# Supplementary material for: Supersedure, mites, and visible disease in Apis mellifera (Hymenoptera: Apidae) colonies explain differences in productivity and survival, but the effects may be difficult to see
Source: J Econ Entomol. 2025 Jun 13;118(4):1463–74. doi: 10.1093/jee/toaf094 (PMC12397970; doi:10.1093/jee/toaf094)
Supplement: toaf094_suppl_Supplementary_Materials [file toaf094_suppl_supplementary_materials.zip]

Archive with 5 entries (5 files):
- Supplemental File Captions.odt
- Fig S1.tif
- Supplemental File 1.html
- Supplemental File 2.txt
- Supplemental File 3.csv
