# Supplementary material for: Supersedure, mites, and visible disease in Apis mellifera (Hymenoptera: Apidae) colonies explain differences in productivity and survival, but the effects may be difficult to see
Source: J Econ Entomol. 2025 Jun 13;118(4):1463–74. doi: 10.1093/jee/toaf094 (PMC12397970; doi:10.1093/jee/toaf094)
Supplement: toaf094_suppl_Supplementary_Materials [file toaf094_suppl_supplementary_materials.zip › Supplemental File 2.txt]

---
title: "Statistical Analysis Supplemement for Bee Health Paper 2"
output:
  html_document: default
  word_document: default
  pdf_document: default
---
Analysis with RStudio build 375 "Cranberry Hibiscus" for Ubuntu Jammy
R version 4.4.1 

```{r setup, include=FALSE}
knitr::opts_chunk$set(echo = FALSE, message = FALSE, warning = FALSE)
```

```{r Packages and Settings}

require(dplyr)
require(pander)
panderOptions("table.split.table", 200)
require(nlme)
require(emmeans)
require(survival)
require(MuMIn)
require(CoxR2)
require(car)

```

```{r File Import and Setup}
BHP<-read.csv("Supplemental File 3.csv", stringsAsFactors = TRUE) 

# Set Factors and Levels

BHP$row<-1:nrow(BHP)
BHP$Region<-factor(BHP$Region, levels=c("Southern Alberta", "Northern Alberta", "Prince Edward Island"))
BHP$Date<-factor(BHP$Date, levels=c("May 2014", "June 2014", "August 2014", "November 2014", "April 2015", "May 2015", "June 2015", "August 2015", "November 2015", "April 2016", "May 2016"))
BHP$Month<-factor(BHP$Month, levels=c("May", "June", "August", "November", "April"))
BHP$Viable<-factor(BHP$Viable, levels = c("Viable", "Not Viable"))
BHP$ColonyGroup<-factor(BHP$ColonyGroup)
BHP$Start<-factor(BHP$Start, levels = c("Original", "2014", "2015"))
BHP$EverSplit<-factor(BHP$EverSplit, levels = c("No", "Yes"))
BHP$Split2014<-factor(BHP$Split2014, levels = c("No", "2014"))
BHP$Split2015<-factor(BHP$Split2015, levels = c("No", "2015"))
BHP$PercentBrood<- 100*BHP$Worker.Cells/(BHP$Adults)

# Express measurements of disease and varroa as binary factors

BHP[ , 'Sick'] <- "Sick"
BHP$Sick[BHP$VisDisSum == "0"] <- "Healthy"
BHP$Sick[is.na(BHP$VisDisSum)] <- NA
BHP$Sick<-factor(BHP$Sick, levels = c("Healthy", "Sick"))

BHP[,"AnyVarroa"]<-"Varroa"
BHP$AnyVarroa[BHP$Varroa.Percent == 0]<-"No Varroa"
BHP$AnyVarroa[is.na(BHP$Varroa.Percent )]<-NA
BHP$AnyVarroa<-factor(BHP$AnyVarroa, levels = c("No Varroa", "Varroa"))


# Express each detection of a disease as a binary factor

BHP$chalksick<-NA
BHP$sacsick<-NA
BHP$AFBsick<-NA
BHP$EFBsick<-NA
BHP$DWVsick<-NA
BHP$Othersick<-NA

BHP$chalksick[BHP$Chalk ==0 & !is.na(BHP$Chalk)]<-0
BHP$sacsick[BHP$Sac ==0 & !is.na(BHP$Sac)]<-0
BHP$AFBsick[BHP$AFB ==0 & !is.na(BHP$AFB)]<-0
BHP$EFBsick[BHP$EFB ==0 & ! is.na(BHP$EFB)]<-0
BHP$DWVsick[BHP$DWV ==0 & !is.na(BHP$DWV)]<-0
BHP$Othersick[BHP$Other ==0 & !is.na(BHP$Other)]<-0

BHP$chalksick[BHP$Chalk >0 & !is.na(BHP$Chalk)]<-1
BHP$sacsick[BHP$Sac >0 & !is.na(BHP$Sac)]<-1
BHP$AFBsick[BHP$AFB >0 & !is.na(BHP$AFB)]<-1
BHP$EFBsick[BHP$EFB >0 & ! is.na(BHP$EFB)]<-1
BHP$DWVsick[BHP$DWV >0 & !is.na(BHP$DWV)]<-1
BHP$Othersick[BHP$Other >0 & !is.na(BHP$Other)]<-1

# Create factor expressing the number of different diseases detected at the same time
BHP$Disease.Count<-rowSums(BHP[,c("chalksick", "sacsick", "AFBsick", "EFBsick", "DWVsick", "Othersick")])
BHP$Disease.Count<-as.factor(BHP$Disease.Count)

# Group colonies by disease severity

BHP$severity<-pmax( BHP$Chalk, BHP$Sac, BHP$AFB, BHP$EFB, BHP$DWV, BHP$Other)
BHP$healthy<-NA
BHP$low<-NA
BHP$medium<-NA
BHP$high<-NA
BHP$healthy[BHP$severity == 0]<-1
BHP$low[BHP$severity == 1]<-1
BHP$medium[BHP$severity == 2]<-1
BHP$high[BHP$severity == 3] <-1

```

```{r Reduced dataset for bee and brood modelling}

# Create a reduced dataset that includes only the seven dates with adult bee and sealed brood measurements. Within that dataset, create variables that describe observations on the previous inspection date to be used as predictors for models of colony size and productivity on the current date)

BHPJ<-droplevels(BHP[BHP$Date!="May 2014" & BHP$Date!= "November 2014" & BHP$Date!= "April 2015" & BHP$Date!= "November 2015" & BHP$Date!= "April 2016", ])

BHPM<-droplevels(BHP[BHP$Date!="May 2016" & BHP$Date!= "November 2014" & BHP$Date!= "April 2015" & BHP$Date!= "November 2015" & BHP$Date!= "April 2016", ])

preAdults<-BHPM$Adults
preBrood<-BHPM$Worker.Cells
preVarroa<-BHPM$AnyVarroa
preSick<-BHPM$Sick
preQueen<-BHPM$Queen.Event

BHPJ<-cbind(BHPJ,preAdults)
BHPJ<-cbind(BHPJ,preBrood)
BHPJ<-cbind(BHPJ,preVarroa)
BHPJ<-cbind(BHPJ,preSick)
BHPJ<-cbind(BHPJ, preQueen)

May14<-droplevels(BHP[BHP$Date == "May 2014",])
May14$preAdults<-NA
May14$preBrood<-NA
May14$preVarroa<-NA
May14$preSick<-NA
May14$preQueen<-NA

BHP7<-rbind(May14, BHPJ)


# Adjust August populations from BHP7 dataset to account for colonies at PEI that were split in midsummer by the beekeeper. The August populations of recently-split colonies are taken to be the sum of the observed population in the colony itself and the population in the daughter colony. Otherwise the observed sizes would be artificially low because of the beekeeper intervention.


Aug14Adults <-tapply(BHP7$Adults[BHP7$Date == "August 2014"] ,BHP7$ColonyGroup[BHP7$Date == "August 2014"],sum, na.rm=TRUE)
Aug14Adults[Aug14Adults == 0]<-NA

Aug15Adults <-tapply(BHP7$Adults[BHP7$Date == "August 2015"& BHP7$Start != "2014"] ,BHP7$ColonyGroup[BHP7$Date == "August 2015" & BHP7$Start != "2014"],sum, na.rm=TRUE)
Aug15Adults[Aug15Adults == 0]<-NA

Aug14Brood <-tapply(BHP7$Worker.Cells[BHP7$Date == "August 2014"], BHP7$ColonyGroup[BHP7$Date == "August 2014"],sum, na.rm=TRUE)
Aug14Brood[is.na(Aug14Adults) & Aug14Brood == 0]<-NA

Aug15Brood <-tapply(BHP7$Worker.Cells[BHP7$Date == "August 2015"& BHP7$Start != "2014"], BHP7$ColonyGroup[BHP7$Date == "August 2015" & BHP7$Start != "2014"],sum, na.rm=TRUE)
Aug15Brood[is.na(Aug15Adults) & Aug15Brood == 0]<-NA


BHP7$Adults[BHP7$Date == "August 2014" & BHP7$Start == "Original"]<-Aug14Adults
BHP7$Adults[BHP7$Date == "August 2015" & BHP7$Start == "Original"]<-Aug15Adults
BHP7$Worker.Cells[BHP7$Date == "August 2014" & BHP7$Start == "Original"]<-Aug14Brood
BHP7$Worker.Cells[BHP7$Date == "August 2015" & BHP7$Start == "Original"]<-Aug15Brood

BHP7$Adults[BHP7$Date == "August 2014" & BHP7$Start != "Original"]<-NA
BHP7$Adults[BHP7$Date == "August 2015" & BHP7$Start == "2015"]<-NA
BHP7$Worker.Cells[BHP7$Date == "August 2014" & BHP7$Start != "Original"]<-NA
BHP7$Worker.Cells[BHP7$Date == "August 2015" & BHP7$Start == "2015"]<-NA

# Create variables expressing brood measurements as a percent of adult measurements and adult measurements as a percent of the prior adult measurement. 
BHP7$PercentBrood<- 100*BHP7$Worker.Cells/(BHP7$Adults)
BHP7$PercentAdults<- 100*BHP7$Adults/(BHP7$preAdults)


rm("Aug14Adults", "Aug14Brood", "Aug15Adults", "Aug15Brood", "BHPJ", "BHPM", "May14", "preAdults", "preBrood", "preQueen", "preSick", "preVarroa")
```

```{r Main Dataset - addition of "pre" variables}
# Adjust the main dataset to include variables referring to the previous inspection date

BHPJ<-droplevels(BHP[BHP$Date!="May 2014", ])

BHPM<-droplevels(BHP[BHP$Date!="May 2016", ])

preAdults<-BHPM$Adults
preBrood<-BHPM$Worker.Cells
preVarroa<-BHPM$AnyVarroa
preSick<-BHPM$Sick
preQueen<-BHPM$Queen.Event

BHPJ<-cbind(BHPJ,preAdults)
BHPJ<-cbind(BHPJ,preBrood)
BHPJ<-cbind(BHPJ,preVarroa)
BHPJ<-cbind(BHPJ,preSick)
BHPJ<-cbind(BHPJ, preQueen)

May14<-droplevels(BHP[BHP$Date == "May 2014",])
May14$preAdults<-NA
May14$preBrood<-NA
May14$preVarroa<-NA
May14$preSick<-NA
May14$preQueen<-NA

BHP<-rbind(May14, BHPJ)

rm("BHPJ", "BHPM", "May14", "preAdults", "preBrood", "preQueen", "preSick", "preVarroa")
```

```{r Create dataframe with only one row for each colony}

# Dataframe with just the treatment structure

Colonies<-droplevels(BHP[BHP$Date == "May 2014",c("Colony.Number", "Start","Region", "Patties", "Fumagillin")]) 


# Calculate for each colony, the number of dates on which each disease was observed.


nchalk<-tapply (BHP$chalksick[BHP$Viable == "Viable"] , BHP$Colony.Number[BHP$Viable == "Viable"] , sum, na.rm=TRUE)
nchalk<-data.frame("Colony.Number" = names(nchalk), nchalk)

nsac<-tapply (BHP$sacsick[BHP$Viable == "Viable"] , BHP$Colony.Number[BHP$Viable == "Viable"] , sum, na.rm = TRUE)
nsac<-data.frame("Colony.Number" = names(nsac), nsac)

nAFB<-tapply (BHP$AFBsick[BHP$Viable == "Viable"] , BHP$Colony.Number[BHP$Viable == "Viable"] , sum, na.rm = TRUE)
nAFB<-data.frame("Colony.Number" = names(nAFB), nAFB)

nEFB<-tapply (BHP$EFBsick[BHP$Viable == "Viable"] , BHP$Colony.Number[BHP$Viable == "Viable"] , sum, na.rm = TRUE)
nEFB<-data.frame("Colony.Number" = names(nEFB), nEFB)

nDWV<-tapply (BHP$DWVsick[BHP$Viable == "Viable"] , BHP$Colony.Number[BHP$Viable == "Viable"] , sum, na.rm = TRUE)
nDWV<-data.frame("Colony.Number" = names(nDWV), nDWV)

nOther<-tapply (BHP$Othersick[BHP$Viable == "Viable"] , BHP$Colony.Number[BHP$Viable == "Viable"] , sum, na.rm = TRUE)
nOther<-data.frame("Colony.Number" = names(nOther), nOther)

Colonies<-merge(Colonies, nchalk)
Colonies<-merge(Colonies, nsac)
Colonies<-merge(Colonies, nAFB)
Colonies<-merge(Colonies, nEFB)
Colonies<-merge(Colonies, nDWV)
Colonies<-merge(Colonies, nOther)


Colonies$everchalk<-NA
Colonies$eversac<-NA
Colonies$everAFB<-NA
Colonies$everEFB<-NA
Colonies$everDWV<-NA
Colonies$everOther<-NA
Colonies$everchalk[Colonies$nchalk>0]<-1
Colonies$eversac[Colonies$nsac>0]<-1
Colonies$everAFB[Colonies$nAFB>0]<-1
Colonies$everEFB[Colonies$nEFB>0]<-1
Colonies$everDWV[Colonies$nDWV>0]<-1
Colonies$everOther[Colonies$nOther>0]<-1
Colonies$everchalk[Colonies$nchalk==0]<-0
Colonies$eversac[Colonies$nsac==0]<-0
Colonies$everAFB[Colonies$nAFB==0]<-0
Colonies$everEFB[Colonies$nEFB==0]<-0
Colonies$everDWV[Colonies$nDWV==0]<-0
Colonies$everOther[Colonies$nOther==0]<-0

Colonies$Disease.Count<-as.factor(rowSums(Colonies[,c("everchalk", "eversac", "everAFB", "everEFB", "everDWV", "everOther")]))
rm("nchalk", "nsac", "nAFB", "nEFB", "nDWV", "nOther")


```
# __Contents__

1. Varroa Summary Statistics
2. Visible Disease Summary Statistics
3. Adult Bee Count Model Comparisons and Results
4. Sealed Brood Count Model Comparisons and Results
5. Relative Sealed Brood Count Model Comparisons and Results
6. Relative Adult Bee Count Model Comparisons and Results
7. Honey Production Model Comparisons and Results
8. Survival Model Results

<br />
<br />
<br />

# __1. Varroa Summary Statistics__

Summary of Findings: 

1. The number of bees tested was very high and the number of mites detected was very low overall
2. There were significant differences among regions and dates, and was no significant difference related to fumagillin treatment.
3. There was an apparent significant difference among protein treatments which was almost certainly an artefact of a small number of high-mite colonies being randomly assigned to the protein + treatment. 
4. Mite count measurements appeared to follow a distribution that is very far from Normal. Occasional very high counts are likely to occur even when typical counts are very low.

```{r fig.cap = "1.1 Histogram of number of bees washed for varroa in the whole experiment"}

hist(BHP$Bees.Washed.for.Varroa[(BHP$Viable == "Viable")], breaks = c(-25,25,75,125,175,225,275,325,375,425,475,525), main = NA, xlab="Number of Bees in Sample", ylab = "Number of Samples")
```
<br />
<br />
<br />

```{r Table 1.2}
bwt <- group_by(BHP[!is.na(BHP$Bees.Washed.for.Varroa) & BHP$Viable=="Viable",],) %>% summarize("Samples Washed" = n(), "Total Bees Washed" = sum(Bees.Washed.for.Varroa), "Bees per Sample" = mean (Bees.Washed.for.Varroa), "Standard Deviation" = sd(Bees.Washed.for.Varroa), "Smallest Sample" = min(Bees.Washed.for.Varroa), "Largest Sample" = max(Bees.Washed.for.Varroa))
pander(bwt, plain.ascii = TRUE, pandoc.header ("**1.2 Bees Washed for Varroa**",4))
```

The number of samples in table 1.2 does not match the tables of varroa counts because bees were not counted from eight samples, all of which had zero mites.
<br />
<br />
<br />
```{r Tables 1.3 to 1.12}
bwt <- group_by(BHP[!is.na(BHP$Varroa.Count) & BHP$Viable=="Viable",],Region) %>% summarize("Samples Washed" = n(), "Sum of Mites" = sum(Varroa.Count), "Mean of Mites per Sample" = mean (Varroa.Count), "Standard Deviation of Mites per Sample" = sd(Varroa.Count), "Median Mites per Sample" = median(Varroa.Count),"Smallest Count" = min(Varroa.Count), "Largest Count" = max(Varroa.Count))
pander(bwt, pandoc.header ("**1.3 Varroa mites detected, by region**",4))


bwt <- group_by(BHP[!is.na(BHP$Varroa.Percent) & BHP$Viable=="Viable",],Region) %>% summarize("Samples Washed" = n(), "Mean of Mites per Hundred Bees" = mean (Varroa.Percent), "Standard Deviation of Mites per Hundred Bees" = sd(Varroa.Percent), "Median Mites per Hundred Bees" = median(Varroa.Percent),"Smallest Percent" = min(Varroa.Percent), "Largest Percent" = max(Varroa.Percent))
pander(bwt, pandoc.header ("**1.4 Varroa per hundred bees, by region**",4))

bwt<-t.test(BHP$Varroa.Percent[BHP$Region == "Southern Alberta" & BHP$Viable == "Viable"], BHP$Varroa.Percent[BHP$Region == "Northern Alberta" & BHP$Viable == "Viable"])
pander(bwt, plain.ascii = TRUE, pandoc.header ("**1.5 T test for differences in mites per hundred bees between NAB & SAB**",4))

bwt<-t.test(BHP$Varroa.Percent[BHP$Region == "Southern Alberta" & BHP$Viable == "Viable"], BHP$Varroa.Percent[BHP$Region == "Prince Edward Island" & BHP$Viable == "Viable"])
pander(bwt, plain.ascii = TRUE, pandoc.header ("**1.6 T test for differences in mites per hundred bees between SAB & PEI**",4))

bwt<-t.test(BHP$Varroa.Percent[BHP$Region == "Prince Edward Island" & BHP$Viable == "Viable"], BHP$Varroa.Percent[BHP$Region == "Northern Alberta" & BHP$Viable == "Viable"])
pander(bwt, plain.ascii = TRUE, pandoc.header ("**1.7 T test for differences in mites per hundred bees between PEI & NAB**",4))

bwt <- group_by(BHP[!is.na(BHP$Varroa.Percent) & BHP$Viable=="Viable",],Date) %>% summarize("Samples Washed" = n(), "Mean of Mites per Hundred Bees" = mean (Varroa.Percent), "Standard Deviation of Mites per Hundred Bees" = sd(Varroa.Percent), "Median Mites per Hundred Bees" = median(Varroa.Percent),"Smallest Sample" = min(Varroa.Percent), "Largest Sample" = max(Varroa.Percent))
pander(bwt, pandoc.header ("**1.8 Mites per hundred bees, by date**",4))

bwt<-pairwise.t.test(BHP$Varroa.Percent[!is.na(BHP$Varroa.Percent)& BHP$Viable == "Viable"], BHP$Date[!is.na(BHP$Varroa.Percent)& BHP$Viable == "Viable"], p.adjust.method="none", pool.sd=FALSE)
pander(bwt$p.value, plain.ascii = TRUE, pandoc.header("**1.9 Unadjusted P values of pairwise T tests for mites per hundred bees, by date**", 4))

bwt <- group_by(BHP[!is.na(BHP$Varroa.Percent) & BHP$Viable=="Viable",],Patties, Fumagillin) %>% summarize("Samples Washed" = n(), "Mean of Mites per Hundred Bees" = mean (Varroa.Percent), "Standard Deviation of Mites per Hundred Bees" = sd(Varroa.Percent), "Median Mites per Hundred Bees" = median(Varroa.Percent),"Smallest Sample" = min(Varroa.Percent), "Largest Sample" = max(Varroa.Percent))
pander(bwt, pandoc.header ("**1.10 Mites per hundred bees, by treatment group**",4))

bwt<-t.test(BHP$Varroa.Percent[BHP$Fumagillin == "Yes"& BHP$Viable == "Viable"], BHP$Varroa.Percent[BHP$Fumagillin=="No"& BHP$Viable == "Viable"])
pander(bwt, plain.ascii = TRUE, pandoc.header ("**1.11 T test for differences in mites per hundred bees between fumagillin treatment groups**",4))

bwt<-t.test(BHP$Varroa.Percent[BHP$Patties == "Yes" & BHP$Viable == "Viable"], BHP$Varroa.Percent[BHP$Patties=="No" & BHP$Viable == "Viable"])
pander(bwt, plain.ascii = TRUE, pandoc.header ("**1.12 T test for differences in mites per hundred bees between protein treatment groups**",4))
```

<br />
<br />
<br />

### __Investigation of significant protein effect:__

```{r}

bwt <- group_by(BHP[!is.na(BHP$Varroa.Percent) & BHP$Viable=="Viable",],Region, Patties) %>% summarize("Samples Washed" = n(), "Mean of Mites per Hundred Bees" = mean (Varroa.Percent), "Standard Deviation of Mites per Hundred Bees" = sd(Varroa.Percent), "Median Mites per Hundred Bees" = median(Varroa.Percent),"Smallest Sample" = min(Varroa.Percent), "Largest Sample" = max(Varroa.Percent))
pander(bwt, pandoc.header ("**1.13 Mites per hundred bees, by region and protein treatment**",4))

bwt<-t.test(BHP$Varroa.Percent[BHP$Region == "Northern Alberta" & BHP$Patties == "Yes" & BHP$Viable == "Viable"], BHP$Varroa.Percent[BHP$Region == "Northern Alberta" & BHP$Patties=="No" & BHP$Viable == "Viable"])
pander(bwt, plain.ascii = TRUE, pandoc.header ("**1.14.1 T test for differences in mites per hundred bees between protein treatment groups (Northern Alberta)**",4))

bwt<-t.test(BHP$Varroa.Percent[BHP$Region == "Southern Alberta" & BHP$Patties == "Yes" & BHP$Viable == "Viable"], BHP$Varroa.Percent[BHP$Region == "Southern Alberta" & BHP$Patties=="No" & BHP$Viable == "Viable"])
pander(bwt, plain.ascii = TRUE, pandoc.header ("**1.14.2 T test for differences in mites per hundred bees between protein treatment groups (Southern Alberta)**",4))

bwt<-t.test(BHP$Varroa.Percent[BHP$Region == "Prince Edward Island" & BHP$Patties == "Yes" & BHP$Viable == "Viable"], BHP$Varroa.Percent[BHP$Region == "Prince Edward Island" & BHP$Patties=="No" & BHP$Viable == "Viable"])
pander(bwt, plain.ascii = TRUE, pandoc.header ("**1.14.3 T test for differences in mites per hundred bees between protein treatment groups (Prince Edward Island)**",4))

```

__Conclusion:__ The significant difference in average mite load of protein supplemented and un-supplemented colonies arose from Prince Edward Island colonies and was not apparent in colonies at the other two locations.

<br />

```{r}

# Create dataframe that expresses, for each level of "Colony.Number" and "AnyMites", the number of occurrences.

bwt<-BHP %>%  count(Colony.Number, AnyVarroa, name= "Count")
bwt<-droplevels(bwt[!is.na(bwt$AnyVarroa),])

# Break that dataframe into two which express, respectively, the number of dates with Varroa and the number of dates without Varroa, for each colony.
bwtmites<-droplevels(bwt[bwt$AnyVarroa == "Varroa",])
bwtnomites<-droplevels(bwt[bwt$AnyVarroa == "No Varroa",])

# Remove and rename columns so that the two dataframes have only the Colony.Number column in common - this ensures that the merge function will work as expected.

bwtmites<-bwtmites[,-2]
colnames(bwtmites) = c("Colony.Number", "Mites")
bwtnomites<-bwtnomites[,-2]
colnames(bwtnomites) = c("Colony.Number", "No.Mites")

# Merge the two dataframes. The result is a dataframe with one row for each colony in the experiment and columns indicating the number of times the colony was found to be mite-free and the number of times it had mites. 

bwt<-merge(bwtnomites,bwtmites, all.x = TRUE, all.y=TRUE)
bwt$No.Mites[is.na(bwt$No.Mites)]<-0
bwt$Mites[is.na(bwt$Mites)]<-0

# Now merge it with the Colonies dataframe.


mitey<-merge(Colonies,bwt, all.x = TRUE, all.y=TRUE)
mitey$Mites<-as.factor(mitey$Mites)
mitey$No.Mites<-as.factor(mitey$No.Mites)
mitey<-droplevels(mitey[mitey$Start == "Original",])

rm("bwtnomites", "bwtmites")

regsab<-(summary(mitey$Mites[mitey$Region == "Southern Alberta"]))
regnab<-(summary(mitey$Mites[mitey$Region == "Northern Alberta"]))
regpei<-(summary(mitey$Mites[mitey$Region == "Prince Edward Island"]))
bwt<-rbind(regsab, regnab, regpei)
rownames(bwt)<-c("Southern Alberta", "Northern Alberta", "PEI")
pander(bwt, plain.ascii = TRUE, pandoc.header ("**1.15 Number of mite-positive dates per colony, by region**",4))
rm("bwt", "regpei", "regsab", "regnab")


fumeyes<-(summary(mitey$Mites[mitey$Fumagillin == "Yes"]))
fumeno<-(summary(mitey$Mites[mitey$Fumagillin == "No"]))
bwt<-rbind(fumeyes,fumeno)
pander(bwt, plain.ascii = TRUE, pandoc.header ("**1.16 Number of mite-positive dates per colony by fumagillin treatment**",4))
rm("bwt", "fumeyes", "fumeno")


pattyyes<-(summary(mitey$Mites[mitey$Patties == "Yes"]))
pattyno<-(summary(mitey$Mites[mitey$Patties == "No"]))
bwt<-rbind(pattyyes,pattyno)
pander(bwt, plain.ascii = TRUE, pandoc.header ("**1.17 Number of mite-positive dates per colony by protein treatment**",4))
rm("bwt", "pattyyes", "pattyno")

rm("mitey")


```

__Conclusion:__ Neither treatment affected the overall frequency of mite detection.

<br />
<br />
<br />


```{r fig.cap = " 1.18 Representative histograms of mite counts among colonies, illustrating that the distribution was not Gaussian (Normal). Mite-free samples, which were the overwhelming majority, are not shown. "}

par(omi=c(6/12,7/12,1/12,1/12))
par(mfrow=c(3,1))
par(mar=c(1,0,1,0))
par(xpd=NA)


hist(BHP$Varroa.Percent[BHP$Varroa.Percent > 0], main= NA, xlab=NA, ylab=NA, axes = FALSE, breaks = c(0, 1, 2, 3, 4,  5, 6, 7, 8,  9, 10, 11, 12, 13, 14, 15, 16, 17, 18, 19, 20,  21, 22, 23,24, 25, 26, 27, 28, 29, 30, 31,32,  33,34, 35), col = "goldenrod3")

axis(2, col="black", pos=-1.5, cex.axis = 1.5, las=1, at = c(0,70,140, 210), labels = c(0,70,140, 210))
lines(c(-1.5,35), c(0,0),lty=1, lwd = 1, col = "black")

text(x=5, y=140, " All Sites Combined \n All Dates Combined ", adj=c(0,0), cex=1.5)


hist(BHP$Varroa.Percent[BHP$Region == "Prince Edward Island" & BHP$Date == "June 2014" & BHP$Varroa.Percent >0], main = NA, xlab = NA,ylab=NA, axes = FALSE, breaks = c(0, 1, 2, 3, 4,  5, 6, 7, 8,  9, 10, 11, 12, 13, 14, 15, 16, 17, 18, 19, 20,  21, 22, 23,24, 25, 26, 27, 28, 29, 30, 31,32,  33,34, 35), col = "lightblue3")

axis(2, col="black", pos=-1.5, cex.axis = 1.5, las=1, at = c(0,8,16, 24), labels = c(0,8,16,24))
lines(c(-1.5,35), c(0,0),lty=1, lwd = 1, col = "black")

text(x=5, y=16, " Prince Edward Island \n June 2014 ", adj=c(0,0), cex=1.5)

mtext("Number of Samples", side=2, line = 3, cex=1, at = 12)

hist(BHP$Varroa.Percent[BHP$Region !="Prince Edward Island" & BHP$Date == "August 2015" & BHP$Varroa.Percent >0], main = NA, xlab = NA,ylab=NA, axes = FALSE, breaks = c(0, 1, 2, 3, 4,  5, 6, 7, 8,  9, 10, 11, 12, 13, 14, 15, 16, 17, 18, 19, 20,  21, 22, 23, 24, 25, 26, 27, 28, 29, 30, 31,32,  33,34, 35), col = "goldenrod3")

axis(2, col="black", pos=-1.5, cex.axis = 1.5, las=1, at = c(0,13,26,39), labels = c(0,13,26,39))

axis(1, col="black", pos=0, cex.axis = 1.5, las=1, at = c(0, 10, 20, 30), labels = c(0, 10, 20, 30))
lines(c(-1.5,35), c(0,0),lty=1, lwd = 1, col = "black")
text(x=5, y=26, " Combined Alberta Sites \n August 2015 ", adj=c(0,0), cex=1.5)

mtext("Mites per Hundred Bees", side=1, line=2, cex=1,at = 18) 

```

<br />
<br />
<br />


```{r fig.cap = "1.19 Boxplots of Mite Counts by Date and Patty Treatment in PEI. Median mite counts were similar in the two groups, but the 'Patties' group had a few additional high count outliers in 2014. "}


plot(1, type="n", axes=FALSE,ylim=c(0, max(BHP$Varroa.Percent, na.rm=TRUE)), xlim = c(0.5,11.5), xlab=NA, ylab="Mites per Hundred Bees")
axis(2, col="black", pos=0.5, cex.axis = 1, las=1)
lines(c(0.5,11.5), c(0,0),lty=1, col = "black")

boxplot(BHP$Varroa.Percent[BHP$Region == "Prince Edward Island" & BHP$Date == "June 2014" & BHP$Patties == "No"],  col=c("lightblue3"), border="black", axes=FALSE, add=TRUE, at =0.75)

boxplot(BHP$Varroa.Percent[BHP$Region == "Prince Edward Island" & BHP$Date == "June 2014" & BHP$Patties == "Yes"],  col=c("lightblue1"), border="black", axes=FALSE, add=TRUE, at=1.25)


boxplot(BHP$Varroa.Percent[BHP$Region == "Prince Edward Island" & BHP$Date == "August 2014" & BHP$Patties == "No"],  col=c("lightblue3"), border="black", axes=FALSE, add=TRUE, at =1.75)

boxplot(BHP$Varroa.Percent[BHP$Region == "Prince Edward Island" & BHP$Date == "August 2014" & BHP$Patties == "Yes"],  col=c("lightblue1"), border="black", axes=FALSE, add=TRUE, at=2.25)

boxplot(BHP$Varroa.Percent[BHP$Region == "Prince Edward Island" & BHP$Date == "November 2014" & BHP$Patties == "No"],  col=c("lightblue3"), border="black", axes=FALSE, add=TRUE, at =2.75)

boxplot(BHP$Varroa.Percent[BHP$Region == "Prince Edward Island" & BHP$Date == "November 2014" & BHP$Patties == "Yes"],  col=c("lightblue1"), border="black", axes=FALSE, add=TRUE, at=3.25)

boxplot(BHP$Varroa.Percent[BHP$Region == "Prince Edward Island" & BHP$Date == "May 2015" & BHP$Patties == "No"],  col=c("lightblue3"), border="black", axes=FALSE, add=TRUE, at =4.75)

boxplot(BHP$Varroa.Percent[BHP$Region == "Prince Edward Island" & BHP$Date == "May 2015" & BHP$Patties == "Yes"],  col=c("lightblue1"), border="black", axes=FALSE, add=TRUE, at=5.25)

boxplot(BHP$Varroa.Percent[BHP$Region == "Prince Edward Island" & BHP$Date == "June 2015" & BHP$Patties == "No"],  col=c("lightblue3"), border="black", axes=FALSE, add=TRUE, at =5.75)

boxplot(BHP$Varroa.Percent[BHP$Region == "Prince Edward Island" & BHP$Date == "June 2015" & BHP$Patties == "Yes"],  col=c("lightblue1"), border="black", axes=FALSE, add=TRUE, at=6.25)

boxplot(BHP$Varroa.Percent[BHP$Region == "Prince Edward Island" & BHP$Date == "August 2015" & BHP$Patties == "No"],  col=c("lightblue3"), border="black", axes=FALSE, add=TRUE, at =6.75)

boxplot(BHP$Varroa.Percent[BHP$Region == "Prince Edward Island" & BHP$Date == "August 2015" & BHP$Patties == "Yes"],  col=c("lightblue1"), border="black", axes=FALSE, add=TRUE, at=7.25)

boxplot(BHP$Varroa.Percent[BHP$Region == "Prince Edward Island" & BHP$Date == "November 2015" & BHP$Patties == "No"],  col=c("lightblue3"), border="black", axes=FALSE, add=TRUE, at =7.75)

boxplot(BHP$Varroa.Percent[BHP$Region == "Prince Edward Island" & BHP$Date == "November 2015" & BHP$Patties == "Yes"],  col=c("lightblue1"), border="black", axes=FALSE, add=TRUE, at=8.25)

boxplot(BHP$Varroa.Percent[BHP$Region == "Prince Edward Island" & BHP$Date == "May 2016" & BHP$Patties == "No"],  col=c("lightblue3"), border="black", axes=FALSE, add=TRUE, at =9.75)

boxplot(BHP$Varroa.Percent[BHP$Region == "Prince Edward Island" & BHP$Date == "May 2016" & BHP$Patties == "Yes"],  col=c("lightblue1"), border="black", axes=FALSE, add=TRUE, at=10.25, boxwex = 1)

polygon(x=c(8,8,8.5,8.5), y=c(30,32,32,30), col=c("lightblue3"))
polygon(x=c(8,8,8.5,8.5), y=c(27,29,29,27), col=c("lightblue1"))

text (x=9, y=30, "No Patties", adj=c(0,0), cex=(1))
text (x=9, y=27, "Patties", adj=c(0,0), cex=(1))


mtext(c( "June", "August", "Nov", "May", "June", "August", "Nov", "May"), side = 1, line = 0, at = c(1,2,3,5,6,7, 8, 10), cex=1)
mtext(c("2014", "2015", "2016"), side = 1, line = 1.5,at = c(2,6.5,10), cex=1)


```


# __2 Visible Disease Summary Statistics__

<br />
<br />
<br />

```{r Tables 2.1 to 2.7}

bwt<- group_by(BHP[!is.na(BHP$Disease.Count) & BHP$Viable == "Viable",], Disease.Count) %>% summarize(n = n())
colnames(bwt)<- c( "Number of Diseases", "Number of Inspections")
pander(bwt, plain.ascii = TRUE,pandoc.header ("**2.1 Disease detections per inspection, whole experiment**",4))

bwt<- group_by(BHP[!is.na(BHP$Disease.Count) & BHP$Viable == "Viable",], Region, Disease.Count) %>% summarize(n = n())
colnames(bwt)<- c( "Region", "Number of Diseases", "Number of Inspections")
pander(bwt, plain.ascii = TRUE,pandoc.header ("**2.2 Disease detections per inspection, by region**",4))

sick<-as.numeric(c(bwt[2,3]+bwt[3,3], bwt[5,3], bwt[7,3]+bwt[8,3]+bwt[9,3]))
healthy<-as.numeric(c(bwt[1,3], bwt[4,3], bwt[6,3]))
diseases<-cbind(sick, healthy)
rownames(diseases)=c("SAB", "NAB", "PEI")
colnames(diseases) = c("Disease Detected", "No Disease Detected")
pander(diseases, plain.ascii = TRUE,pandoc.header ("**2.3.0 Disease detections by region (binary)**",4))

pander(chisq.test(diseases), plain.ascii = TRUE, pandoc.header ("**2.3.1 Chi squared test for differences among regions**",4))
pander(chisq.test(diseases[c(1,2),]), plain.ascii = TRUE, pandoc.header ("**2.3.2 Chi squared test for difference between NAB & SAB**",4))
pander(chisq.test(diseases[c(1,3),]), plain.ascii = TRUE, pandoc.header ("**2.3.3 Chi squared test for differences between SAB & PEI**",4))
pander(chisq.test(diseases[c(2,3),]), plain.ascii = TRUE, pandoc.header ("**2.3.4 Chi squared test for differences between NAB & PEI**",4))

Disease.Count<- group_by(BHP[!is.na(BHP$Disease.Count) & BHP$Viable == "Viable",],Date, Disease.Count) %>% summarize(n = n())
colnames(Disease.Count)<- c( "Date", "Number of Diseases", "Number of Inspections")
pander(Disease.Count, pandoc.header ("**2.4 Disease detections per inspection by date**",4))

sick<-as.numeric(c(Disease.Count[2,3], Disease.Count[4,3]+ Disease.Count[5,3], Disease.Count[7,3]+ Disease.Count[8,3], +Disease.Count[10,3],Disease.Count[12,3]+ Disease.Count[13,3]+ Disease.Count[14,3], Disease.Count[16,3] + Disease.Count[17,3], Disease.Count[19,3] + Disease.Count[20,3], Disease.Count[20,3], Disease.Count[24,3]))
healthy<-as.numeric(c(Disease.Count[1,3], Disease.Count[3,3], Disease.Count[6,3], Disease.Count[9,3], Disease.Count[11,3], Disease.Count[15,3], Disease.Count[18,3], Disease.Count[21,3], Disease.Count[23,3] ))
diseases<-cbind(sick, healthy)
rownames(diseases)=c("May 2014", "June 2014", "August 2014", "November 2014", "May 2015", "June 2015", "August 2015", "November 2015", "May 2016")
colnames(diseases) = c("Disease Detected", "No Disease Detected")
pander(diseases, plain.ascii = TRUE, pandoc.header ("**2.5.0 Disease detections by date (binary)**",4))
pander(chisq.test(diseases), plain.ascii = TRUE, pandoc.header ("**2.5.1 Chi squared test for differences among dates**",4))

Disease.Count<- group_by(BHP[!is.na(BHP$Disease.Count) & BHP$Viable == "Viable",], Patties, Fumagillin, Disease.Count) %>% summarize(n = n())
colnames(Disease.Count)<- c( "Patties", "Fumagillin", "Number of Diseases", "Number of Inspections")
pander(Disease.Count, pandoc.header ("**2.6 Disease detections per inspection by Treatment Group**",4))

sick<-as.numeric(c(Disease.Count[2,4]+Disease.Count[3,4], Disease.Count[5,4]+ Disease.Count[6,4]+Disease.Count[7,4], Disease.Count[9,4]+ Disease.Count[10,4]+Disease.Count[11,4], Disease.Count[13,4]+ Disease.Count[14,4]))
healthy<-as.numeric(c(Disease.Count[1,4], Disease.Count[4,4], Disease.Count[8,4], Disease.Count[12,4]))
diseases<-cbind(sick, healthy)
rownames(diseases)=c("No Treatment", "Fumagillin Only", "Patties Only", "Both Treatments")
colnames(diseases) = c("Disease Detected", "No Disease Detected")
pander(diseases, plain.ascii = TRUE, pandoc.header ("**2.7.0 Disease detections by treatment group (binary)**",4))
pander(chisq.test(diseases), plain.ascii = TRUE, pandoc.header ("**2.7.1 Chi squared test for differences among treatment groups**",4))

nopatties<-c(diseases[1,1]+diseases[2,1], diseases[1,2]+diseases[2,2])
patties<-c(diseases[3,1] + diseases[4,1], diseases[3,2]+diseases[4,2])
patties<-rbind(patties,nopatties)
pander(patties, plain.ascii = TRUE, pandoc.header ("**2.7.2 Disease detections by protein treatment**",4))
pander(chisq.test(patties), plain.ascii = TRUE, pandoc.header ("**2.7.3 Chi squared test for effect of protein treatment**",4))

nofume<-c(diseases[1,1]+diseases[3,1], diseases[1,2]+diseases[3,2])
fume<-c(diseases[2,1] + diseases[4,1], diseases[2,2]+diseases[4,2])
fume<-rbind(fume,nofume)
pander(fume, plain.ascii = TRUE, pandoc.header ("**2.7.4 Disease detections by fumagillin treatment**",4))
pander(chisq.test(fume), plain.ascii = TRUE, pandoc.header ("**2.7.5 Chi squared test for effect of fumagillin**",4))

rm("fume", "nofume")
rm("patties", "nopatties")
rm("bwt", "Disease.Count", "diseases", "healthy", "sick")
```

<br />
<br />
<br />

```{r Tables 2.8 to 2.12}

bwt<- group_by(Colonies[!is.na(Colonies$Disease.Count),], Disease.Count) %>% summarize(n = n())
pander(bwt, plain.ascii = TRUE,pandoc.header ("**2.8.0 Disease detections per colony whole experiment**",4))

bwt<- group_by(Colonies[!is.na(Colonies$Disease.Count),], Region , Disease.Count) %>% summarize(n = n())
pander(bwt, pandoc.header ("**2.9.0 Disease detections per colony by Region**",4))


sick<-as.numeric(c(bwt[2,3]+ bwt[3,3], bwt[5,3]+ bwt[6,3], bwt[8,3]+ bwt[9,3] + bwt[10,3]))
healthy<-as.numeric(c(bwt[1,3], bwt[4,3], bwt[7,3]))
diseases<-cbind(sick, healthy)
rownames(diseases)=c("SAB", "NAB", "PEI")
colnames(diseases) = c("Disease Detected", "No Disease Detected")
pander(diseases, plain.ascii = TRUE, pandoc.header ("**2.10.0 Disease detections per colony by Region (binary)**",4))

pander(chisq.test(diseases), plain.ascii = TRUE, pandoc.header ("**2.10.1 Chi squared test for differences in number of sick colonies among regions**",4))

Disease.Count<- group_by(Colonies[!is.na(Colonies$Disease.Count),], Fumagillin, Patties, Disease.Count) %>% summarize(n = n())
pander(Disease.Count, pandoc.header ("**2.11 Disease detections per colony by Treatment Group**",4))

sick<-as.numeric(c(Disease.Count[2,4]+ Disease.Count[3,4] + Disease.Count[4,4], Disease.Count[6,4]+ Disease.Count[7,4] + Disease.Count[8,4], Disease.Count[10,4]+ Disease.Count[11,4] + Disease.Count[12,4], Disease.Count[14,4]+ Disease.Count[15,4] + Disease.Count[16,4]))
healthy<-as.numeric(c(Disease.Count[1,4], Disease.Count[5,4], Disease.Count[9,4], Disease.Count[13,4]))
diseases<-cbind(sick, healthy)
rownames(diseases)=c("None", "Protein Only", "Fumagillin Only", "Both")
colnames(diseases) = c("Disease Detected", "No Disease Detected")
pander(diseases, plain.ascii = TRUE, pandoc.header ("**2.12.0 Disease detections per colony by Treatment Group (binary)**",4))

pander(chisq.test(diseases), plain.ascii = TRUE, pandoc.header ("**2.12.1 Chi squared test for differences among treatment groups**",4))

nopatties<-c(diseases[1,1]+diseases[2,1], diseases[1,2]+diseases[2,2])
patties<-c(diseases[3,1] + diseases[4,1], diseases[3,2]+diseases[4,2])
patties<-rbind(patties,nopatties)
pander(patties, plain.ascii = TRUE, pandoc.header ("**2.12.2 Disease detections per colony by protein treatment**",4))

pander(chisq.test(patties), plain.ascii = TRUE, pandoc.header ("**2.12.3 Chi squared test for effect of patties**",4))

nofume<-c(diseases[1,1]+diseases[3,1], diseases[1,2]+diseases[3,2])
fume<-c(diseases[2,1] + diseases[4,1], diseases[2,2]+diseases[4,2])
fume<-rbind(fume,nofume)
pander(fume, plain.ascii = TRUE, pandoc.header ("**2.12.4 Disease detections per colony by fumagillin treatment**",4))

pander(chisq.test(fume), plain.ascii = TRUE, pandoc.header ("**2.12.5 Chi squared test for effect of fumagillin**",4))

rm("Disease.Count", "fume", "nofume", "patties", "nopatties")
rm("healthy", "sick", "diseases", "bwt")

```

<br />
<br />
<br />

```{r Tables 2.13 to 2.15}

Diseases<-c("Chalkbrood", "Sacbrood", "AFB", "EFB", "DWV", "Other")
Detections<-c(sum(Colonies$nchalk, na.rm = TRUE),sum(Colonies$nsac, na.rm = TRUE), sum(Colonies$nAFB, na.rm = TRUE),sum(Colonies$nEFB, na.rm = TRUE),sum(Colonies$nDWV, na.rm = TRUE),sum(Colonies$nOther, na.rm = TRUE))
Hives<-c(sum(Colonies$everchalk, na.rm = TRUE),sum(Colonies$eversac, na.rm = TRUE), sum(Colonies$everAFB, na.rm = TRUE),sum(Colonies$everEFB, na.rm = TRUE),sum(Colonies$everDWV, na.rm = TRUE),sum(Colonies$everOther, na.rm = TRUE))
diseasesummary<-cbind(Diseases, Detections,length(BHP$VisDisSum[!is.na (BHP$VisDisSum) & BHP$Viable == "Viable"]), Hives,length(Colonies$everchalk[!is.na (Colonies$everchalk)]))
colnames(diseasesummary)<-c("Disease", "Disease - Positive Inspections", "Total Inspections", "Sick Colonies", "Total Colonies")
pander(diseasesummary, pandoc.header ("**2.13 Categories of disease, whole experiment**",4))


Diseases<-c("Chalkbrood", "Sacbrood", "AFB", "EFB", "DWV", "Other")
Detections<-c(sum(Colonies$nchalk[Colonies$Region == "Southern Alberta"], na.rm = TRUE),sum(Colonies$nsac[Colonies$Region == "Southern Alberta"], na.rm = TRUE), sum(Colonies$nAFB[Colonies$Region == "Southern Alberta"], na.rm = TRUE),sum(Colonies$nEFB[Colonies$Region == "Southern Alberta"], na.rm = TRUE),sum(Colonies$nDWV[Colonies$Region == "Southern Alberta"], na.rm = TRUE),sum(Colonies$nOther[Colonies$Region == "Southern Alberta"], na.rm = TRUE))
Hives<-c(sum(Colonies$everchalk[Colonies$Region == "Southern Alberta"], na.rm = TRUE),sum(Colonies$eversac[Colonies$Region == "Southern Alberta"], na.rm = TRUE), sum(Colonies$everAFB[Colonies$Region == "Southern Alberta"], na.rm = TRUE),sum(Colonies$everEFB[Colonies$Region == "Southern Alberta"], na.rm = TRUE),sum(Colonies$everDWV[Colonies$Region == "Southern Alberta"], na.rm = TRUE),sum(Colonies$everOther[Colonies$Region == "Southern Alberta"], na.rm = TRUE))
diseasesummary<-cbind(Diseases, Detections,length(BHP$VisDisSum[!is.na (BHP$VisDisSum) & BHP$Viable == "Viable" & BHP$Region == "Southern Alberta"]), Hives,length(Colonies$everchalk[!is.na (Colonies$everchalk) & Colonies$Region == "Southern Alberta"]))
colnames(diseasesummary)<-c("Disease", "Disease - Positive Inspections", "Total Inspections", "Sick Colonies", "Total Colonies")
pander(diseasesummary, pandoc.header ("**2.14.1 Categories of disease, Southern Alberta**",4))


Detections<-c(sum(Colonies$nchalk[Colonies$Region == "Northern Alberta"], na.rm = TRUE),sum(Colonies$nsac[Colonies$Region == "Northern Alberta"], na.rm = TRUE), sum(Colonies$nAFB[Colonies$Region == "Northern Alberta"], na.rm = TRUE),sum(Colonies$nEFB[Colonies$Region == "Northern Alberta"], na.rm = TRUE),sum(Colonies$nDWV[Colonies$Region == "Northern Alberta"], na.rm = TRUE),sum(Colonies$nOther[Colonies$Region == "Northern Alberta"], na.rm = TRUE))
Hives<-c(sum(Colonies$everchalk[Colonies$Region == "Northern Alberta"], na.rm = TRUE),sum(Colonies$eversac[Colonies$Region == "Northern Alberta"], na.rm = TRUE), sum(Colonies$everAFB[Colonies$Region == "Northern Alberta"], na.rm = TRUE),sum(Colonies$everEFB[Colonies$Region == "Northern Alberta"], na.rm = TRUE),sum(Colonies$everDWV[Colonies$Region == "Northern Alberta"], na.rm = TRUE),sum(Colonies$everOther[Colonies$Region == "Northern Alberta"], na.rm = TRUE))
diseasesummary<-cbind(Diseases, Detections,length(BHP$VisDisSum[!is.na (BHP$VisDisSum) & BHP$Viable == "Viable" & BHP$Region == "Northern Alberta"]), Hives,length(Colonies$everchalk[!is.na (Colonies$everchalk) & Colonies$Region == "Northern Alberta"]))
colnames(diseasesummary)<-c("Disease", "Disease - Positive Inspections", "Total Inspections", "Sick Colonies", "Total Colonies")
pander(diseasesummary, pandoc.header ("**2.14.2 Categories of disease, Northern Alberta**",4))


Detections<-c(sum(Colonies$nchalk[Colonies$Region == "Prince Edward Island"], na.rm = TRUE),sum(Colonies$nsac[Colonies$Region == "Prince Edward Island"], na.rm = TRUE), sum(Colonies$nAFB[Colonies$Region == "Prince Edward Island"], na.rm = TRUE),sum(Colonies$nEFB[Colonies$Region == "Prince Edward Island"], na.rm = TRUE),sum(Colonies$nDWV[Colonies$Region == "Prince Edward Island"], na.rm = TRUE),sum(Colonies$nOther[Colonies$Region == "Prince Edward Island"], na.rm = TRUE))
Hives<-c(sum(Colonies$everchalk[Colonies$Region == "Prince Edward Island"], na.rm = TRUE),sum(Colonies$eversac[Colonies$Region == "Prince Edward Island"], na.rm = TRUE), sum(Colonies$everAFB[Colonies$Region == "Prince Edward Island"], na.rm = TRUE),sum(Colonies$everEFB[Colonies$Region == "Prince Edward Island"], na.rm = TRUE),sum(Colonies$everDWV[Colonies$Region == "Prince Edward Island"], na.rm = TRUE),sum(Colonies$everOther[Colonies$Region == "Prince Edward Island"], na.rm = TRUE))
diseasesummary<-cbind(Diseases, Detections,length(BHP$VisDisSum[!is.na (BHP$VisDisSum) & BHP$Viable == "Viable" & BHP$Region == "Prince Edward Island"]), Hives,length(Colonies$everchalk[!is.na (Colonies$everchalk) & Colonies$Region == "Prince Edward Island"]))
colnames(diseasesummary)<-c("Disease", "Disease - Positive Inspections", "Total Inspections", "Sick Colonies", "Total Colonies")
pander(diseasesummary, pandoc.header ("**2.14.3 Categories of disease, PEI**",4))


Detections<-c(sum(Colonies$nchalk[Colonies$Patties == "No" & Colonies$Fumagillin == "No"], na.rm = TRUE),sum(Colonies$nsac[Colonies$Patties == "No" & Colonies$Fumagillin == "No"], na.rm = TRUE), sum(Colonies$nAFB[Colonies$Patties == "No" & Colonies$Fumagillin == "No"], na.rm = TRUE),sum(Colonies$nEFB[Colonies$Patties == "No" & Colonies$Fumagillin == "No"], na.rm = TRUE),sum(Colonies$nDWV[Colonies$Patties == "No" & Colonies$Fumagillin == "No"], na.rm = TRUE),sum(Colonies$nOther[Colonies$Patties == "No" & Colonies$Fumagillin == "No"], na.rm = TRUE))
Hives<-c(sum(Colonies$everchalk[Colonies$Patties == "No" & Colonies$Fumagillin == "No"], na.rm = TRUE),sum(Colonies$eversac[Colonies$Patties == "No" & Colonies$Fumagillin == "No"], na.rm = TRUE), sum(Colonies$everAFB[Colonies$Patties == "No" & Colonies$Fumagillin == "No"], na.rm = TRUE),sum(Colonies$everEFB[Colonies$Patties == "No" & Colonies$Fumagillin == "No"], na.rm = TRUE),sum(Colonies$everDWV[Colonies$Patties == "No" & Colonies$Fumagillin == "No"], na.rm = TRUE),sum(Colonies$everOther[Colonies$Patties == "No" & Colonies$Fumagillin == "No"], na.rm = TRUE))
diseasesummary<-cbind(Diseases, Detections,length(BHP$VisDisSum[!is.na (BHP$VisDisSum) & BHP$Viable == "Viable" & BHP$Patties == "No" & BHP$Fumagillin == "No"]), Hives,length(Colonies$everchalk[!is.na (Colonies$everchalk) & Colonies$Patties == "No" & Colonies$Fumagillin == "No"]))
colnames(diseasesummary)<-c("Disease", "Disease - Positive Inspections", "Total Inspections", "Sick Colonies", "Total Colonies")
pander(diseasesummary, pandoc.header ("**2.15.1 Categories of disease by treatment: untreated control**",4))


Detections<-c(sum(Colonies$nchalk[Colonies$Patties == "Yes" & Colonies$Fumagillin == "No"], na.rm = TRUE),sum(Colonies$nsac[Colonies$Patties == "Yes" & Colonies$Fumagillin == "No"], na.rm = TRUE), sum(Colonies$nAFB[Colonies$Patties == "Yes" & Colonies$Fumagillin == "No"], na.rm = TRUE),sum(Colonies$nEFB[Colonies$Patties == "Yes" & Colonies$Fumagillin == "No"], na.rm = TRUE),sum(Colonies$nDWV[Colonies$Patties == "Yes" & Colonies$Fumagillin == "No"], na.rm = TRUE),sum(Colonies$nOther[Colonies$Patties == "Yes" & Colonies$Fumagillin == "No"], na.rm = TRUE))
Hives<-c(sum(Colonies$everchalk[Colonies$Patties == "Yes" & Colonies$Fumagillin == "No"], na.rm = TRUE),sum(Colonies$eversac[Colonies$Patties == "Yes" & Colonies$Fumagillin == "No"], na.rm = TRUE), sum(Colonies$everAFB[Colonies$Patties == "Yes" & Colonies$Fumagillin == "No"], na.rm = TRUE),sum(Colonies$everEFB[Colonies$Patties == "Yes" & Colonies$Fumagillin == "No"], na.rm = TRUE),sum(Colonies$everDWV[Colonies$Patties == "Yes" & Colonies$Fumagillin == "No"], na.rm = TRUE),sum(Colonies$everOther[Colonies$Patties == "Yes" & Colonies$Fumagillin == "No"], na.rm = TRUE))
diseasesummary<-cbind(Diseases, Detections,length(BHP$VisDisSum[!is.na (BHP$VisDisSum) & BHP$Viable == "Viable" & BHP$Patties == "Yes" & BHP$Fumagillin == "No"]), Hives,length(Colonies$everchalk[!is.na (Colonies$everchalk) & Colonies$Patties == "Yes" & Colonies$Fumagillin == "No"]))
colnames(diseasesummary)<-c("Disease", "Disease - Positive Inspections", "Total Inspections", "Sick Colonies", "Total Colonies")
pander(diseasesummary, pandoc.header ("**2.15.2 Categories of disease by treatment: protein only**",4))


Detections<-c(sum(Colonies$nchalk[Colonies$Patties == "No" & Colonies$Fumagillin == "Yes"], na.rm = TRUE),sum(Colonies$nsac[Colonies$Patties == "No" & Colonies$Fumagillin == "Yes"], na.rm = TRUE), sum(Colonies$nAFB[Colonies$Patties == "No" & Colonies$Fumagillin == "Yes"], na.rm = TRUE),sum(Colonies$nEFB[Colonies$Patties == "No" & Colonies$Fumagillin == "Yes"], na.rm = TRUE),sum(Colonies$nDWV[Colonies$Patties == "No" & Colonies$Fumagillin == "Yes"], na.rm = TRUE),sum(Colonies$nOther[Colonies$Patties == "No" & Colonies$Fumagillin == "Yes"], na.rm = TRUE))
Hives<-c(sum(Colonies$everchalk[Colonies$Patties == "No" & Colonies$Fumagillin == "Yes"], na.rm = TRUE),sum(Colonies$eversac[Colonies$Patties == "No" & Colonies$Fumagillin == "Yes"], na.rm = TRUE), sum(Colonies$everAFB[Colonies$Patties == "No" & Colonies$Fumagillin == "Yes"], na.rm = TRUE),sum(Colonies$everEFB[Colonies$Patties == "No" & Colonies$Fumagillin == "Yes"], na.rm = TRUE),sum(Colonies$everDWV[Colonies$Patties == "No" & Colonies$Fumagillin == "Yes"], na.rm = TRUE),sum(Colonies$everOther[Colonies$Patties == "No" & Colonies$Fumagillin == "Yes"], na.rm = TRUE))
diseasesummary<-cbind(Diseases, Detections,length(BHP$VisDisSum[!is.na (BHP$VisDisSum) & BHP$Viable == "Viable" & BHP$Patties == "No" & BHP$Fumagillin == "Yes"]), Hives,length(Colonies$everchalk[!is.na (Colonies$everchalk) & Colonies$Patties == "No" & Colonies$Fumagillin == "Yes"]))
colnames(diseasesummary)<-c("Disease", "Disease - Positive Inspections", "Total Inspections", "Sick Colonies", "Total Colonies")
pander(diseasesummary, pandoc.header ("**2.15.3 Categories of disease by treatment: fumagillin only**",4))


Detections<-c(sum(Colonies$nchalk[Colonies$Patties == "Yes" & Colonies$Fumagillin == "Yes"], na.rm = TRUE),sum(Colonies$nsac[Colonies$Patties == "Yes" & Colonies$Fumagillin == "Yes"], na.rm = TRUE), sum(Colonies$nAFB[Colonies$Patties == "Yes" & Colonies$Fumagillin == "Yes"], na.rm = TRUE),sum(Colonies$nEFB[Colonies$Patties == "Yes" & Colonies$Fumagillin == "Yes"], na.rm = TRUE),sum(Colonies$nDWV[Colonies$Patties == "Yes" & Colonies$Fumagillin == "Yes"], na.rm = TRUE),sum(Colonies$nOther[Colonies$Patties == "Yes" & Colonies$Fumagillin == "Yes"], na.rm = TRUE))
Hives<-c(sum(Colonies$everchalk[Colonies$Patties == "Yes" & Colonies$Fumagillin == "Yes"], na.rm = TRUE),sum(Colonies$eversac[Colonies$Patties == "Yes" & Colonies$Fumagillin == "Yes"], na.rm = TRUE), sum(Colonies$everAFB[Colonies$Patties == "Yes" & Colonies$Fumagillin == "Yes"], na.rm = TRUE),sum(Colonies$everEFB[Colonies$Patties == "Yes" & Colonies$Fumagillin == "Yes"], na.rm = TRUE),sum(Colonies$everDWV[Colonies$Patties == "Yes" & Colonies$Fumagillin == "Yes"], na.rm = TRUE),sum(Colonies$everOther[Colonies$Patties == "Yes" & Colonies$Fumagillin == "Yes"], na.rm = TRUE))
diseasesummary<-cbind(Diseases, Detections,length(BHP$VisDisSum[!is.na (BHP$VisDisSum) & BHP$Viable == "Viable" & BHP$Patties == "Yes" & BHP$Fumagillin == "Yes"]), Hives,length(Colonies$everchalk[!is.na (Colonies$everchalk) & Colonies$Patties == "Yes" & Colonies$Fumagillin == "Yes"]))
colnames(diseasesummary)<-c("Disease", "Disease - Positive Inspections", "Total Inspections", "Sick Colonies", "Total Colonies")
pander(diseasesummary, pandoc.header ("**2.15.4 Categories of disease by treatment: both treatments**",4))

rm("Detections", "diseasesummary", "Hives", "Diseases")
```


```{r Table 2.16}

Chalk<-c(length(BHP$Chalk[BHP$Chalk == 0 & !is.na(BHP$Chalk)]), length(BHP$Chalk[BHP$Chalk == 1 & !is.na(BHP$Chalk)]), 
length(BHP$Chalk[BHP$Chalk == 2 & !is.na(BHP$Chalk)]), length(BHP$Chalk[BHP$Chalk == 3 & !is.na(BHP$Chalk)]))
Sac<-c(length(BHP$Sac[BHP$Sac == 0 & !is.na(BHP$Sac)]), length(BHP$Sac[BHP$Sac == 1 & !is.na(BHP$Sac)]), 
length(BHP$Sac[BHP$Sac == 2 & !is.na(BHP$Sac)]), length(BHP$Sac[BHP$Sac == 3 & !is.na(BHP$Sac)]))
AFB<-c(length(BHP$AFB[BHP$AFB == 0 & !is.na(BHP$AFB)]), length(BHP$AFB[BHP$AFB == 1 & !is.na(BHP$AFB)]), 
length(BHP$AFB[BHP$AFB == 2 & !is.na(BHP$AFB)]), length(BHP$AFB[BHP$AFB == 3 & !is.na(BHP$AFB)]))
EFB<-c(length(BHP$EFB[BHP$EFB == 0 & !is.na(BHP$EFB)]), length(BHP$EFB[BHP$EFB == 1 & !is.na(BHP$EFB)]), 
length(BHP$EFB[BHP$EFB == 2 & !is.na(BHP$EFB)]), length(BHP$EFB[BHP$EFB == 3 & !is.na(BHP$EFB)]))
DWV<-c(length(BHP$DWV[BHP$DWV == 0 & !is.na(BHP$DWV)]), length(BHP$DWV[BHP$DWV == 1 & !is.na(BHP$DWV)]), 
length(BHP$DWV[BHP$DWV == 2 & !is.na(BHP$DWV)]), length(BHP$DWV[BHP$DWV == 3 & !is.na(BHP$DWV)]))
Other<-c(length(BHP$Other[BHP$Other == 0 & !is.na(BHP$Other)]), length(BHP$Other[BHP$Other == 1 & !is.na(BHP$Other)]), 
length(BHP$Other[BHP$Other == 2 & !is.na(BHP$Other)]), length(BHP$Other[BHP$Other == 3 & !is.na(BHP$Other)]))

Severity<-rbind(Chalk, Sac, AFB, EFB, DWV, Other)
rownames(Severity)<-c("Chalkbrood", "Sacbrood", "AFB", "EFB", "DWV", "Other'")
colnames(Severity)<-c("No sick individuals", "<11 sick individuals", "11 - 100 sick individuals", ">100 sick individuals")
pander(Severity, plain.ascii = TRUE, pandoc.header ("**2.16 Number of inspections by category of disease severity**",4))
rm("Chalk", "Sac", "AFB", "EFB", "DWV", "Other")
rm(Severity)

```

<br />
<br />


# __3. Adult Bee Count Models__

Models that included events and treatements as fixed predictors were compared to a reference model that included only region and date. The Design model was the optimized model from Peirson et al, 2024, expressed as a maximum likelihood model to allow comparisons. Effect estimates presented in the paper are from the optimized Complete model, which is a Maximum Likelihood model in section 3.1 and an REML model otherwise. 


__Reference Model__

BHPrd<- lme(Adults ~ Region* Date, 
          random = ~1|Colony.Number, 
          BHPad,
          correlation=corAR1(),
          weights=varIdent(form= ~1|Assessment* Region), 
          method = "ML",
	     control=lmeControl(opt="optim"))
	     
__Example of a model for a single category of event__

BHPvarroa<- lme(Adults ~ (Region + Date + AnyVarroa)^2 , 
          random = ~1|Colony.Number, 
          BHPad,
          correlation=corAR1(),
          weights=varIdent(form= ~1|Assessment* Region), 
          method = "ML",
	     control=lmeControl(opt="optim"))
	     
__Complete Model, Before optimization__	     
BHPevent<- lme(Adults ~ (Region + Date + Patties + Fumagillin)^4 + (Region + Date + Patties + Fumagillin)* (AnyVarroa + Sick + Queen.Event), 
          random = ~1|Colony.Number, 
          BHPad,
          correlation=corAR1(),
          weights=varIdent(form= ~1|Assessment* Region), 
          method = "REML",
	     control=lmeControl(opt="optim"))
	     
__Complete Model, after optimization__

BHPevent<- lme(Adults ~ (Region + Patties + Fumagillin)^3 + Date* (Region + Fumagillin) + (Date + Region)* AnyVarroa + Queen.Event + Sick, 
          random = ~1|Colony.Number, 
          BHPad,
          correlation=corAR1(),
          weights=varIdent(form= ~1|Assessment* Region), 
          method = "ML",
	     control=lmeControl(opt="optim"))

<br />
<br />
<br />

### __3.1 Maximum Likelihood Model Comparisons__

```{r}	     
	     
	     
BHPad<-droplevels(BHP7[BHP7$Viable == "Viable" & !is.na(BHP7$Viable) & !is.na(BHP7$Adults) & !is.na(BHP7$Fumagillin) & !is.na(BHP7$Patties) & !is.na(BHP7$AnyVarroa) & !is.na(BHP7$Sick) & !is.na(BHP7$Queen.Event) & BHP7$Date != "May 2014",])     
	     
BHPrd<- lme(Adults ~ Region*Date, 
          random = ~1|Colony.Number, 
          BHPad,
          correlation=corAR1(),
          weights=varIdent(form= ~1|Assessment* Region), 
          method = "ML",
	     control=lmeControl(opt="optim"))

BHPvarroa<- lme(Adults ~ (Region + Date + AnyVarroa)^2 , 
          random = ~1|Colony.Number, 
          BHPad,
          correlation=corAR1(),
          weights=varIdent(form= ~1|Assessment* Region), 
          method = "ML",
	     control=lmeControl(opt="optim"))

BHPsick<- lme(Adults ~ (Region + Date + Sick)^2 , 
          random = ~1|Colony.Number, 
          BHPad,
          correlation=corAR1(),
          weights=varIdent(form= ~1|Assessment* Region), 
          method = "ML",
	     control=lmeControl(opt="optim"))

BHPqueen<- lme(Adults ~ (Region + Date + Queen.Event)^2 , 
          random = ~1|Colony.Number, 
          BHPad,
          correlation=corAR1(),
          weights=varIdent(form= ~1|Assessment* Region), 
          method = "ML",
	     control=lmeControl(opt="optim"))


BHPdesign<-lme(Adults~(Date+ Region+ Patties+ Fumagillin) ^3 - Date:Patties:Fumagillin - Date:Region:Patties, random = ~1|Colony.Number, 
          BHPad[BHPad$Date !="May 2014",],
          correlation=corAR1(),
          weights=varIdent(form= ~1|Assessment* Region), 
          method = "ML",
	        control=lmeControl(opt="optim"))


BHPevent<- lme(Adults ~ (Region + Patties + Fumagillin)^3 + Date*(Region + Fumagillin) + (Date + Region)* AnyVarroa + Queen.Event + Sick, 
          random = ~1|Colony.Number, 
          BHPad,
          correlation=corAR1(),
          weights=varIdent(form= ~1|Assessment* Region), 
          method = "ML",
	     control=lmeControl(opt="optim"))
	     

mlcomparison<-anova(BHPrd, BHPvarroa)
onersquare<-r.squaredGLMM(BHPrd)
tworsquare<-r.squaredGLMM(BHPvarroa)
rsqrs<-rbind(onersquare, tworsquare)

dt<-cbind(mlcomparison,rsqrs)
dt$perc.reduction.unexplained.variability.fxd<-NA
dt$perc.reduction.unexplained.variability.total<-NA
dt$perc.reduction.unexplained.variability.fxd[2]<-100*(dt$R2m[2]-dt$R2m[1])/(1-dt$R2m[1])
dt$perc.reduction.unexplained.variability.total[2]<-100*(dt$R2c[2]-dt$R2c[1])/(1-dt$R2c[1])
pander(dt[,-1], plain.ascii = TRUE, pandoc.header ("**3.1.1 Varroa model vs reference model**",4))

mlcomparison<-anova(BHPrd, BHPsick)
onersquare<-r.squaredGLMM(BHPrd)
tworsquare<-r.squaredGLMM(BHPsick)
rsqrs<-rbind(onersquare, tworsquare)


dt<-cbind(mlcomparison,rsqrs)
dt$perc.reduction.unexplained.variability.fxd<-NA
dt$perc.reduction.unexplained.variability.total<-NA
dt$perc.reduction.unexplained.variability.fxd[2]<-100*(dt$R2m[2]-dt$R2m[1])/(1-dt$R2m[1])
dt$perc.reduction.unexplained.variability.total[2]<-100*(dt$R2c[2]-dt$R2c[1])/(1-dt$R2c[1])
pander(dt[,-1], plain.ascii = TRUE, pandoc.header ("**3.1.2 Disease model vs reference model**",4))

mlcomparison<-anova(BHPrd, BHPqueen)
onersquare<-r.squaredGLMM(BHPrd)
tworsquare<-r.squaredGLMM(BHPqueen)
rsqrs<-rbind(onersquare, tworsquare)


dt<-cbind(mlcomparison,rsqrs)
dt$perc.reduction.unexplained.variability.fxd<-NA
dt$perc.reduction.unexplained.variability.total<-NA
dt$perc.reduction.unexplained.variability.fxd[2]<-100*(dt$R2m[2]-dt$R2m[1])/(1-dt$R2m[1])
dt$perc.reduction.unexplained.variability.total[2]<-100*(dt$R2c[2]-dt$R2c[1])/(1-dt$R2c[1])
pander(dt[,-1], plain.ascii = TRUE, pandoc.header ("**3.1.3 Queen model versus reference model**",4))

mlcomparison<-anova(BHPrd, BHPdesign)
onersquare<-r.squaredGLMM(BHPrd)
tworsquare<-r.squaredGLMM(BHPdesign)
rsqrs<-rbind(onersquare, tworsquare)


dt<-cbind(mlcomparison,rsqrs)
dt$perc.reduction.unexplained.variability.fxd<-NA
dt$perc.reduction.unexplained.variability.total<-NA
dt$perc.reduction.unexplained.variability.fxd[2]<-100*(dt$R2m[2]-dt$R2m[1])/(1-dt$R2m[1])
dt$perc.reduction.unexplained.variability.total[2]<-100*(dt$R2c[2]-dt$R2c[1])/(1-dt$R2c[1])
pander(dt[,-1], plain.ascii = TRUE, pandoc.header ("**3.1.4 Design model versus reference model**",4))

mlcomparison<-anova(BHPrd, BHPevent)
onersquare<-r.squaredGLMM(BHPrd)
tworsquare<-r.squaredGLMM(BHPevent)
rsqrs<-rbind(onersquare, tworsquare)


dt<-cbind(mlcomparison,rsqrs)
dt$perc.reduction.unexplained.variability.fxd<-NA
dt$perc.reduction.unexplained.variability.total<-NA
dt$perc.reduction.unexplained.variability.fxd[2]<-100*(dt$R2m[2]-dt$R2m[1])/(1-dt$R2m[1])
dt$perc.reduction.unexplained.variability.total[2]<-100*(dt$R2c[2]-dt$R2c[1])/(1-dt$R2c[1])
pander(dt[,-1], plain.ascii = TRUE, pandoc.header ("**3.1.5 Complete Model versus reference model**",4))
```
<br />
<br />
<br />


```{r fig.cap = "**3.2 Residuals plot of optimized adult bee model**"}

BHPeventa<- lme(Adults ~ (Region + Patties + Fumagillin)^3 + Date* (Region + Fumagillin) + (Date + Region)* AnyVarroa + Queen.Event + Sick, 
          random = ~1|Colony.Number, 
          BHPad,
          correlation=corAR1(),
          weights=varIdent(form= ~1|Assessment* Region), 
          method = "REML",
	     control=lmeControl(opt="optim"))


plot(BHPeventa)
```

```{r fig.cap = "**3.3 Normal quantile plot of adult bee model**", 4}
qqnorm(BHPeventa, abline = c(0,1))


```

<br />
<br />
<br />

```{r Table 3.4 Adult Bee Model Effects Summary}

pander(anova(BHPeventa, type = "marginal"), plain.ascii = TRUE, pandoc.header("**3.4 Model Effects Summary (adult bee model)**", 4))


emmcon<-emmeans(BHPeventa,revpairwise~Queen.Event, infer=T,adjust="none")
emmcons<-summary(emmcon$contrasts)
pander(emmcons, plain.ascii = TRUE, pandoc.header("**3.5 Effect estimate contrasts (queen event)**", 4))


emmcon<-emmeans(BHPeventa,revpairwise~AnyVarroa, infer=T,adjust="none")
emmcons<-summary(emmcon$contrasts)
pander(emmcons, plain.ascii = TRUE, pandoc.header("**3.6 Effect estimate contrasts (varroa main effect)**", 4))

emmcon<-emmeans(BHPeventa,revpairwise~AnyVarroa|Region, infer=T,adjust="none")
emmcons<-summary(emmcon$contrasts)
pander(emmcons, plain.ascii = TRUE, pandoc.header("**3.7 Effect estimate contrasts (varroa by region)**", 4))
```

For table 3.7, the significance threshold is 0.05/3 = 0.0167.

<br />
<br />
<br />

```{r}
emmcon<-emmeans(BHPeventa,revpairwise~AnyVarroa|Date, infer=T,adjust="none")
emmcons<-summary(emmcon$contrasts)
pander(emmcons, plain.ascii = TRUE, pandoc.header("**3.8 Effect estimate contrasts (varroa by date)**", 4))
```

For table 3.8, the significance threshold is 0.05/6 = 0.0083. 

<br />
<br />
<br />

```{r}
emmcon<-emmeans(BHPeventa,revpairwise~Sick, infer=T,adjust="none")
emmcons<-summary(emmcon$contrasts)
pander(emmcons, plain.ascii = TRUE, pandoc.header("**3.9 Effect estimate contrasts (visible disease)**", 4))

```

<br />
<br />
<br />

### __4. Sealed Brood Count Models__

Models that included events and treatements as fixed predictors were compared to a reference model that included only region and date. The Design model was the optimized model from Peirson et al, 2024, expressed as a maximum likelihood model to allow comparisons. Effect estimates presented in the paper are from the optimized Complete model, which is a Maximum Likelihood model in section 4.1 and an REML model otherwise. 


__Reference Model__

BHPrd<- lme(Worker.Cells ~ Region*Date, 
          random = ~1|Colony.Number, 
          BHPad,
          correlation=corAR1(),
          weights=varIdent(form= ~1|Assessment* Region), 
          method = "ML",
	     control=lmeControl(opt="optim"))
	     
__Example of a model for a single category of event__

BHPvarroa<- lme(Worker.Cells ~ (Region + Date + AnyVarroa)^2, 
          random = ~1|Colony.Number, 
          BHPad,
          correlation=corAR1(),
          weights=varIdent(form= ~1|Assessment* Region), 
          method = "ML",
	     control=lmeControl(opt="optim"))
	     
__Model with all events and treatments, after optimization__

BHPevent<- lme(Worker.Cells ~ (Region + Patties + Fumagillin)^3 + Date* (Region + Patties + Fumagillin + Queen.Event) + Region* (Queen.Event + AnyVarroa) + Sick, 
          random = ~1|Colony.Number, 
          BHPad,
          correlation=corAR1(),
          weights=varIdent(form= ~1|Assessment* Region), 
          method = "ML",
	     control=lmeControl(opt="optim"))
	     
<br />
<br />
<br />

### __4.1 Maximum Likelihood Model Comparisons__


```{r}
	     
BHPbr<-droplevels(BHP7[BHP7$Viable == "Viable" & !is.na(BHP7$Viable) & !is.na(BHP7$Worker.Cells) & !is.na(BHP7$Fumagillin) & !is.na(BHP7$Patties) & !is.na(BHP7$AnyVarroa) & !is.na(BHP7$Sick) & !is.na(BHP7$Queen.Event) & BHP7$Date != "May 2014",])     
	     

BHPrd<- lme(Worker.Cells ~ Region*Date, 
          random = ~1|Colony.Number, 
          BHPbr,
          correlation=corAR1(),
          weights=varIdent(form= ~1|Assessment* Region), 
          method = "ML",
	     control=lmeControl(opt="optim"))

BHPvarroa<- lme(Worker.Cells ~ (Region + Date + AnyVarroa)^2, 
          random = ~1|Colony.Number, 
          BHPbr,
          correlation=corAR1(),
          weights=varIdent(form= ~1|Assessment* Region), 
          method = "ML",
	     control=lmeControl(opt="optim"))

BHPsick<- lme(Worker.Cells ~ (Region+ Date + Sick)^2, 
          random = ~1|Colony.Number, 
          BHPbr,
          correlation=corAR1(),
          weights=varIdent(form= ~1|Assessment* Region), 
          method = "ML",
	     control=lmeControl(opt="optim"))

BHPqueen<- lme(Worker.Cells ~ (Region + Date + Queen.Event)^2, 
          random = ~1|Colony.Number, 
          BHPbr,
          correlation=corAR1(),
          weights=varIdent(form= ~1|Assessment* Region), 
          method = "ML",
	     control=lmeControl(opt="optim"))

BHPdesign<-lme(Worker.Cells ~ (Region+ Date+ Patties+ Fumagillin)^3- Date:Patties:Fumagillin- Region:Date:Patties, 
          random = ~1|Colony.Number, 
          BHPbr,
          weights=varIdent(form= ~1|Assessment* Region), 
          method = "ML")

BHPevent<- lme(Worker.Cells ~ (Region + Patties + Fumagillin)^3 + Date* (Region + Patties + Fumagillin + Queen.Event) + Region* (Queen.Event + AnyVarroa) + Sick, 
          random = ~1|Colony.Number, 
          BHPbr,
          correlation=corAR1(),
          weights=varIdent(form= ~1|Assessment* Region), 
          method = "ML",
	     control=lmeControl(opt="optim"))

mlcomparison<-anova(BHPrd, BHPvarroa)
onersquare<-r.squaredGLMM(BHPrd)
tworsquare<-r.squaredGLMM(BHPvarroa)
rsqrs<-rbind(onersquare, tworsquare)

dt<-cbind(mlcomparison,rsqrs)
dt$perc.reduction.unexplained.variability.fxd<-NA
dt$perc.reduction.unexplained.variability.total<-NA
dt$perc.reduction.unexplained.variability.fxd[2]<-100*(dt$R2m[2]-dt$R2m[1])/(1-dt$R2m[1])
dt$perc.reduction.unexplained.variability.total[2]<-100*(dt$R2c[2]-dt$R2c[1])/(1-dt$R2c[1])
pander(dt[,-1], plain.ascii = TRUE, pandoc.header ("**4.1.1 Varroa model vs reference model**",4))

mlcomparison<-anova(BHPrd, BHPsick)
onersquare<-r.squaredGLMM(BHPrd)
tworsquare<-r.squaredGLMM(BHPsick)
rsqrs<-rbind(onersquare, tworsquare)


dt<-cbind(mlcomparison,rsqrs)
dt$perc.reduction.unexplained.variability.fxd<-NA
dt$perc.reduction.unexplained.variability.total<-NA
dt$perc.reduction.unexplained.variability.fxd[2]<-100*(dt$R2m[2]-dt$R2m[1])/(1-dt$R2m[1])
dt$perc.reduction.unexplained.variability.total[2]<-100*(dt$R2c[2]-dt$R2c[1])/(1-dt$R2c[1])
pander(dt[,-1], plain.ascii = TRUE, pandoc.header ("**4.1.2 Disease model vs reference model**",4))

mlcomparison<-anova(BHPrd, BHPqueen)
onersquare<-r.squaredGLMM(BHPrd)
tworsquare<-r.squaredGLMM(BHPqueen)
rsqrs<-rbind(onersquare, tworsquare)


dt<-cbind(mlcomparison,rsqrs)
dt$perc.reduction.unexplained.variability.fxd<-NA
dt$perc.reduction.unexplained.variability.total<-NA
dt$perc.reduction.unexplained.variability.fxd[2]<-100*(dt$R2m[2]-dt$R2m[1])/(1-dt$R2m[1])
dt$perc.reduction.unexplained.variability.total[2]<-100*(dt$R2c[2]-dt$R2c[1])/(1-dt$R2c[1])
pander(dt[,-1], plain.ascii = TRUE, pandoc.header ("**4.1.3 Queen Model vs reference model**",4))

mlcomparison<-anova(BHPrd, BHPdesign)
onersquare<-r.squaredGLMM(BHPrd)
tworsquare<-r.squaredGLMM(BHPdesign)
rsqrs<-rbind(onersquare, tworsquare)


dt<-cbind(mlcomparison,rsqrs)
dt$perc.reduction.unexplained.variability.fxd<-NA
dt$perc.reduction.unexplained.variability.total<-NA
dt$perc.reduction.unexplained.variability.fxd[2]<-100*(dt$R2m[2]-dt$R2m[1])/(1-dt$R2m[1])
dt$perc.reduction.unexplained.variability.total[2]<-100*(dt$R2c[2]-dt$R2c[1])/(1-dt$R2c[1])
pander(dt[,-1], plain.ascii = TRUE, pandoc.header ("**4.1.4 Design model vs reference model**",4))

mlcomparison<-anova(BHPrd, BHPevent)
onersquare<-r.squaredGLMM(BHPrd)
tworsquare<-r.squaredGLMM(BHPevent)
rsqrs<-rbind(onersquare, tworsquare)


dt<-cbind(mlcomparison,rsqrs)
dt$perc.reduction.unexplained.variability.fxd<-NA
dt$perc.reduction.unexplained.variability.total<-NA
dt$perc.reduction.unexplained.variability.fxd[2]<-100*(dt$R2m[2]-dt$R2m[1])/(1-dt$R2m[1])
dt$perc.reduction.unexplained.variability.total[2]<-100*(dt$R2c[2]-dt$R2c[1])/(1-dt$R2c[1])
pander(dt[,-1], plain.ascii = TRUE, pandoc.header ("**4.1.5 Combined Model vs reference model**",4))

```


```{r fig.cap = "**4.2 Complete model residuls plot**"}
BHPeventb<- lme(Worker.Cells ~ (Region + Patties + Fumagillin)^3 + Date* (Region + Patties + Fumagillin + Queen.Event) + Region* (Queen.Event + AnyVarroa) + Sick, 
          random = ~1|Colony.Number, 
          BHPbr,
          correlation=corAR1(),
          weights=varIdent(form= ~1|Assessment* Region), 
          method = "REML",
	     control=lmeControl(opt="optim"))

plot(BHPeventb)
```

```{r fig.cap = "**4.3 Complete model normal quantile plot**"}
qqnorm(BHPeventb, abline = c(0,1))

```


```{r Tables 4.4 to 4.6}


pander(anova(BHPeventb, type = "marginal"), plain.ascii = TRUE, pandoc.header("**4.4 Model effects summary (sealed brood)**", 4))

emmcon<-emmeans(BHPeventb,revpairwise~Queen.Event, infer=T,adjust="none")
emmcons<-summary(emmcon$contrasts)
pander(emmcons, plain.ascii = TRUE, pandoc.header("**4.5 Effect estimate contrasts (queen event, main effect)**", 4))

emmcon<-emmeans(BHPeventb,revpairwise~Queen.Event|Date, infer=T,adjust="none")
emmcons<-summary(emmcon$contrasts)
pander(emmcons, plain.ascii = TRUE, pandoc.header("**4.6 Effect estimate contrasts (queen event, by date)**", 4))
```

For table 4.6, the significance threshold is 0.05/6 = 0.0083.

```{r Table 4.7}
emmcon<-emmeans(BHPeventb,revpairwise~Queen.Event|Region, infer=T,adjust="none")
emmcons<-summary(emmcon$contrasts)
pander(emmcons, plain.ascii = TRUE, pandoc.header("**4.7 Effect estimate contrasts (queen event, by region)**", 4))
```

For table 4.7, the significance threshold is 0.05/3 = 0.0167.

```{r Tables 4.8 & 4.9}


emmcon<-emmeans(BHPeventb,revpairwise~AnyVarroa, infer=T,adjust="none")
emmcons<-summary(emmcon$contrasts)
pander(emmcons, plain.ascii = TRUE, pandoc.header("**4.8 Effect estimate contrasts (varroa, main effect)**", 4))

emmcon<-emmeans(BHPeventb,revpairwise~AnyVarroa|Region, infer=T,adjust="none")
emmcons<-summary(emmcon$contrasts)
pander(emmcons, plain.ascii = TRUE, pandoc.header("**4.9 Effect estimate contrasts (varroa, by region)**", 4))
```

For table 4.9, the significance threshold is 0.05/3 = 0.0167.

```{r Table 4.10}

emmcon<-emmeans(BHPeventb,revpairwise~Sick, infer=T,adjust="none")
emmcons<-summary(emmcon$contrasts)
pander(emmcons, plain.ascii = TRUE, pandoc.header("**4.10 Effect estimate contrasts (visible disease)**", 4))
```

```{r fig.cap = "**4.11 Model estimates for colony size in healthy and sick colonies on the date of the disease detection**"}


```

### __5. Brood as percent of bee population on the same date__

The model that included all events and treatments as fixed predictors was compared to a reference model that included only region and date. Data presented in the paper are from the optimized Complete model, which is a Maximum Likelihood model in section 5.1 and an REML model otherwise. 


Reference model:

BHPrd<- lme(PercentBrood ~(Date+ Region)^2, 
          random = ~1|Colony.Number, 
          BHPra,
          correlation=corAR1(),
          weights=varIdent(form= ~1|Assessment* Region), 
          method = "ML",
	     control=lmeControl(opt="optim"))

Model with all events and treatments, before optimization:

BHPeventra<- lme(PercentBrood ~ (Region + Date + Patties + Fumagillin)^4 + (Region + Date + Patties + Fumagillin)* (AnyVarroa + Queen.Event+ Sick)),
random = ~1|Colony.Number, 
          BHPra,
          correlation=corAR1(),
          weights=varIdent(form= ~1|Assessment* Region), 
          method = "ML",
	     control=lmeControl(opt="optim"))


Model with all events and treatments, after optimization:

BHPeventra<- lme(PercentBrood ~ (Region + Date + Patties)^3 + Date* (Fumagillin + Queen.Event) + Region* AnyVarroa + Patties* Queen.Event + Sick,
random = ~1|Colony.Number, 
          BHPra,
          correlation=corAR1(),
          weights=varIdent(form= ~1|Assessment* Region), 
          method = "ML",
	     control=lmeControl(opt="optim"))

<br />
<br />
<br />

```{r Table 5.1}


BHPra<-droplevels(BHP7[BHP7$Viable == "Viable" & !is.na(BHP7$Viable) & !is.na(BHP7$PercentBrood) & !is.na(BHP7$Fumagillin) & !is.na(BHP7$Patties) & !is.na(BHP7$AnyVarroa) & !is.na(BHP7$Sick) & !is.na(BHP7$Queen.Event) & BHP7$Date != "May 2014",])     
	     
BHPrd<- lme(PercentBrood ~(Date+ Region)^2, 
          random = ~1|Colony.Number, 
          BHPra,
          correlation=corAR1(),
          weights=varIdent(form= ~1|Assessment* Region), 
          method = "ML",
	     control=lmeControl(opt="optim"))

BHPeventra<- lme(PercentBrood ~ (Region + Date + Patties)^3 + Date*(Fumagillin + Queen.Event) + Region*AnyVarroa + Patties*Queen.Event + Sick,
random = ~1|Colony.Number, 
          BHPra,
          correlation=corAR1(),
          weights=varIdent(form= ~1|Assessment* Region), 
          method = "ML",
	     control=lmeControl(opt="optim"))

mlcomparison<-anova(BHPrd, BHPeventra)
onersquare<-r.squaredGLMM(BHPrd)
tworsquare<-r.squaredGLMM(BHPeventra)
rsqrs<-rbind(onersquare, tworsquare)


dt<-cbind(mlcomparison,rsqrs)
dt$perc.reduction.unexplained.variability.fxd<-NA
dt$perc.reduction.unexplained.variability.total<-NA
dt$perc.reduction.unexplained.variability.fxd[2]<-100*(dt$R2m[2]-dt$R2m[1])/(1-dt$R2m[1])
dt$perc.reduction.unexplained.variability.total[2]<-100*(dt$R2c[2]-dt$R2c[1])/(1-dt$R2c[1])
pander(dt[,-1], plain.ascii = TRUE, pandoc.header ("**5.1 Maximum likelihood comparison: Complete model vs reference model**",4))
```

```{r Sealed Brood Percent Model}

BHPeventra<- lme(PercentBrood ~ (Region + Date + Patties)^3 + Date*(Fumagillin + Queen.Event) + Region*AnyVarroa + Patties*Queen.Event + Sick,
random = ~1|Colony.Number, 
          BHPra,
          correlation=corAR1(),
          weights=varIdent(form= ~1|Assessment* Region), 
          method = "REML",
	     control=lmeControl(opt="optim"))
```

```{r fig.cap = "**5.2 Residuals plot of the brood percent model**"}
plot (BHPeventra)
```

```{r fig.cap = "**5.3 Normal quantile plot of the brood percent model**"}
qqnorm(BHPeventra, abline = c(0,1))
```

<br />
<br />
<br />

```{r Table 5.4}

pander(anova(BHPeventra, type = "marginal"), plain.ascii = TRUE, pandoc.header ("**5.4 Model effects summary for sealed brood as a percent of adult bees**",4))
```

<br />
<br />
<br />

```{r Tables 5.5 to 5.6}
emmcon<-emmeans(BHPeventra, revpairwise~Patties, infer=T,adjust="none")
emmcons<-summary(emmcon$contrasts)
pander(emmcons, plain.ascii = TRUE, pandoc.header("**5.5 Effect estimate contrasts (protein treatment, main effect)**", 4))

emmcon<-emmeans(BHPeventra, revpairwise~Patties| Region, infer=T,adjust="none")
emmcons<-summary(emmcon$contrasts)
pander(emmcons, plain.ascii = TRUE, pandoc.header("**5.6 Effect estimate contrasts (protein treatment, by region)**", 4))
```

For table 5.6, the significance threshold is 0.05/3 = 0.0167.

<br />
<br />
<br />

```{r Table 5.7}

emmcon<-emmeans(BHPeventra, revpairwise~Patties|Date, infer=T,adjust="none")
emmcons<-summary(emmcon$contrasts)
pander(emmcons, plain.ascii = TRUE, pandoc.header("**5.7 Effect estimate contrasts (protein treatment, by date)**", 4))
```

For table 5.7, the significance threshold is 0.05/6 = 0.0083.

<br />
<br />
<br />

```{r Table 5.8}

emmcon<-emmeans(BHPeventra, revpairwise~Patties| Region + Date, infer=T,adjust="none")
emmcons<-summary(emmcon$contrasts)
pander(emmcons, plain.ascii = TRUE, pandoc.header("**5.8 Effect estimate contrasts (protein treatment by region and date)**", 4))
```

For table 5.8, the significance threshold is 0.05/18 =0.0028

```{r}

emmcon<-emmeans(BHPeventra, revpairwise~Patties|Queen.Event, infer=T,adjust="none")
emmcons<-summary(emmcon$contrasts)
pander(emmcons, plain.ascii = TRUE, pandoc.header("**5.9 Effect estimate contrasts (protein treatment by queen event)**", 4))
```

For table 5.9, the significance threshold is 0.05/2 = 0.025.

<br />
<br />
<br />

```{r Tables 5.10 and 5.11}


emmcon<-emmeans(BHPeventra, revpairwise~Queen.Event, infer=T,adjust="none")
emmcons<-summary(emmcon$contrasts)
pander(emmcons, plain.ascii = TRUE, pandoc.header("**5.10 Effect estimate contrasts (queen events, main effect)**", 4))

emmcon<-emmeans(BHPeventra, revpairwise~Queen.Event|Date, infer=T,adjust="none")
emmcons<-summary(emmcon$contrasts)
pander(emmcons, plain.ascii = TRUE, pandoc.header("**5.11 Effect estimate contrasts (queen events, by date)**", 4))
```

For table 5.11, the significance threshold is 0.05/6 = 0.0083

<br />
<br />
<br />

```{r Table 5.12}

emmcon<-emmeans(BHPeventra, revpairwise~Queen.Event|Patties, infer=T,adjust="none")
emmcons<-summary(emmcon$contrasts)
pander(emmcons, plain.ascii = TRUE, pandoc.header("**5.12 Effect estimate contrasts (queen events, by protein supplement treatment)**", 4))
```

For table 5.12, the significance threshold is 0.05/2 = 0.025.

```{r Tables 5.13 and 5.14}

emmcon<-emmeans(BHPeventra, revpairwise~AnyVarroa, infer=T,adjust="none")
emmcons<-summary(emmcon$contrasts)
pander(emmcons, plain.ascii = TRUE, pandoc.header("**5.13 Effect estimate contrasts (varroa, main effect)**", 4))

emmcon<-emmeans(BHPeventra, revpairwise~AnyVarroa|Region, infer=T,adjust="none")
emmcons<-summary(emmcon$contrasts)
pander(emmcons, plain.ascii = TRUE, pandoc.header("**5.14 Effect estimate contrasts (varroa, by region)**", 4))


```

For table 5.14, the significance threshold is 0.05/3 = 0.167.


<br />
<br />
<br />

### __6. Change in adult bee population__


The model that included all events and treatments as fixed predictors was compared to a reference model that included only region and date. Data presented in the paper are from the optimized Complete model, which is a Maximum Likelihood model in section 6.1 and an REML model otherwise. 

__Note:__ Although estimates of R2C and R2M (below at Table 6.1) suggest that the random variables contribute nothing to explained variance, comparison of the reference model against the corresponding models without random effects or correlations showed that the reference model was the best fit (by AIC, BIC, and likelihood ratio tests; not shown); hence these variables were retained.

__Reference Model__

BHPrd<- lme(sqrt(PercentAdults) ~ Region* Date, 
          random = ~1|Colony.Number, 
          BHPgr,
          correlation=corAR1(),
          weights=varIdent(form= ~1|Assessment* Region), 
          method = "ML",
	     control=lmeControl(opt="optim"))

__Complete Model Before Optimization__

BHPeventgr<- lme(sqrt(PercentAdults) ~ (Region + Date + Patties+ Fumagillin)^4 + (Region + Date + Patties+ Fumagillin)* (preVarroa + preSick + preQueen), 
          random = ~1|Colony.Number, 
          BHPgr,
          correlation=corAR1(),
          weights=varIdent(form= ~1|Assessment* Region), 
          method = "ML",
	     control=lmeControl(opt="optim"))

__Optimized Complete Model__

BHPeventgr<- lme(sqrt(PercentAdults) ~ Date* (Region + Fumagillin + preSick) + Patties* preQueen + preVarroa              , 
          random = ~1|Colony.Number, 
          BHPgr,
          correlation=corAR1(),
          weights=varIdent(form= ~1|Assessment* Region), 
          method = "ML",
	     control=lmeControl(opt="optim"))
	     
<br />
<br />
<br />

```{r Table 6.1}
	     
BHPgr<-droplevels(BHP7[BHP7$Viable == "Viable" & !is.na(BHP7$Viable) & !is.na(BHP7$PercentAdults) & !is.na(BHP7$Fumagillin) & !is.na(BHP7$Patties) & !is.na(BHP7$preVarroa) & !is.na(BHP7$preSick) & !is.na(BHP7$preQueen) & BHP7$Date != "May 2014" & BHP7$Date !="June 2014",])     

BHPrd<- lme(sqrt(PercentAdults) ~ Region*Date, 
          random = ~1|Colony.Number, 
          BHPgr,
          correlation=corAR1(),
          weights=varIdent(form= ~1|Assessment* Region), 
          method = "ML",
	     control=lmeControl(opt="optim"))

BHPeventgr<- lme(sqrt(PercentAdults) ~ Date*(Region + Fumagillin + preSick) + Patties*preQueen + preVarroa              , 
          random = ~1|Colony.Number, 
          BHPgr,
          correlation=corAR1(),
          weights=varIdent(form= ~1|Assessment* Region), 
          method = "ML",
	     control=lmeControl(opt="optim"))

mlcomparison<-anova(BHPrd, BHPeventgr)
onersquare<-r.squaredGLMM(BHPrd)
tworsquare<-r.squaredGLMM(BHPeventgr)
rsqrs<-rbind(onersquare, tworsquare)


dt<-cbind(mlcomparison,rsqrs)
dt$perc.reduction.unexplained.variability.fxd<-NA
dt$perc.reduction.unexplained.variability.total<-NA
dt$perc.reduction.unexplained.variability.fxd[2]<-100*(dt$R2m[2]-dt$R2m[1])/(1-dt$R2m[1])
dt$perc.reduction.unexplained.variability.total[2]<-100*(dt$R2c[2]-dt$R2c[1])/(1-dt$R2c[1])
pander(dt[,-1], plain.ascii = TRUE, pandoc.header ("**6.1 Maximum likelihood comparison: Complete model versus reference model**",4))
```


```{r Adult percent model}

BHPeventgr<- lme(sqrt(PercentAdults) ~ Date*(Region + Fumagillin + preSick) + Patties*preQueen + preVarroa              , 
          random = ~1|Colony.Number, 
          BHPgr,
          correlation=corAR1(),
          weights=varIdent(form= ~1|Assessment* Region), 
          method = "REML",
	     control=lmeControl(opt="optim"))
```

```{r fig.cap = "**6.2 Residuals plot of the adult percent model**"}
plot (BHPeventgr)
```

```{r fig.cap = "**6.3 Normal quantile plot of the adult percent model**"}
qqnorm(BHPeventgr, abline = c(0,1))
```


<br />
<br />
<br />

```{r Table 6.4}

pander(anova(BHPeventgr, type = "marginal"), plain.ascii = TRUE, pandoc.header ("**6.4 Model effects summary for adult bees as a percent of adult bee count on the previous date**",4))
```

<br />
<br />
<br />

```{r Tables 6.5 and 6.6}

emmcon<-emmeans(BHPeventgr, revpairwise~Patties, regrid = "response", bias.adjust = T, infer = T, adjust = "none")
emmcons<-summary(emmcon$contrasts)
pander(emmcons, plain.ascii = TRUE, pandoc.header("**6.5 Effect estimate contrasts (protein supplement main effect)**", 4))

emmcon<-emmeans(BHPeventgr, revpairwise~Patties|preQueen, regrid = "response", bias.adjust = T, infer = T, adjust = "none")
emmcons<-summary(emmcon$contrasts)
pander(emmcons, plain.ascii = TRUE, pandoc.header("**6.6 Effect estimate supplement (protein supplement by queen event)**", 4))
```

For table 6.6, the significance threshold is 0.05/2 = 0.025.

<br />
<br />
<br />

```{r Tables 6.7 and 6.8}
emmcon<-emmeans(BHPeventgr, revpairwise~Fumagillin, regrid = "response", bias.adjust = T, infer = T, adjust = "none", at=list(Date = c("May 2015", "June 2015", "August 2015", "May 2016")))
emmcons<-summary(emmcon$contrasts)
pander(emmcons, plain.ascii = TRUE, pandoc.header("**6.7 Effect estimate contrasts (fumagillin main effect)**", 4))

emmcon<-emmeans(BHPeventgr, revpairwise~Fumagillin|Date,regrid = "response", bias.adjust = T, infer = T, adjust = "none", at=list(Date = c("May 2015", "June 2015", "August 2015", "May 2016")))
emmcons<-summary(emmcon$contrasts)
pander(emmcons, plain.ascii = TRUE, pandoc.header("**6.8 Effect estimate contrasts (fumagillin by date)**", 4))
```

For table 6.8, the significance threshold is 0.05/4 = 0.0125. Note that the estimates for fumagillin do not include dates prior to the first fumagillin application in fall 2014.

<br />
<br />
<br />


```{r Tables 6.9 and 6.10}
emmcon<-emmeans(BHPeventgr, revpairwise~preSick, regrid = "response", bias.adjust = T, infer = T, adjust = "none")
emmcons<-summary(emmcon$contrasts)
pander(emmcons, plain.ascii = TRUE, pandoc.header("**6.9 Effect estimate contrasts (disease main effect)**", 4))

emmcon<-emmeans(BHPeventgr, revpairwise~preSick|Date, regrid = "response", bias.adjust = T, infer = T, adjust = "none")
emmcons<-summary(emmcon$contrasts)
pander(emmcons, plain.ascii = TRUE, pandoc.header("**6.10 Effect estimate contrasts (disease by date)**", 4))

```

For table 6.10, the significance threshold is 0.05/5 = 0.01.

<br />
<br />
<br />

```{r Tables 6.11 and 6.12}
emmcon<-emmeans(BHPeventgr, revpairwise~preVarroa,regrid = "response", bias.adjust = T,  infer = T, adjust = "none")
emmcons<-summary(emmcon$contrasts)
pander(emmcons, plain.ascii = TRUE, pandoc.header("**6.11 Effect estimate contrasts (varroa main effect)**", 4))

emmcon<-emmeans(BHPeventgr, revpairwise~preQueen, regrid = "response", bias.adjust = T, infer = T, adjust = "none")
emmcons<-summary(emmcon$contrasts)
pander(emmcons, plain.ascii = TRUE, pandoc.header("**6.12 Effect estimate contrasts (supersedure main effect)**", 4))


emmcon<-emmeans(BHPeventgr, revpairwise~preQueen | Patties, regrid = "response", bias.adjust = T,  infer = T, adjust = "none")
emmcons<-summary(emmcon$contrasts)
pander(emmcons, plain.ascii = TRUE, pandoc.header("**6.13 Effect estimate contrasts (supersedure by protein supplement treatment)**", 4))

```

For table 6.13, the significance threshold is 0.05/2 = 0.025.

<br />
<br />
<br />

```{r fig.cap= "**6.14 Effect of Varroa detection on brood and bees expressed as a percent of current colony size**"}


```

```{r fig.cap = "**6.15 Interaction of protein supplements and queen events**"}


```

<br />
<br />
<br />

### __7. Honey Production__

For honey production, event variables with "pre" as a prefix refer to events detected in June (that is, the event occurred before the honey flow), while event variables without "pre" refer to detections in August (that is, the event was detected at the end of the honey flow). 

The design model is the model of honey production presented in Peirson et al, 2024, here treated as a maximum likelihood model to allow model comparisons

__Reference Model:__

RDBee <- lme(Honey ~ (Region + Date)^2, Xhp, 
              random = ~ 1 | Colony.Number, 
              weights = varIdent(form = ~ 1 | Region * Date), method = "ML")

__Example of an "event" model:__

QueenBee <- lme(Honey ~ (Region + Date + Queen.Event)^3, Xhp, 
              random = ~ 1 | Colony.Number, 
              weights = varIdent(form = ~ 1 | Region * Date), method = "ML")


__Model with all events and treatments, before optimization:__

completemodel <- lme(Honey ~  (Region + Date + Patties + Fumagillin)^4 + (Region + Date + Patties + Fumagillin)* (Queen.Event + preQueen + AnyVarroa + preVarroa + Sick + preSick), Xhp,  random = ~ 1 | Colony.Number, method = "ML",
 weights = varIdent(form = ~ 1 | Region * Date))
 
__Model with all events and treatments, after optimization__

completemodel <- lme(Honey ~  (Region + Date) * Patties * Fumagillin + Region * Date + Region* (Queen.Event + preQueen) + Date* AnyVarroa + preVarroa + Sick + preSick, Xhp,  random = ~ 1 | Colony.Number, method = "ML",
 weights = varIdent(form = ~ 1 | Region * Date))
 
* Optimization means the sequential removal of non-significant fixed effects, beginning with the highest order interactions, until only effects estimated as statistically signficant (and main effects) remain. The interaction of fumagillin with date was retained even if non-significant because the initial fumagillin treatment occurred after the first summer of data collection.

<br />
<br />
<br />

### __7.1 Maximum likelihood model comparisons__

```{r Honey maximum likelihood models}

Xhp <- droplevels(BHP[!is.na(BHP$Honey) & !is.na(BHP$Queen.Event) & !is.na(BHP$preQueen) & !is.na(BHP$Sick) & !is.na(BHP$preSick) & !is.na(BHP$AnyVarroa) & ! is.na(BHP$preVarroa),])

RDBee <- lme(Honey ~ (Region + Date)^2, Xhp, 
              random = ~ 1 | Colony.Number, 
              weights = varIdent(form = ~ 1 | Region * Date), method = "ML")

QueenBee <- lme(Honey ~ (Region + Date + Queen.Event)^3, Xhp, 
              random = ~ 1 | Colony.Number, 
              weights = varIdent(form = ~ 1 | Region * Date), method = "ML")

preQueenBee <- lme(Honey ~ (Region + Date + preQueen)^3, Xhp, 
              random = ~ 1 | Colony.Number, 
              weights = varIdent(form = ~ 1 | Region * Date), method = "ML")

SickBee <- lme(Honey ~ (Region + Date + Sick)^3, Xhp, 
              random = ~ 1 | Colony.Number, 
              weights = varIdent(form = ~ 1 | Region * Date), method = "ML")


preSickBee <- lme(Honey ~ (Region + Date + preSick)^3, Xhp, 
              random = ~ 1 | Colony.Number, 
              weights = varIdent(form = ~ 1 | Region * Date), method = "ML")


MiteBee <- lme(Honey ~ (Region + Date + AnyVarroa)^3 , Xhp, 
              random = ~ 1 | Colony.Number, 
              weights = varIdent(form = ~ 1 | Region * Date), method = "ML")


preMiteBee <- lme(Honey ~ (Region + Date + preVarroa)^3 , Xhp, 
              random = ~ 1 | Colony.Number, 
              weights = varIdent(form = ~ 1 | Region * Date), method = "ML")

paper1model <- lme(Honey ~ (Region + Date) * Patties * Fumagillin + Region * Date, Xhp, 
              random = ~ 1 | Colony.Number, method = "ML",
              weights = varIdent(form = ~ 1 | Region * Date))

completemodel <- lme(Honey ~  (Region + Date) * Patties * Fumagillin + Region * Date + Region*(Queen.Event + preQueen) + Date*AnyVarroa + preVarroa + Sick + preSick, Xhp,  random = ~ 1 | Colony.Number, method = "ML",
 weights = varIdent(form = ~ 1 | Region * Date))


```


```{r Tables 7.1.1 to }


mlcomparison<-anova(RDBee, preQueenBee)
onersquare<-r.squaredGLMM(RDBee)
tworsquare<-r.squaredGLMM(preQueenBee)
rsqrs<-rbind(onersquare, tworsquare)


dt<-cbind(mlcomparison,rsqrs)
dt$perc.reduction.unexplained.variability.fxd<-NA
dt$perc.reduction.unexplained.variability.total<-NA
dt$perc.reduction.unexplained.variability.fxd[2]<-100*(dt$R2m[2]-dt$R2m[1])/(1-dt$R2m[1])
dt$perc.reduction.unexplained.variability.total[2]<-100*(dt$R2c[2]-dt$R2c[1])/(1-dt$R2c[1])
pander(dt[,-1], plain.ascii = TRUE, pandoc.header ("**7.1.1 preQueen model vs reference model**",4))


mlcomparison<-anova(RDBee, QueenBee)
onersquare<-r.squaredGLMM(RDBee)
tworsquare<-r.squaredGLMM(QueenBee)
rsqrs<-rbind(onersquare, tworsquare)


dt<-cbind(mlcomparison,rsqrs)
dt$perc.reduction.unexplained.variability.fxd<-NA
dt$perc.reduction.unexplained.variability.total<-NA
dt$perc.reduction.unexplained.variability.fxd[2]<-100*(dt$R2m[2]-dt$R2m[1])/(1-dt$R2m[1])
dt$perc.reduction.unexplained.variability.total[2]<-100*(dt$R2c[2]-dt$R2c[1])/(1-dt$R2c[1])
pander(dt[,-1], plain.ascii = TRUE, pandoc.header ("**7.1.2 Queen event model vs  reference model**",4))


mlcomparison<-anova(RDBee, preSickBee)
onersquare<-r.squaredGLMM(RDBee)
tworsquare<-r.squaredGLMM(preSickBee)
rsqrs<-rbind(onersquare, tworsquare)


dt<-cbind(mlcomparison,rsqrs)
dt$perc.reduction.unexplained.variability.fxd<-NA
dt$perc.reduction.unexplained.variability.total<-NA
dt$perc.reduction.unexplained.variability.fxd[2]<-100*(dt$R2m[2]-dt$R2m[1])/(1-dt$R2m[1])
dt$perc.reduction.unexplained.variability.total[2]<-100*(dt$R2c[2]-dt$R2c[1])/(1-dt$R2c[1])
pander(dt[,-1], plain.ascii = TRUE, pandoc.header ("**7.1.3 preSick model vs reference model**",4))


mlcomparison<-anova(RDBee, SickBee)
onersquare<-r.squaredGLMM(RDBee)
tworsquare<-r.squaredGLMM(SickBee)
rsqrs<-rbind(onersquare, tworsquare)


dt<-cbind(mlcomparison,rsqrs)
dt$perc.reduction.unexplained.variability.fxd<-NA
dt$perc.reduction.unexplained.variability.total<-NA
dt$perc.reduction.unexplained.variability.fxd[2]<-100*(dt$R2m[2]-dt$R2m[1])/(1-dt$R2m[1])
dt$perc.reduction.unexplained.variability.total[2]<-100*(dt$R2c[2]-dt$R2c[1])/(1-dt$R2c[1])
pander(dt[,-1], plain.ascii = TRUE, pandoc.header ("**7.1.4 Sick model vs reference model**",4))


mlcomparison<-anova(RDBee, preMiteBee)
onersquare<-r.squaredGLMM(RDBee)
tworsquare<-r.squaredGLMM(preMiteBee)
rsqrs<-rbind(onersquare, tworsquare)


dt<-cbind(mlcomparison,rsqrs)
dt$perc.reduction.unexplained.variability.fxd<-NA
dt$perc.reduction.unexplained.variability.total<-NA
dt$perc.reduction.unexplained.variability.fxd[2]<-100*(dt$R2m[2]-dt$R2m[1])/(1-dt$R2m[1])
dt$perc.reduction.unexplained.variability.total[2]<-100*(dt$R2c[2]-dt$R2c[1])/(1-dt$R2c[1])
pander(dt[,-1], plain.ascii = TRUE, pandoc.header ("**7.1.5 preMite model vs reference model**",4))


mlcomparison<-anova(RDBee, MiteBee)
onersquare<-r.squaredGLMM(RDBee)
tworsquare<-r.squaredGLMM(MiteBee)
rsqrs<-rbind(onersquare, tworsquare)


dt<-cbind(mlcomparison,rsqrs)
dt$perc.reduction.unexplained.variability.fxd<-NA
dt$perc.reduction.unexplained.variability.total<-NA
dt$perc.reduction.unexplained.variability.fxd[2]<-100*(dt$R2m[2]-dt$R2m[1])/(1-dt$R2m[1])
dt$perc.reduction.unexplained.variability.total[2]<-100*(dt$R2c[2]-dt$R2c[1])/(1-dt$R2c[1])
pander(dt[,-1], plain.ascii = TRUE, pandoc.header ("**7.1.6 Varroa model vs reference model**",4))


mlcomparison<-anova(RDBee, paper1model)
onersquare<-r.squaredGLMM(RDBee)
tworsquare<-r.squaredGLMM(paper1model)
rsqrs<-rbind(onersquare, tworsquare)


dt<-cbind(mlcomparison,rsqrs)
dt$perc.reduction.unexplained.variability.fxd<-NA
dt$perc.reduction.unexplained.variability.total<-NA
dt$perc.reduction.unexplained.variability.fxd[2]<-100*(dt$R2m[2]-dt$R2m[1])/(1-dt$R2m[1])
dt$perc.reduction.unexplained.variability.total[2]<-100*(dt$R2c[2]-dt$R2c[1])/(1-dt$R2c[1])
pander(dt[,-1], plain.ascii = TRUE, pandoc.header ("**7.1.7 Design model vs reference model**",4))

mlcomparison<-anova(RDBee, completemodel)
onersquare<-r.squaredGLMM(RDBee)
tworsquare<-r.squaredGLMM(completemodel)
rsqrs<-rbind(onersquare, tworsquare)


dt<-cbind(mlcomparison,rsqrs)
dt$perc.reduction.unexplained.variability.fxd<-NA
dt$perc.reduction.unexplained.variability.total<-NA
dt$perc.reduction.unexplained.variability.fxd[2]<-100*(dt$R2m[2]-dt$R2m[1])/(1-dt$R2m[1])
dt$perc.reduction.unexplained.variability.total[2]<-100*(dt$R2c[2]-dt$R2c[1])/(1-dt$R2c[1])
pander(dt[,-1], plain.ascii = TRUE, pandoc.header ("**7.1.8 Complete model vs reference model**",4))
```


```{r Honey model}
completemodel <- lme(Honey ~  (Region + Date) * Patties * Fumagillin + Region * Date + Region*(Queen.Event + preQueen) + Date*AnyVarroa + preVarroa + Sick + preSick, Xhp,  random = ~ 1 | Colony.Number, method = "REML",
 weights = varIdent(form = ~ 1 | Region * Date))
```

```{r fig.cap = "**7.2 Residuals plot of the hony model**"}
plot (completemodel)
```

```{r fig.cap = "**7.3 Normal quantile plot of the honey model**"}
qqnorm(completemodel, abline = c(0,1))
```

<br />
<br />
<br />


```{r Table 7.4}

pander(anova(completemodel, type = "marginal"), plain.ascii = TRUE, pandoc.header ("**7.4 Model effects summary for honey production**",4))
```

<br />
<br />
<br />

```{r Tables 7.5 and 7.6}
emmcon<-emmeans(completemodel, revpairwise~Queen.Event,  infer = T, adjust = "none")
emmcons<-summary(emmcon$contrasts)
pander(emmcons, plain.ascii = TRUE, pandoc.header("**7.5 Effect estimate contrasts (supersedure during the honey flow main effect)**", 4))

emmcon<-emmeans(completemodel, revpairwise~Queen.Event|Region, infer = T, adjust = "none")
emmcons<-summary(emmcon$contrasts)
pander(emmcons, plain.ascii = TRUE, pandoc.header("**7.6 Effect estimate contrasts (supersedure during the honey flow, by region)**", 4))
```

For table 7.6, the significance threshold is 0.05/2 = 0.025.

<br />
<br />
<br />

```{r Tables 7.7 and 7.8}
emmcon<-emmeans(completemodel, revpairwise~preQueen,  infer = T, adjust = "none")
emmcons<-summary(emmcon$contrasts)
pander(emmcons, plain.ascii = TRUE, pandoc.header("**7.7 Effect estimate contrasts (supersedure before the honey flow, main effect)**", 4))

emmcon<-emmeans(completemodel, revpairwise~preQueen|Region,  infer = T, adjust = "none")
emmcons<-summary(emmcon$contrasts)
pander(emmcons, plain.ascii = TRUE, pandoc.header("**7.8 Effect estimate contrasts (supersedure before the honey flow, by region)**", 4))

```

For table 7.8, the significance threshold is 0.05/2 = 0.025.

<br />
<br />
<br />

```{r Tables 7.9 and 7.10}
emmcon<-emmeans(completemodel, revpairwise~AnyVarroa,  infer = T, adjust = "none")
emmcons<-summary(emmcon$contrasts)
pander(emmcons, plain.ascii = TRUE, pandoc.header("**7.9 Effect estimate contrasts (varroa detected in August, main effect)**", 4))

emmcon<-emmeans(completemodel, revpairwise~AnyVarroa|Date,  infer = T, adjust = "none")
emmcons<-summary(emmcon$contrasts)
pander(emmcons, plain.ascii = TRUE, pandoc.header("**7.10 Effect estimate contrasts (varroa detected in August, by year)**", 4))
```

For table 7.10, the significance threshold is 0.05/2 = 0.025.

<br />
<br />
<br />

```{r}
emmcon<-emmeans(completemodel, revpairwise~preVarroa,  infer = T, adjust = "none")
emmcons<-summary(emmcon$contrasts)
pander(emmcons, plain.ascii = TRUE, pandoc.header("**7.11 Effect estimate contrasts (varroa detected in June, main effect)**", 4))

emmcon<-emmeans(completemodel, revpairwise~Sick, infer = T, adjust = "none")
emmcons<-summary(emmcon$contrasts)
pander(emmcons, plain.ascii = TRUE, pandoc.header("**7.12 Effect estimate contrasts (visible disease detected after the honey flow, main effect)**", 4))

emmcon<-emmeans(completemodel, revpairwise~preSick,  infer = T, adjust = "none")
emmcons<-summary(emmcon$contrasts)
pander(emmcons, plain.ascii = TRUE, pandoc.header("**7.13 Effect estimage contrasts (visible disease detected before the honey flow, main effect)**", 4))

emmcon <- emmeans(completemodel, revpairwise ~ Fumagillin | Region + Date + Patties, at = list(Date = "August 2015"), infer = T, adjust = "none")
emmcons<-summary(emmcon$contrasts)
pander(emmcons, plain.ascii = TRUE, pandoc.header("**7.14 Effect estimate contrasts (fumagillin in 2015)**", 4))
```


<br />
<br />
<br />

### __8. Survival Models__

There is no reference model based on region and date alone for the survival model because in the time to event analysis, date is the dependent variable, and because region is a stratified factor (stratified factors are used to estimate different baseline hazards, but there is no estimate for their effect; in essence the model with strata(Region) as a factor is the null model)

__Design Model__

The design model is the model from Peirson et al, 2024, except that there was no cluster factor in this case. The cluster factor ("ColonyGroup") was included in the previous analysis to account for split colonies; risks of death for daughter and parent colonies were assumed not to be independent. In the present analysis, daughter colonies are excluded because observations of visible disease and varroa were not routinely recorded on these colonies. Consequently, no clustering is required.

DesignModel <- coxph(Surv(tstart, tstop, death) ~ strata(Region) * Patties + Fume, newBHPsurv)

__Example of a single factor model__

QueenModel<- coxph(Surv(tstart, tstop, death) ~  strata(Region) + queen, newBHPsurv)

The queen and mite models did not converge when interactions between region and the time dependent covariate were included, so interactions were dropped for those models

__Complete model before simplification__

cphfr<- coxph(Surv(tstart, tstop, death) ~  (strata(Region)+Patties+Fume)^3 + (strata(Region) + Patties + Fume)*(sick + mites + queen), newBHPsurv)

The complete model without simplification could not be relied on because it produced convergence warnings. Interactions between model terms were removed until a model that converged was identified; subsequently non-significant interaction terms were successively removed until the model contained only main effects and significant interactions.

__Complete model after simplification__

cphfr<- coxph(Surv(tstart, tstop, death) ~  strata(Region)*(Patties + sick) + Fume + mites + queen, newBHPsurv)

<br />
<br />
<br />

```{r Configure dataset for survival analysis}
# Create variable that has the value NA if a colony was not treated with fumagillin in November 2014 and the time of treatment (in weeks) if it was treated. 

Fume.App1<-BHP$Weeks[BHP$Date=="November 2014"]
Fume<-BHP$Fumagillin[BHP$Date=="November 2014"]
Fume.App1[Fume =="No"]<-NA

# Integrate the new variable to the dataset.
BHP<-cbind(BHP, Fume.App1)

# Drop daughter colonies because they were not tested for mites (except May 2016) or disease (except May 2015 and Aug 2015)

BHPnosplit<-droplevels(BHP[BHP$Start == "Original",])

BHPsurv<-BHPnosplit[(BHPnosplit$Viable=="Viable" & BHPnosplit$Date == "May 2016")|(!is.na(BHPnosplit$Colony.Death) &BHPnosplit$Colony.Death == 1),c("Colony.Number", "Region", "Patties", "Last.Viable", "Weeks", "Colony.Death", "Fume.App1", "ColonyGroup")]


#  The initial dataset has one line per colony and defines the period of observation for each colony:

newBHPsurv <- tmerge(data1=BHPsurv[, c(1,2,3,5,6, 8)], data2=BHPsurv, id=Colony.Number, tstop=Weeks)

# In the following, fumagillin treated colonies are split into 2 or 3 non overlapping periods, based on the dates of fumagillin application. 
# Each type of field-observed event influences risk of death from the date of the event until the next observation date, except queen events, which influence the risk of death from the observation date after the queen event until the second date after the queen event. The delayed risk period for queen event was necessary because when a queen failure immediately leads to death, the date of queen failure is defined as the date of death. We are specifically testing the effect of successful queen replacements on subsequent risk of death.


newBHPsurv <- tmerge(newBHPsurv, BHPsurv, id=Colony.Number,
	death = event(Weeks, Colony.Death),
	Fume = tdc(Fume.App1))

newBHPsurv <- tmerge(newBHPsurv, BHPnosplit, id=Colony.Number,
	mites = tdc(Weeks, AnyVarroa))

newBHPsurv <- tmerge(newBHPsurv, BHPnosplit, id=Colony.Number,
	sick = tdc(Weeks, Sick))

newBHPsurv <- tmerge(newBHPsurv, BHPnosplit, id=Colony.Number,
	queen = tdc(Weeks, preQueen))
```

```{r Table 8.1}

altnewBHPsurv <- droplevels(newBHPsurv[!is.na(newBHPsurv$queen) & !is.na(newBHPsurv$mites) & !is.na(newBHPsurv$sick),])

CoxPatties<- coxph(Surv(tstart, tstop, death) ~  strata(Region)*Patties, altnewBHPsurv)
CoxFume<- coxph(Surv(tstart, tstop, death) ~  strata(Region)*Fume, altnewBHPsurv)
Coxqueen<- coxph(Surv(tstart, tstop, death) ~  strata(Region) + queen, altnewBHPsurv)
Coxmites<- coxph(Surv(tstart, tstop, death) ~  strata(Region) + mites, altnewBHPsurv)
Coxsick<- coxph(Surv(tstart, tstop, death) ~  strata(Region)*sick, altnewBHPsurv)
Coxdesign<-coxph(Surv(tstart, tstop, death) ~ strata(Region)*Patties + Fume, altnewBHPsurv)
CoxComplete<-coxph(Surv(tstart, tstop, death) ~  strata(Region)*(Patties + sick) + Fume + mites + queen, altnewBHPsurv)

anotabl<-anova(Coxqueen, Coxmites, Coxsick, CoxFume, CoxPatties, Coxdesign, CoxComplete)

rownames(anotabl)<-c("Coxqueen", "Coxmites", "Coxsick", "CoxFume", "CoxPatties", "Coxdesign", "CoxComplete")

Akaik<-c(AIC(Coxqueen), AIC(Coxmites), AIC(Coxsick), AIC(CoxFume), AIC(CoxPatties), AIC(Coxdesign), AIC(CoxComplete))

Baysc<-c(BIC(Coxqueen), BIC(Coxmites), BIC(Coxsick), BIC(CoxFume), BIC(CoxPatties), BIC(Coxdesign), BIC(CoxComplete))

CR2<-c(coxr2(Coxqueen)$rsq, coxr2(Coxmites)$rsq, coxr2(Coxsick)$rsq, coxr2(CoxFume)$rsq, coxr2(CoxPatties)$rsq, coxr2(Coxdesign)$rsq, coxr2(CoxComplete)$rsq)
CR2<-as.numeric(CR2)
anotabl<-cbind(anotabl, Akaik, Baysc, CR2)

anotabl<-anotabl[, c(-2,-3,-4)]
colnames(anotabl)<-c("loglik", "AIC", "BIC", "Cox R2")


pander(anotabl, plain.ascii = TRUE, pandoc.header("**8.1 Comparison of Survival Models**", 4))
```

<br />
<br />
<br />

```{r Table 8.2 to 8.4}

cphfr<- coxph(Surv(tstart, tstop, death) ~  strata(Region)*(Patties + sick) + Fume + mites + queen, newBHPsurv)
pander(Anova(cphfr, test.statistic = "Wald"), plain.ascii = TRUE, pandoc.header ("**8.2 Model effects summary for colony survival**",4))

pander(cox.zph(cphfr)$table, plain.ascii = TRUE, pandoc.header ("**8.3 Test of proportional hazards assumption**",4))

pander(cphfr, plain.ascii = TRUE, pandoc.header ("**8.4 Survival model estimates**",4))

```


```{r}

emm <- emmeans(cphfr, ~ sick|strata(Region))
seem <- summary(pairs(emm, reverse = T), by = NULL, type="response", adjust = "none", infer = c(T, T))
names(seem)[1] <- "Disease Effect"
pander(seem, plain.ascii = TRUE, pandoc.header ("**8.5 Hazard ratio for visible disease (main effect)**",4))


emm <- emmeans(cphfr, ~ sick|strata(Region))
seem <- summary(pairs(emm, reverse = T), by = NULL, type="response", adjust = "none", infer = c(T, T))
names(seem)[1] <- "Disease Effect"
pander(seem, plain.ascii = TRUE, pandoc.header ("**8.6 Hazard ratio for visible disease (by region)**",4))

```

Significance threshold for Table 8.6 is 0.05/3 = 0.0167.

<br />
<br />
<br />

```{r Table 8.7 }

emm <- emmeans(cphfr, ~ Patties)
seem <- summary(pairs(emm, reverse = T), by = NULL, type="response", adjust = "none", infer = c(T, T))
names(seem)[1] <- "Protein Effect"
pander(seem, plain.ascii = TRUE, pandoc.header ("**8.7 Hazard ratio for protein supplements (main effect)**",4))

emm <- emmeans(cphfr, ~ Patties|strata(Region))
seem <- summary(pairs(emm, reverse = T), by = NULL, type="response", adjust = "none", infer = c(T, T))
names(seem)[1] <- "Protein Effect"
pander(seem, plain.ascii = TRUE, pandoc.header ("**8.8 Hazard ratio for protein supplements (by region)**",4))

emm <- emmeans(cphfr, ~ Fume)
seem <- summary(pairs(emm, reverse = T), by = NULL, type="response", adjust = "none", infer = c(T, T))
names(seem)[1] <- "Fumagillin Effect"
pander(seem, plain.ascii = TRUE, pandoc.header ("**8.9 Hazard ratio for fumagillin (main effect)**",4))

emm <- emmeans(cphfr, ~ mites)
seem <- summary(pairs(emm, reverse = T), by = NULL, type="response", adjust = "none", infer = c(T, T))
names(seem)[1] <- "Varroa Effect"
pander(seem, plain.ascii = TRUE, pandoc.header ("**8.10 Hazard ratio varroa detection (main effect)**",4))

emm <- emmeans(cphfr, ~ queen)
seem <- summary(pairs(emm, reverse = T), by = NULL, type="response", adjust = "none", infer = c(T, T))
names(seem)[1] <- "Queen Effect"
pander(seem, plain.ascii = TRUE, pandoc.header ("**8.11 Hazard ratio for supersedure (main effect)**",4))
```


__Session Info__

```{r Session Info}

sessionInfo()

```
