# Supplementary material for: Supersedure, mites, and visible disease in Apis mellifera (Hymenoptera: Apidae) colonies explain differences in productivity and survival, but the effects may be difficult to see
Source: J Econ Entomol. 2025 Jun 13;118(4):1463–74. doi: 10.1093/jee/toaf094 (PMC12397970; doi:10.1093/jee/toaf094)
Supplement: toaf094_suppl_Supplementary_Materials [file toaf094_suppl_supplementary_materials.zip › Supplemental File 3.csv]

Colony Number	ColonyGroup	Start	Split	EverSplit	Split2014	Split2015	Viable	Region	Apiary	Patties	Fumagillin	Date	Inspection Date	Weeks	Assessment	Month	Adults	Worker Cells	Seams	Colony Weight	Honey	Pollen Dates 2014	Pollen per Day 2014	Canola per Day 2014	Queen As Observed	Queen as Interpreted	Queen Event	Manual Queen Event	Natural Queen Event	Colony Death	Last Viable	Queen Age	Sperm Count	Sperm Viability	Analyze Alive		Bees Washed for Varroa	Varroa Count	Varroa Percent	Chalk	Sac	AFB	EFB	DWV	Other	VisDisSum	NosemaSC	LogNosemaSC	NoScDet
1	1	Original	No	No	No	No	Viable	Southern Alberta	SAB1	Yes	Yes	May 2014	5/22/2014	0	1	May	12980	3896							Original	Original	0	0	0	0	0	0.723287671					200	0	0	0	0	0	0	0	0	0	3046875	6.494850022	Detected
2	2	Original	No	No	No	No	Viable	Southern Alberta	SAB1	Yes	No	May 2014	5/22/2014	0	1	May	14442	3416							Original	Original	0	0	0	0	0	0.723287671					200	1	0.5	0	0	0	0	0	0	0	3437500	6.546002544	Detected
3	3	Original	No	No	No	No	Viable	Southern Alberta	SAB1	No	Yes	May 2014	5/22/2014	0	1	May	10040	6755							Original	Original	0	0	0	0	0	0.723287671					200	0	0	0	0	0	0	0	0	0	14750000	7.171086238	Detected
4	4	Original	No	No	No	No	Viable	Southern Alberta	SAB1	No	No	May 2014	5/22/2014	0	1	May	14277	3669							Original	Original	0	0	0	0	0	0.723287671					200	0	0	0	0	0	0	0	0	0	13125000	7.120676735	Detected
5	5	Original	No	No	No	No	Viable	Southern Alberta	SAB1	Yes	Yes	May 2014	5/22/2014	0	1	May	9622	7742							Original	Original	0	0	0	0	0	0.723287671					200	0	0	0	0	0	0	0	0	0	3828125	6.591760035	Detected
6	6	Original	No	No	No	No	Viable	Southern Alberta	SAB1	Yes	No	May 2014	5/22/2014	0	1	May	8491	3188							Original	Original	0	0	0	0	0	0.723287671					200	0	0	2	0	0	0	0	0	2	6250000	6.801275049	Detected
8	8	Original	No	No	No	No	Viable	Southern Alberta	SAB1	No	No	May 2014	5/22/2014	0	1	May	8622	4124							QR	Original	0	0	0	0	0	0.723287671					191	0	0	3	0	0	0	0	0	3	16000000	7.206235401	Detected
9	9	Original	No	No	No	No	Viable	Southern Alberta	SAB1	Yes	Yes	May 2014	5/22/2014	0	1	May	7352	3491							Original	Original	0	0	0	0	0	0.723287671					200	0	0	0	0	0	0	0	0	0	2890625	6.472573627	Detected
10	10	Original	No	No	No	No	Viable	Southern Alberta	SAB1	Yes	No	May 2014	5/22/2014	0	1	May	4559	3466							Original	Original	0	0	0	0	0	0.723287671					200	0	0	0	0	0	0	0	0	0	1015625	6.038918066	Detected
11	11	Original	No	No	No	No	Viable	Southern Alberta	SAB1	No	Yes	May 2014	5/22/2014	0	1	May	15947	4124							QR	Original	0	0	0	0	0	0.723287671					194	0	0	1	0	0	0	0	0	1	3515625	6.555547862	Detected
12	12	Original	No	No	No	No	Viable	Southern Alberta	SAB1	No	No	May 2014	5/22/2014	0	1	May	9266	3593							Original	Original	0	0	0	0	0	0.723287671					197	0	0	0	0	0	0	0	0	0	6171875	6.795880017	Detected
13	13	Original	No	No	No	No	Viable	Southern Alberta	SAB1	Yes	Yes	May 2014	5/22/2014	0	1	May	8526	3542							Original	Original	0	0	0	0	0	0.723287671					196	0	0	0	0	0	0	0	0	0	7421875	6.875061263	Detected
14	14	Original	No	No	No	No	Viable	Southern Alberta	SAB1	Yes	No	May 2014	5/22/2014	0	1	May	11945	4301							Remarke	Original	0	0	0	0	0	0.723287671					200	0	0	0	0	0	0	0	0	0	20250000	7.308097323	Detected
15	15	Original	No	No	No	No	Viable	Southern Alberta	SAB1	No	Yes	May 2014	5/22/2014	0	1	May	5855	5035							QR	Original	0	0	0	0	0	0.723287671					200	0	0	0	0	0	0	0	0	0	20500000	7.313405801	Detected
16	16	Original	No	No	No	No	Viable	Southern Alberta	SAB1	No	No	May 2014	5/22/2014	0	1	May	4315	5187							Original	Original	0	0	0	0	0	0.723287671					200	0	0	3	0	0	0	0	0	3	546875	5.795880017	Detected
17	17	Original	No	No	No	No	Viable	Southern Alberta	SAB1	Yes	Yes	May 2014	5/22/2014	0	1	May	10388	6021							Original	Original	0	0	0	0	0	0.723287671					117	0	0	3	0	0	0	0	0	3	3125000	6.505573887	Detected
18	18	Original	No	No	No	No	Viable	Southern Alberta	SAB1	Yes	No	May 2014	5/22/2014	0	1	May	5020	4478							Original	Original	0	0	0	0	0	0.723287671					200	0	0	0	0	0	0	0	0	0	5234375	6.725298943	Detected
19	19	Original	No	No	No	No	Viable	Southern Alberta	SAB1	No	Yes	May 2014	5/22/2014	0	1	May	9205	7084							Original	Original	0	0	0	0	0	0.723287671					140	0	0	2	0	0	0	0	0	2	0	4.89279003	Not Detected
20	20	Original	No	No	No	No	Viable	Southern Alberta	SAB1	No	No	May 2014	5/22/2014	0	1	May	5873	2049							Original	Original	0	0	0	0	0	0.723287671					145	0	0	0	0	0	0	0	0	0	859375	5.971971276	Detected
21	21	Original	No	No	No	No	Viable	Southern Alberta	SAB1	Yes	Yes	May 2014	5/22/2014	0	1	May	7273	7337							Original	Original	0	0	0	0	0	0.723287671					200	0	0	1	0	0	0	0	0	1	13046875	7.118099312	Detected
22	22	Original	No	No	No	No	Viable	Southern Alberta	SAB1	Yes	No	May 2014	5/22/2014	0	1	May	12406	6072							Original	Original	0	0	0	0	0	0.723287671					155	0	0	0	0	0	0	0	0	0	15156250	7.182824642	Detected
23	23	Original	No	No	No	No	Viable	Southern Alberta	SAB1	No	Yes	May 2014	5/22/2014	0	1	May	15147	4175							QR	Original	0	0	0	0	0	0.723287671					132	0	0	3	0	0	0	0	0	3	3750000	6.58298611	Detected
24	24	Original	No	No	No	No	Viable	Southern Alberta	SAB1	No	No	May 2014	5/22/2014	0	1	May	5481	1467							Remarke	Original	0	0	0	0	0	0.723287671					200	0	0	0	0	0	0	0	0	0	7890625	6.901390202	Detected
25	25	Original	No	No	No	No	Viable	Southern Alberta	SAB1	Yes	Yes	May 2014	5/22/2014	0	1	May	11667	7666							Original	Original	0	0	0	0	0	0.723287671					200	0	0	0	0	0	0	0	0	0	15500000	7.192515184	Detected
26	26	Original	No	No	No	No	Viable	Southern Alberta	SAB1	Yes	No	May 2014	5/22/2014	0	1	May	9152	6097							Original	Original	0	0	0	0	0	0.723287671					200	0	0	1	0	0	0	0	0	1	2500000	6.41130397	Detected
27	27	Original	No	No	No	No	Viable	Southern Alberta	SAB1	No	Yes	May 2014	5/22/2014	0	1	May	12132	4706							Original	Original	0	0	0	0	0	0.723287671					183	0	0	0	0	0	0	0	0	0	1562500	6.215009325	Detected
28	28	Original	No	No	No	No	Viable	Southern Alberta	SAB1	No	No	May 2014	5/22/2014	0	1	May	6751	2454							QR	Original	0	0	0	0	0	0.723287671					200	0	0	0	0	0	0	0	0	0	2656250	6.436858075	Detected
29	29	Original	No	No	No	No	Viable	Southern Alberta	SAB1	Yes	Yes	May 2014	5/22/2014	0	1	May	11919	936							QR	Original	0	0	0	0	0	0.723287671					185	0	0	0	0	0	0	0	0	0	9609375	6.986211716	Detected
30	30	Original	No	No	No	No	Viable	Southern Alberta	SAB1	Yes	No	May 2014	5/22/2014	0	1	May	8796	2884							Original	Original	0	0	0	0	0	0.723287671					200	0	0	0	0	0	0	0	0	0	1250000	6.123238952	Detected
31	31	Original	No	No	No	No	Viable	Southern Alberta	SAB1	No	Yes	May 2014	5/22/2014	0	1	May	9039	4453							Original	Original	0	0	0	0	0	0.723287671					200	0	0	0	0	0	0	0	0	0	6093750	6.790417122	Detected
32	32	Original	No	No	No	No	Viable	Southern Alberta	SAB1	No	No	May 2014	5/22/2014	0	1	May	5403	9260							Original	Original	0	0	0	0	0	0.723287671					195	0	0	0	0	0	0	0	0	0	4062500	6.6170659	Detected
33	33	Original	No	No	No	No	Viable	Southern Alberta	SAB1	Yes	Yes	May 2014	5/22/2014	0	1	May	8735	7261							Original	Original	0	0	0	0	0	0.723287671					195	0	0	0	0	0	0	0	0	0	3593750	6.564887888	Detected
34	34	Original	No	No	No	No	Viable	Southern Alberta	SAB1	Yes	No	May 2014	5/22/2014	0	1	May	13294	4529							QR	Original	0	0	0	0	0	0.723287671					200	0	0	0	0	0	0	0	0	0	1562500	6.215009325	Detected
35	35	Original	No	No	No	No	Viable	Southern Alberta	SAB1	No	Yes	May 2014	5/22/2014	0	1	May	12580	1948							Remarke	Original	0	0	0	0	0	0.723287671					200	0	0	0	0	0	0	0	0	0	3046875	6.494850022	Detected
36	36	Original	No	No	No	No	Viable	Southern Alberta	SAB1	No	No	May 2014	5/22/2014	0	1	May	11954	1063							QR	Original	0	0	0	0	0	0.723287671					194	0	0	0	0	0	0	0	0	0	1718750	6.254517866	Detected
37	37	Original	No	No	No	No	Viable	Southern Alberta	SAB1	Yes	Yes	May 2014	5/22/2014	0	1	May	6716	1392							QR	Original	0	0	0	0	0	0.723287671					196	0	0	0	0	0	0	0	0	0	3046875	6.494850022	Detected
38	38	Original	No	No	No	No	Viable	Southern Alberta	SAB1	Yes	No	May 2014	5/22/2014	0	1	May	7047	1265							QR	Original	0	0	0	0	0	0.723287671					184	0	0	0	0	0	0	0	0	0	37500000	7.574935107	Detected
39	39	Original	No	No	No	No	Viable	Southern Alberta	SAB1	No	Yes	May 2014	5/22/2014	0	1	May	6821	1189							QR	Original	0	0	0	0	0	0.723287671					166	0	0	0	0	0	0	0	0	0	18250000	7.263118038	Detected
40	40	Original	No	No	No	No	Viable	Southern Alberta	SAB1	No	No	May 2014	5/22/2014	0	1	May	9466	5009							QR	Original	0	0	0	0	0	0.723287671					200	0	0	2	0	0	0	0	0	2	9296875	6.971971276	Detected
41	41	Original	No	No	No	No	Viable	Southern Alberta	SAB2	Yes	Yes	May 2014	5/22/2014	0	1	May	2514	3491							QR	Original	0	0	0	0	0	0.723287671					200	0	0	3	0	0	0	0	0	3	937500	6.006733383	Detected
43	43	Original	No	No	No	No	Viable	Southern Alberta	SAB2	No	Yes	May 2014	5/22/2014	0	1	May	8352	4377							Original	Original	0	0	0	0	0	0.723287671					158	0	0	0	0	0	0	0	0	0	1640625	6.235212711	Detected
44	44	Original	No	No	No	No	Viable	Southern Alberta	SAB2	No	No	May 2014	5/22/2014	0	1	May	6647	7185							QR	Original	0	0	0	0	0	0.723287671					174	0	0	1	0	0	0	0	0	1	3203125	6.516039321	Detected
45	45	Original	No	No	No	No	Viable	Southern Alberta	SAB2	Yes	Yes	May 2014	5/22/2014	0	1	May	7830	5541							QR	Original	0	0	0	0	0	0.723287671					200	0	0	0	0	0	0	0	0	0	1171875	6.096910013	Detected
46	46	Original	No	No	No	No	Viable	Southern Alberta	SAB2	Yes	No	May 2014	5/22/2014	0	1	May	8622	5515							Original	Original	0	0	0	0	0	0.723287671					166	0	0	0	0	0	0	0	0	0	1406250	6.171543631	Detected
47	47	Original	No	No	No	No	Viable	Southern Alberta	SAB2	No	Yes	May 2014	5/22/2014	0	1	May	5307	5870							Original	Original	0	0	0	0	0	0.723287671					200	0	0	0	0	0	0	0	0	0	1640625	6.235212711	Detected
48	48	Original	No	No	No	No	Viable	Southern Alberta	SAB2	No	No	May 2014	5/22/2014	0	1	May	16373	3593							Original	Original	0	0	0	0	0	0.723287671					200	0	0	0	0	0	0	0	0	0	1640625	6.235212711	Detected
49	49	Original	No	No	No	No	Viable	Southern Alberta	SAB2	Yes	Yes	May 2014	5/22/2014	0	1	May	7178	2404							QR	Original	0	0	0	0	0	0.723287671					184	0	0	0	0	0	0	0	0	0	1875000	6.290730039	Detected
50	50	Original	No	No	No	No	Viable	Southern Alberta	SAB2	Yes	No	May 2014	5/22/2014	0	1	May	5664	5338							Original	Original	0	0	0	0	0	0.723287671					119	0	0	1	0	0	0	0	0	1	7109375	6.856577858	Detected
51	51	Original	No	No	No	No	Viable	Southern Alberta	SAB2	No	Yes	May 2014	5/22/2014	0	1	May	7874	5844							QR	Original	0	0	0	0	0	0.723287671					200	0	0	1	0	0	0	0	0	1	1640625	6.235212711	Detected
52	52	Original	No	No	No	No	Viable	Southern Alberta	SAB2	No	No	May 2014	5/22/2014	0	1	May	10701	5237							QR	Original	0	0	0	0	0	0.723287671					187	0	0	0	0	0	0	0	0	0	1718750	6.254517866	Detected
53	53	Original	No	No	No	No	Viable	Southern Alberta	SAB2	Yes	Yes	May 2014	5/22/2014	0	1	May	4263	6274							Original	Original	0	0	0	0	0	0.723287671					200	0	0	0	0	0	0	0	0	0	7500000	6.879561765	Detected
54	54	Original	No	No	No	No	Viable	Southern Alberta	SAB2	Yes	No	May 2014	5/22/2014	0	1	May	4655	4579							Original	Original	0	0	0	0	0	0.723287671					200	0	0	1	0	0	0	0	0	1	2890625	6.472573627	Detected
55	55	Original	No	No	No	No	Viable	Southern Alberta	SAB2	No	Yes	May 2014	5/22/2014	0	1	May	3254	4503							Original	Original	0	0	0	0	0	0.723287671					200	0	0	0	0	0	0	0	0	0	2187500	6.355188028	Detected
56	56	Original	No	No	No	No	Viable	Southern Alberta	SAB2	No	No	May 2014	5/22/2014	0	1	May	12780	2808							Original	Original	0	0	0	0	0	0.723287671					200	0	0	0	0	0	0	0	0	0	2734375	6.449092531	Detected
57	57	Original	No	No	No	No	Viable	Southern Alberta	SAB2	Yes	Yes	May 2014	5/22/2014	0	1	May	14468	3188							Original	Original	0	0	0	0	0	0.723287671					200	0	0	0	0	0	0	0	0	0	20250000	7.308097323	Detected
58	58	Original	No	No	No	No	Viable	Southern Alberta	SAB2	Yes	No	May 2014	5/22/2014	0	1	May	14051	6755							Original	Original	0	0	0	0	0	0.723287671					200	0	0	0	0	0	0	0	0	0	6250000	6.801275049	Detected
59	59	Original	No	No	No	No	Viable	Southern Alberta	SAB2	No	Yes	May 2014	5/22/2014	0	1	May	12180	5515							Original	Original	0	0	0	0	0	0.723287671					146	0	0	0	0	0	0	0	0	0	6328125	6.806603883	Detected
60	60	Original	No	No	No	No	Viable	Southern Alberta	SAB2	No	No	May 2014	5/22/2014	0	1	May	15956	2707							QR	Original	0	0	0	0	0	0.723287671					200	0	0	0	0	0	0	0	0	0	25750000	7.41209288	Detected
61	61	Original	No	No	No	No	Viable	Southern Alberta	SAB2	Yes	Yes	May 2014	5/22/2014	0	1	May	10614	4428							QR	Original	0	0	0	0	0	0.723287671					165	0	0	0	0	0	0	0	0	0	390625	5.670941281	Detected
62	62	Original	No	No	No	No	Viable	Southern Alberta	SAB2	Yes	No	May 2014	5/22/2014	0	1	May	10562	2935							Original	Original	0	0	0	0	0	0.723287671					187	0	0	0	0	0	0	0	0	0	1953125	6.307763378	Detected
63	63	Original	No	No	No	No	Viable	Southern Alberta	SAB2	No	Yes	May 2014	5/22/2014	0	1	May	6438	5237							Original	Original	0	0	0	0	0	0.723287671					200	0	0	0	0	0	0	0	0	0	78125	5.193820026	Detected
64	64	Original	No	No	No	No	Viable	Southern Alberta	SAB2	No	No	May 2014	5/22/2014	0	1	May	11858	6047							Original	Original	0	0	0	0	0	0.723287671					200	0	0	0	0	0	0	0	0	0	1718750	6.254517866	Detected
65	65	Original	No	No	No	No	Viable	Southern Alberta	SAB2	Yes	Yes	May 2014	5/22/2014	0	1	May	10257	5693							QR	Original	0	0	0	0	0	0.723287671					200	0	0	0	0	0	0	0	0	0	5703125	6.76202175	Detected
66	66	Original	No	No	No	No	Viable	Southern Alberta	SAB2	Yes	No	May 2014	5/22/2014	0	1	May	7795	5035							Original	Original	0	0	0	0	0	0.723287671					200	0	0	0	0	0	0	0	0	0	4609375	6.670941281	Detected
67	67	Original	No	No	No	No	Viable	Southern Alberta	SAB2	No	Yes	May 2014	5/22/2014	0	1	May	5664	3719							Original	Original	0	0	0	0	0	0.723287671					171	0	0	3	0	0	0	0	0	3	32500000	7.512926085	Detected
68	68	Original	No	No	No	No	Viable	Southern Alberta	SAB2	No	No	May 2014	5/22/2014	0	1	May	2045	4149							Original	Original	0	0	0	0	0	0.723287671					169	0	0	2	0	0	0	0	0	2	390625	5.670941281	Detected
69	69	Original	No	No	No	No	Viable	Southern Alberta	SAB2	Yes	Yes	May 2014	5/22/2014	0	1	May	5846	1164							Original	Original	0	0	0	0	0	0.723287671					200	0	0	0	0	0	0	0	0	0	3515625	6.555547862	Detected
70	70	Original	No	No	No	No	Viable	Southern Alberta	SAB2	Yes	No	May 2014	5/22/2014	0	1	May	10562	8577							Original	Original	0	0	0	0	0	0.723287671					161	0	0	0	0	0	0	0	0	0	2265625	6.369911285	Detected
71	71	Original	No	No	No	No	Viable	Southern Alberta	SAB2	No	Yes	May 2014	5/22/2014	0	1	May	5881	5035							Original	Original	0	0	0	0	0	0.723287671					200	0	0	0	0	0	0	0	0	0	4062500	6.6170659	Detected
72	72	Original	No	No	No	No	Viable	Southern Alberta	SAB2	No	No	May 2014	5/22/2014	0	1	May	7465	3922							Original	Original	0	0	0	0	0	0.723287671					200	0	0	0	0	0	0	0	0	0	546875	5.795880017	Detected
73	73	Original	No	No	No	No	Viable	Southern Alberta	SAB2	Yes	Yes	May 2014	5/22/2014	0	1	May	10840	5515							Original	Original	0	0	0	0	0	0.723287671					200	0	0	0	0	0	0	0	0	0	5390625	6.73788807	Detected
74	74	Original	No	No	No	No	Viable	Southern Alberta	SAB2	Yes	No	May 2014	5/22/2014	0	1	May	14051	4681							QR	Original	0	0	0	0	0	0.723287671					200	0	0	0	0	0	0	0	0	0	5625000	6.75611289	Detected
75	75	Original	No	No	No	No	Viable	Southern Alberta	SAB2	No	Yes	May 2014	5/22/2014	0	1	May	10005	6097							Original	Original	0	0	0	0	0	0.723287671					200	0	0	0	0	0	0	0	0	0	1406250	6.171543631	Detected
76	76	Original	No	No	No	No	Viable	Southern Alberta	SAB2	No	No	May 2014	5/22/2014	0	1	May	4237	4175							Original	Original	0	0	0	0	0	0.723287671					186	0	0	0	0	0	0	0	0	0	546875	5.795880017	Detected
77	77	Original	No	No	No	No	Viable	Southern Alberta	SAB2	Yes	Yes	May 2014	5/22/2014	0	1	May	11588	2353							Original	Original	0	0	0	0	0	0.723287671					200	0	0	0	0	0	0	0	0	0	5390625	6.73788807	Detected
78	78	Original	No	No	No	No	Viable	Southern Alberta	SAB2	Yes	No	May 2014	5/22/2014	0	1	May	12493	4200							QR	Original	0	0	0	0	0	0.723287671					200	0	0	0	0	0	0	0	0	0	3593750	6.564887888	Detected
79	79	Original	No	No	No	No	Viable	Southern Alberta	SAB2	No	Yes	May 2014	5/22/2014	0	1	May	9927	1113							QR	Original	0	0	0	0	0	0.723287671					200	0	0	0	0	0	0	0	0	0	2578125	6.424268947	Detected
80	80	Original	No	No	No	No	Viable	Southern Alberta	SAB2	No	No	May 2014	5/22/2014	0	1	May	11336	6021							QR	Original	0	0	0	0	0	0.723287671					170	0	0	0	0	0	0	0	0	0	2109375	6.339948062	Detected
81	81	Original	No	No	No	No	Viable	Southern Alberta	SAB3	Yes	Yes	May 2014	5/22/2014	0	1	May	8996	3517							Original	Original	0	0	0	0	0	0.723287671					200	0	0	0	0	0	0	0	0	0	3828125	6.591760035	Detected
82	82	Original	No	No	No	No	Viable	Southern Alberta	SAB3	Yes	No	May 2014	5/22/2014	0	1	May	7386	11410							Remarke	Original	0	0	0	0	0	0.723287671					200	0	0	0	0	0	0	0	0	0	3281250	6.526258486	Detected
83	83	Original	No	No	No	No	Viable	Southern Alberta	SAB3	No	Yes	May 2014	5/22/2014	0	1	May	4550	3365							Original	Original	0	0	0	0	0	0.723287671					200	0	0	2	0	0	0	0	0	2	2500000	6.41130397	Detected
84	84	Original	No	No	No	No	Viable	Southern Alberta	SAB3	No	No	May 2014	5/22/2014	0	1	May	6499	4554							QR	Original	0	0	0	0	0	0.723287671					200	0	0	0	0	0	0	0	0	0	10859375	7.038918066	Detected
85	85	Original	No	No	No	No	Viable	Southern Alberta	SAB3	Yes	Yes	May 2014	5/22/2014	0	1	May	10727	1822							QR	Original	0	0	0	0	0	0.723287671					200	0	0	0	0	0	0	0	0	0	5859375	6.773603623	Detected
86	86	Original	No	No	No	No	Viable	Southern Alberta	SAB3	Yes	No	May 2014	5/22/2014	0	1	May	10310	7565							Original	Original	0	0	0	0	0	0.723287671					200	0	0	0	0	0	0	0	0	0	7421875	6.875061263	Detected
87	87	Original	No	No	No	No	Viable	Southern Alberta	SAB3	No	Yes	May 2014	5/22/2014	0	1	May	5116	5060							QR	Original	0	0	0	0	0	0.723287671					195	0	0	3	0	0	0	0	0	3	4921875	6.698970004	Detected
88	88	Original	No	No	No	No	Viable	Southern Alberta	SAB3	No	No	May 2014	5/22/2014	0	1	May	8987	5161							Original	Original	0	0	0	0	0	0.723287671					176	0	0	0	0	0	0	0	0	0	14750000	7.171086238	Detected
89	89	Original	No	No	No	No	Viable	Southern Alberta	SAB3	Yes	Yes	May 2014	5/22/2014	0	1	May	10832	6641							Original	Original	0	0	0	0	0	0.723287671					200	0	0	0	0	0	0	0	0	0	5390625	6.73788807	Detected
90	90	Original	No	No	No	No	Viable	Southern Alberta	SAB3	Yes	No	May 2014	5/22/2014	0	1	May	6055	5617							Original	Original	0	0	0	0	0	0.723287671					161	0	0	3	0	0	0	0	0	3	0	4.89279003	Not Detected
91	91	Original	No	No	No	No	Viable	Southern Alberta	SAB3	No	Yes	May 2014	5/22/2014	0	1	May	6690	5591							Original	Original	0	0	0	0	0	0.723287671					109	0	0	1	0	0	0	0	0	1	1796875	6.273001272	Detected
92	92	Original	No	No	No	No	Viable	Southern Alberta	SAB3	No	No	May 2014	5/22/2014	0	1	May	7630	5161							Remarke	Original	0	0	0	0	0	0.723287671					195	0	0	0	0	0	0	0	0	0	78125	5.193820026	Detected
93	93	Original	No	No	No	No	Viable	Southern Alberta	SAB3	Yes	Yes	May 2014	5/22/2014	0	1	May	9440	1898							Original	Original	0	0	0	0	0	0.723287671					193	0	0	1	0	0	0	0	0	1	3906250	6.600360206	Detected
94	94	Original	No	No	No	No	Viable	Southern Alberta	SAB3	Yes	No	May 2014	5/22/2014	0	1	May	8396	6376							Original	Original	0	0	0	0	0	0.723287671					154	0	0	1	0	0	0	0	0	1	3750000	6.58298611	Detected
95	95	Original	No	No	No	No	Viable	Southern Alberta	SAB3	No	Yes	May 2014	5/22/2014	0	1	May	7908	25							Original	Original	0	0	0	0	0	0.723287671					200	0	0	0	0	0	0	0	0	0	625000	5.84703254	Detected
96	96	Original	No	No	No	No	Viable	Southern Alberta	SAB3	No	No	May 2014	5/22/2014	0	1	May	13563	4402							Original	Original	0	0	0	0	0	0.723287671					200	0	0	0	0	0	0	0	0	0	2656250	6.436858075	Detected
97	97	Original	No	No	No	No	Viable	Southern Alberta	SAB3	Yes	Yes	May 2014	5/22/2014	0	1	May	9953	4503							Original	Original	0	0	0	0	0	0.723287671					167	0	0	0	0	0	0	0	0	0	13250000	7.124769057	Detected
98	98	Original	No	No	No	No	Viable	Southern Alberta	SAB3	Yes	No	May 2014	5/22/2014	0	1	May	11206	4048							QR	Original	0	0	0	0	0	0.723287671					200	0	0	0	0	0	0	0	0	0	5625000	6.75611289	Detected
99	99	Original	No	No	No	No	Viable	Southern Alberta	SAB3	No	Yes	May 2014	5/22/2014	0	1	May	9962	5111							Original	Original	0	0	0	0	0	0.723287671					200	0	0	0	0	0	0	0	0	0	2656250	6.436858075	Detected
100	100	Original	No	No	No	No	Viable	Southern Alberta	SAB3	No	No	May 2014	5/22/2014	0	1	May	13529	3820							Original	Original	0	0	0	0	0	0.723287671					200	0	0	0	0	0	0	0	0	0	4375000	6.648664886	Detected
101	101	Original	No	No	No	No	Viable	Southern Alberta	SAB3	Yes	Yes	May 2014	5/22/2014	0	1	May	9614	6376							QR	Original	0	0	0	0	0	0.723287671					200	0	0	0	0	0	0	0	0	0	2734375	6.449092531	Detected
102	102	Original	No	No	No	No	Viable	Southern Alberta	SAB3	Yes	No	May 2014	5/22/2014	0	1	May	14242	2454							Remarke	Original	0	0	0	0	0	0.723287671					160	0	0	0	0	0	0	0	0	0	8359375	6.926213786	Detected
103	103	Original	No	No	No	No	Viable	Southern Alberta	SAB3	No	Yes	May 2014	5/22/2014	0	1	May	11214	3997							Original	Original	0	0	0	0	0	0.723287671					125	0	0	0	0	0	0	0	0	0	703125	5.89279003	Detected
104	104	Original	No	No	No	No	Viable	Southern Alberta	SAB3	No	No	May 2014	5/22/2014	0	1	May	8526	7464							Original	Original	0	0	0	0	0	0.723287671					200	0	0	0	0	0	0	0	0	0	27500000	7.440564736	Detected
105	105	Original	No	No	No	No	Viable	Southern Alberta	SAB3	Yes	Yes	May 2014	5/22/2014	0	1	May	7212	6780							QR	Original	0	0	0	0	0	0.723287671					200	0	0	0	0	0	0	0	0	0	2187500	6.355188028	Detected
106	106	Original	No	No	No	No	Viable	Southern Alberta	SAB3	Yes	No	May 2014	5/22/2014	0	1	May	14416	5440							Original	Original	0	0	0	0	0	0.723287671					200	0	0	0	0	0	0	0	0	0	16000000	7.206235401	Detected
107	107	Original	No	No	No	No	Viable	Southern Alberta	SAB3	No	Yes	May 2014	5/22/2014	0	1	May	8517	7565							Original	Original	0	0	0	0	0	0.723287671					200	0	0	0	0	0	0	0	0	0	10000000	7.003379741	Detected
108	108	Original	No	No	No	No	Viable	Southern Alberta	SAB3	No	No	May 2014	5/22/2014	0	1	May	8944	6097							Original	Original	0	0	0	0	0	0.723287671					200	0	0	0	0	0	0	0	0	0	312500	5.591760035	Detected
109	109	Original	No	No	No	No	Viable	Southern Alberta	SAB3	Yes	Yes	May 2014	5/22/2014	0	1	May	13920	8273							Original	Original	0	0	0	0	0	0.723287671					180	0	0	0	0	0	0	0	0	0	8828125	6.949694882	Detected
111	111	Original	No	No	No	No	Viable	Southern Alberta	SAB3	No	Yes	May 2014	5/22/2014	0	1	May	11249	8223							QR	Original	0	0	0	0	0	0.723287671					200	0	0	1	0	0	0	0	0	1	3906250	6.600360206	Detected
112	112	Original	No	No	No	No	Viable	Southern Alberta	SAB3	No	No	May 2014	5/22/2014	0	1	May	9683	3011							QR	Original	0	0	0	0	0	0.723287671					200	0	0	0	0	0	0	0	0	0	1953125	6.307763378	Detected
113	113	Original	No	No	No	No	Viable	Southern Alberta	SAB3	Yes	Yes	May 2014	5/22/2014	0	1	May	6838	3618							Original	Original	0	0	0	0	0	0.723287671					198	0	0	3	0	0	0	0	0	3	625000	5.84703254	Detected
114	114	Original	No	No	No	No	Viable	Southern Alberta	SAB3	Yes	No	May 2014	5/22/2014	0	1	May	4924	6376							Original	Original	0	0	0	0	0	0.723287671								0	0	0	0	0	0	0	937500	6.006733383	Detected
115	115	Original	No	No	No	No	Viable	Southern Alberta	SAB3	No	Yes	May 2014	5/22/2014	0	1	May	11432	7413							Original	Original	0	0	0	0	0	0.723287671					200	0	0	1	0	0	0	0	0	1	3046875	6.494850022	Detected
116	116	Original	No	No	No	No	Viable	Southern Alberta	SAB3	No	No	May 2014	5/22/2014	0	1	May	11432	7995							Original	Original	0	0	0	0	0	0.723287671					200	0	0	0	0	0	0	0	0	0	5468750	6.744048379	Detected
117	117	Original	No	No	No	No	Viable	Southern Alberta	SAB3	Yes	Yes	May 2014	5/22/2014	0	1	May	4602	3669							Original	Original	0	0	0	0	0	0.723287671					200	0	0	0	0	0	0	0	0	0	468750	5.73788807	Detected
118	118	Original	No	No	No	No	Viable	Southern Alberta	SAB3	Yes	No	May 2014	5/22/2014	0	1	May	8865	3137							Original	Original	0	0	0	0	0	0.723287671					245	0	0	0	0	0	0	0	0	0	781250	5.934182716	Detected
119	119	Original	No	No	No	No	Viable	Southern Alberta	SAB3	No	Yes	May 2014	5/22/2014	0	1	May	3541	3694							Original	Original	0	0	0	0	0	0.723287671					167	0	0	0	0	0	0	0	0	0	7500000	6.879561765	Detected
120	120	Original	No	No	No	No	Viable	Southern Alberta	SAB3	No	No	May 2014	5/22/2014	0	1	May	8117	4276							Original	Original	0	0	0	0	0	0.723287671					148	0	0	2	0	0	0	0	0	2	2109375	6.339948062	Detected
201	201	Original	No	No	No	No	Viable	Northern Alberta	NAB1	Yes	Yes	May 2014	5/20/2014	0	1	May	2845	2201							Green	Original	0	0	0	0	0	0.690410959					185	0	0	0	0	0	0	0	0	0	26500000	7.42452434	Detected
202	202	Original	No	No	No	No	Viable	Northern Alberta	NAB1	Yes	No	May 2014	5/20/2014	0	1	May	10440	8197							Green	Original	0	0	0	0	0	0.690410959					200	0	0	0	0	0	0	0	0	0	10156250	7.010061326	Detected
203	203	Original	No	No	No	No	Viable	Northern Alberta	NAB1	No	Yes	May 2014	5/20/2014	0	1	May	5759	5996							Green	Original	0	0	0	0	0	0.690410959					200	0	0	0	0	0	0	0	0	0	8906250	6.953487871	Detected
204	204	Original	No	No	No	No	Viable	Northern Alberta	NAB1	No	No	May 2014	5/20/2014	0	1	May	4637	7818							Green	Original	0	0	0	0	0	0.690410959					200	0	0	0	0	0	0	0	0	0	31750000	7.502811055	Detected
205	205	Original	No	No	No	No	Viable	Northern Alberta	NAB1	Yes	Yes	May 2014	5/20/2014	0	1	May	6838	4478							Green	Original	0	0	0	0	0	0.690410959					200	0	0	0	0	0	0	0	0	0	5234375	6.725298943	Detected
206	206	Original	No	No	No	No	Viable	Northern Alberta	NAB1	Yes	No	May 2014	5/20/2014	0	1	May	7047	6376							Green	Original	0	0	0	0	0	0.690410959					200	0	0	0	0	0	0	0	0	0	12812500	7.110273975	Detected
207	207	Original	No	No	No	No	Viable	Northern Alberta	NAB1	No	Yes	May 2014	5/20/2014	0	1	May	8343	6325							Green	Original	0	0	0	0	0	0.690410959					200	0	0	0	0	0	0	0	0	0	11750000	7.072915906	Detected
208	208	Original	No	No	No	No	Viable	Northern Alberta	NAB1	No	No	May 2014	5/20/2014	0	1	May	3663	5111							Green	Original	0	0	0	0	0	0.690410959					200	0	0	0	0	0	0	0	0	0	10546875	7.026328939	Detected
209	209	Original	No	No	No	No	Viable	Northern Alberta	NAB1	Yes	Yes	May 2014	5/20/2014	0	1	May	1340	4301							Green	Original	0	0	0	0	0	0.690410959					200	0	0	0	0	0	0	0	0	0	7578125	6.884016106	Detected
210	210	Original	No	No	No	No	Viable	Northern Alberta	NAB1	Yes	No	May 2014	5/20/2014	0	1	May	4776	7059							Green	Original	0	0	0	0	0	0.690410959					200	0	0	0	0	0	0	0	0	0	11250000	7.054158033	Detected
211	211	Original	No	No	No	No	Viable	Northern Alberta	NAB1	No	Yes	May 2014	5/20/2014	0	1	May	5525	3416							Green	Original	0	0	0	0	0	0.690410959					200	0	0	0	0	0	0	0	0	0	35500000	7.551183057	Detected
212	212	Original	No	No	No	No	Viable	Northern Alberta	NAB1	No	No	May 2014	5/20/2014	0	1	May	2958	6401							Green	Original	0	0	0	0	0	0.690410959					200	0	0	0	0	0	0	0	0	0	12734375	7.107633878	Detected
213	213	Original	No	No	No	No	Viable	Northern Alberta	NAB1	Yes	Yes	May 2014	5/20/2014	0	1	May	3263	6527							Green	Original	0	0	0	0	0	0.690410959					200	0	0	0	0	0	0	0	0	0	57500000	7.760257518	Detected
214	214	Original	No	No	No	No	Viable	Northern Alberta	NAB1	Yes	No	May 2014	5/20/2014	0	1	May	3428	5768							Green	Original	0	0	0	0	0	0.690410959					200	0	0	0	0	0	0	0	0	0	12187500	7.088689683	Detected
215	215	Original	No	No	No	No	Viable	Northern Alberta	NAB1	No	Yes	May 2014	5/20/2014	0	1	May	3323	6021							Green	Original	0	0	0	0	0	0.690410959					200	0	0	0	0	0	0	0	0	0	8515625	6.934182716	Detected
216	216	Original	No	No	No	No	Viable	Northern Alberta	NAB1	No	No	May 2014	5/20/2014	0	1	May	3045	5009							Green	Original	0	0	0	0	0	0.690410959					200	0	0	0	0	0	0	0	0	0	16250000	7.212936316	Detected
217	217	Original	No	No	No	No	Viable	Northern Alberta	NAB1	Yes	Yes	May 2014	5/20/2014	0	1	May	2741	3846							Green	Original	0	0	0	0	0	0.690410959					200	0	0	0	0	0	0	0	0	0	19500000	7.291771097	Detected
218	218	Original	No	No	No	No	Viable	Northern Alberta	NAB1	Yes	No	May 2014	5/20/2014	0	1	May	3210	4301							Green	Original	0	0	0	0	0	0.690410959					200	0	0	0	0	0	0	0	0	0	11250000	7.054158033	Detected
219	219	Original	No	No	No	No	Viable	Northern Alberta	NAB1	No	Yes	May 2014	5/20/2014	0	1	May	3558	8906							Green	Original	0	0	0	0	0	0.690410959					200	0	0	0	0	0	0	0	0	0	46750000	7.670506769	Detected
220	220	Original	No	No	No	No	Viable	Northern Alberta	NAB1	No	No	May 2014	5/20/2014	0	1	May	3941	5262							Green	Original	0	0	0	0	0	0.690410959					200	0	0	0	0	0	0	0	0	0	16000000	7.206235401	Detected
221	221	Original	No	No	No	No	Viable	Northern Alberta	NAB1	Yes	Yes	May 2014	5/20/2014	0	1	May	4080	7362							Green	Original	0	0	0	0	0	0.690410959					200	0	0	0	0	0	0	0	0	0	8515625	6.934182716	Detected
222	222	Original	No	No	No	No	Viable	Northern Alberta	NAB1	Yes	No	May 2014	5/20/2014	0	1	May	1235	6553							Green	Original	0	0	0	0	0	0.690410959					200	0	0	0	0	0	0	0	0	0	26500000	7.42452434	Detected
223	223	Original	No	No	No	No	Viable	Northern Alberta	NAB1	No	Yes	May 2014	5/20/2014	0	1	May	2967	6021							Green	Original	0	0	0	0	0	0.690410959					200	0	0	0	0	0	0	0	0	0	39750000	7.600189861	Detected
224	224	Original	No	No	No	No	Viable	Northern Alberta	NAB1	No	No	May 2014	5/20/2014	0	1	May	2401	3188							Green	Original	0	0	0	0	0	0.690410959					200	0	0	0	0	0	0	0	0	0	41500000	7.618864901	Detected
225	225	Original	No	No	No	No	Viable	Northern Alberta	NAB1	Yes	Yes	May 2014	5/20/2014	0	1	May	2932	6477							Green	Original	0	0	0	0	0	0.690410959					200	0	0	0	0	0	0	0	0	0	11328125	7.057142886	Detected
226	226	Original	No	No	No	No	Viable	Northern Alberta	NAB1	Yes	No	May 2014	5/20/2014	0	1	May	3489	6958							Green	Original	0	0	0	0	0	0.690410959					200	0	0	0	0	0	0	0	0	0	96500000	7.98487877	Detected
227	227	Original	No	No	No	No	Viable	Northern Alberta	NAB1	No	Yes	May 2014	5/20/2014	0	1	May	3611	7008							Green	Original	0	0	0	0	0	0.690410959					200	0	0	0	0	0	0	0	0	0	250750000	8.399376232	Detected
228	228	Original	No	No	No	No	Viable	Northern Alberta	NAB1	No	No	May 2014	5/20/2014	0	1	May	4742	8071							Green	Original	0	0	0	0	0	0.690410959					200	0	0	0	0	0	0	0	0	0	16500000	7.21953541	Detected
229	229	Original	No	No	No	No	Viable	Northern Alberta	NAB1	Yes	Yes	May 2014	5/20/2014	0	1	May	2758	5693								Original	0	0	0	0	0	0.690410959					200	0	0	0	0	0	0	0	0	0	61000000	7.785885696	Detected
230	230	Original	No	No	No	No	Viable	Northern Alberta	NAB1	Yes	No	May 2014	5/20/2014	0	1	May	3210	6477							Green	Original	0	0	0	0	0	0.690410959					200	0	0	0	0	0	0	0	0	0	15000000	7.178347339	Detected
231	231	Original	No	No	No	No	Viable	Northern Alberta	NAB1	No	Yes	May 2014	5/20/2014	0	1	May	3236	7489							Green	Original	0	0	0	0	0	0.690410959					200	0	0	0	0	0	0	0	0	0	15250000	7.185489033	Detected
232	232	Original	No	No	No	No	Viable	Northern Alberta	NAB1	No	No	May 2014	5/20/2014	0	1	May	2114	5288							Green	Original	0	0	0	0	0	0.690410959					200	0	0	0	0	0	0	0	0	0	31000000	7.492454809	Detected
233	233	Original	No	No	No	No	Viable	Northern Alberta	NAB1	Yes	Yes	May 2014	5/20/2014	0	1	May	3637	7868							Green	Original	0	0	0	0	0	0.690410959					194	0	0	0	0	0	0	0	0	0	83500000	7.922092624	Detected
234	234	Original	No	No	No	No	Viable	Northern Alberta	NAB1	Yes	No	May 2014	5/20/2014	0	1	May	3280	6148							Green	Original	0	0	0	0	0	0.690410959					166	0	0	0	0	0	0	0	0	0	17000000	7.232440188	Detected
235	235	Original	No	No	No	No	Viable	Northern Alberta	NAB1	No	Yes	May 2014	5/20/2014	0	1	May	4298	6173							Green	Original	0	0	0	0	0	0.690410959					185	0	0	0	0	0	0	0	0	0	21750000	7.339016432	Detected
236	236	Original	No	No	No	No	Viable	Northern Alberta	NAB1	No	No	May 2014	5/20/2014	0	1	May	4115	6755							Green	Original	0	0	0	0	0	0.690410959					200	0	0	0	0	0	0	0	0	0	18500000	7.269001881	Detected
237	237	Original	No	No	No	No	Viable	Northern Alberta	NAB1	Yes	Yes	May 2014	5/20/2014	0	1	May	2688	5819							Green	Original	0	0	0	0	0	0.690410959					200	0	0	0	0	0	0	0	0	0	22500000	7.353687873	Detected
238	238	Original	No	No	No	No	Viable	Northern Alberta	NAB1	Yes	No	May 2014	5/20/2014	0	1	May	3141	5515							Green	Original	0	0	0	0	0	0.690410959					200	0	0	0	0	0	0	0	0	0	5546875	6.750122527	Detected
239	239	Original	No	No	No	No	Viable	Northern Alberta	NAB1	No	Yes	May 2014	5/20/2014	0	1	May	3463	4959							Green	Original	0	0	0	0	0	0.690410959					200	0	0	0	0	0	0	0	0	0	32500000	7.512926085	Detected
240	240	Original	No	No	No	No	Viable	Northern Alberta	NAB1	No	No	May 2014	5/20/2014	0	1	May	2680	3618							Green	Original	0	0	0	0	0	0.690410959					200	0	0	0	0	0	0	0	0	0	46750000	7.670506769	Detected
241	241	Original	No	No	No	No	Viable	Northern Alberta	NAB2	Yes	Yes	May 2014	5/20/2014	0	1	May	3028	5996							Green	Original	0	0	0	0	0	0.690410959					200	0	0	0	0	0	0	0	0	0	8046875	6.90982337	Detected
242	242	Original	No	No	No	No	Viable	Northern Alberta	NAB2	Yes	No	May 2014	5/20/2014	0	1	May	4611	6603							Green	Original	0	0	0	0	0	0.690410959					200	0	0	0	0	0	0	0	0	0	18828125	7.276605396	Detected
243	243	Original	No	No	No	No	Viable	Northern Alberta	NAB2	No	Yes	May 2014	5/20/2014	0	1	May	4263	6578							Green	Original	0	0	0	0	0	0.690410959					200	0	0	0	0	0	0	0	0	0	31750000	7.502811055	Detected
244	244	Original	No	No	No	No	Viable	Northern Alberta	NAB2	No	No	May 2014	5/20/2014	0	1	May	2784	3922							Green	Original	0	0	0	0	0	0.690410959					200	0	0	0	0	0	0	0	0	0	11562500	7.065976299	Detected
245	245	Original	No	No	No	No	Viable	Northern Alberta	NAB2	Yes	Yes	May 2014	5/20/2014	0	1	May	3463	5515							Green	Original	0	0	0	0	0	0.690410959					200	0	0	0	0	0	0	0	0	0	43250000	7.636769896	Detected
246	246	Original	No	No	No	No	Viable	Northern Alberta	NAB2	Yes	No	May 2014	5/20/2014	0	1	May	6725	4959							Green	Original	0	0	0	0	0	0.690410959					200	0	0	0	0	0	0	0	0	0	21250000	7.328952677	Detected
247	247	Original	No	No	No	No	Viable	Northern Alberta	NAB2	No	Yes	May 2014	5/20/2014	0	1	May	4672	5515							Green	Original	0	0	0	0	0	0.690410959					200	0	0	0	0	0	0	0	0	0	39750000	7.600189861	Detected
248	248	Original	No	No	No	No	Viable	Northern Alberta	NAB2	No	No	May 2014	5/20/2014	0	1	May	4019	4200							Green	Original	0	0	0	0	0	0.690410959					200	0	0	0	0	0	0	0	0	0	21500000	7.334013705	Detected
249	249	Original	No	No	No	No	Viable	Northern Alberta	NAB2	Yes	Yes	May 2014	5/20/2014	0	1	May	3350	4807							Green	Original	0	0	0	0	0	0.690410959					200	0	0	0	0	0	0	0	0	0	41250000	7.616245702	Detected
250	250	Original	No	No	No	No	Viable	Northern Alberta	NAB2	Yes	No	May 2014	5/20/2014	0	1	May	5377	7464							Green	Original	0	0	0	0	0	0.690410959					200	0	0	0	0	0	0	0	0	0	47500000	7.677407323	Detected
251	251	Original	No	No	No	No	Viable	Northern Alberta	NAB2	No	Yes	May 2014	5/20/2014	0	1	May	4559	5617							Green	Original	0	0	0	0	0	0.690410959					200	0	0	0	0	0	0	0	0	0	26000000	7.416276363	Detected
252	252	Original	No	No	No	No	Viable	Northern Alberta	NAB2	No	No	May 2014	5/20/2014	0	1	May	3637	4959								Original	0	0	0	0	0	0.690410959					200	0	0	0	0	0	0	0	0	0	8125000	6.913979329	Detected
253	253	Original	No	No	No	No	Viable	Northern Alberta	NAB2	Yes	Yes	May 2014	5/20/2014	0	1	May	3645	5338							Green	Original	0	0	0	0	0	0.690410959					200	0	0	0	0	0	0	0	0	0	56000000	7.748793484	Detected
254	254	Original	No	No	No	No	Viable	Northern Alberta	NAB2	Yes	No	May 2014	5/20/2014	0	1	May	4437	7590							Unmarked	2014	1	0	1	0	0	0					200	0	0	0	0	0	0	0	0	0	26000000	7.416276363	Detected
255	255	Original	No	No	No	No	Viable	Northern Alberta	NAB2	No	Yes	May 2014	5/20/2014	0	1	May	3323	8906							Green	Original	0	0	0	0	0	0.690410959					200	0	0	0	0	0	0	0	0	0	54500000	7.737018612	Detected
256	256	Original	No	No	No	No	Viable	Northern Alberta	NAB2	No	No	May 2014	5/20/2014	0	1	May	2245	5187							Green	Original	0	0	0	0	0	0.690410959					200	0	0	0	0	0	0	0	0	0	14250000	7.156189362	Detected
257	257	Original	No	No	No	No	Viable	Northern Alberta	NAB2	Yes	Yes	May 2014	5/20/2014	0	1	May	3445	8197								Original	0	0	0	0	0	0.690410959					200	0	0	0	0	0	0	0	0	0	58750000	7.769585007	Detected
258	258	Original	No	No	No	No	Viable	Northern Alberta	NAB2	Yes	No	May 2014	5/20/2014	0	1	May	4307	6452							Green	Original	0	0	0	0	0	0.690410959					200	0	0	0	0	0	0	0	0	0	20250000	7.308097323	Detected
259	259	Original	No	No	No	No	Viable	Northern Alberta	NAB2	No	Yes	May 2014	5/20/2014	0	1	May	2532	6578							Green	Original	0	0	0	0	0	0.690410959					200	0	0	0	0	0	0	0	0	0	42750000	7.631729062	Detected
260	260	Original	No	No	No	No	Viable	Northern Alberta	NAB2	No	No	May 2014	5/20/2014	0	1	May	2967	4124							Green	Original	0	0	0	0	0	0.690410959					200	0	0	2	0	0	0	0	0	2	95000000	7.978080609	Detected
261	261	Original	No	No	No	No	Viable	Northern Alberta	NAB2	Yes	Yes	May 2014	5/20/2014	0	1	May	2810	6578							Green	Original	0	0	0	0	0	0.690410959					200	0	0	0	0	0	0	0	0	0	26000000	7.416276363	Detected
262	262	Original	No	No	No	No	Viable	Northern Alberta	NAB2	Yes	No	May 2014	5/20/2014	0	1	May	3750	4807							Green	Original	0	0	0	0	0	0.690410959					200	0	0	0	0	0	0	0	0	0	19000000	7.28053569	Detected
263	263	Original	No	No	No	No	Viable	Northern Alberta	NAB2	No	Yes	May 2014	5/20/2014	0	1	May	2549	5414							Green	Original	0	0	0	0	0	0.690410959					200	0	0	0	0	0	0	0	1	1	19500000	7.291771097	Detected
264	264	Original	No	No	No	No	Viable	Northern Alberta	NAB2	No	No	May 2014	5/20/2014	0	1	May	2915	987							Green	2014	1	1	0	0	0	0.690410959					200	0	0	0	0	0	0	0	0	0	19750000	7.297281648	Detected
265	265	Original	No	No	No	No	Viable	Northern Alberta	NAB2	Yes	Yes	May 2014	5/20/2014	0	1	May	7299	5313							Green	Original	0	0	0	0	0	0.690410959					200	0	0	0	0	0	0	0	0	0	31000000	7.492454809	Detected
266	266	Original	No	No	No	No	Viable	Northern Alberta	NAB2	Yes	No	May 2014	5/20/2014	0	1	May	2349	5060							Green	Original	0	0	0	0	0	0.690410959					200	0	0	0	0	0	0	0	0	0	19750000	7.297281648	Detected
267	267	Original	No	No	No	No	Viable	Northern Alberta	NAB2	No	Yes	May 2014	5/20/2014	0	1	May	2088	5591							Green	Original	0	0	0	0	0	0.690410959					200	0	0	0	0	0	0	0	0	0	12031250	7.083121729	Detected
268	268	Original	No	No	No	No	Viable	Northern Alberta	NAB2	No	No	May 2014	5/20/2014	0	1	May	4481	8273							Green	Original	0	0	0	0	0	0.690410959					200	0	0	0	0	0	0	0	0	0	11250000	7.054158033	Detected
269	269	Original	No	No	No	No	Viable	Northern Alberta	NAB2	Yes	Yes	May 2014	5/20/2014	0	1	May	3184	6325							Green	Original	0	0	0	0	0	0.690410959					200	0	0	0	0	0	0	0	0	0	14500000	7.16370167	Detected
270	270	Original	No	No	No	No	Viable	Northern Alberta	NAB2	Yes	No	May 2014	5/20/2014	0	1	May	3306	4883							Green	Original	0	0	0	0	0	0.690410959					200	0	0	0	0	0	0	0	0	0	19000000	7.28053569	Detected
271	271	Original	No	No	No	No	Viable	Northern Alberta	NAB2	No	Yes	May 2014	5/20/2014	0	1	May	3471	6097							Green	Original	0	0	0	0	0	0.690410959					200	0	0	0	0	0	0	0	0	0	33000000	7.519540884	Detected
272	272	Original	No	No	No	No	Viable	Northern Alberta	NAB2	No	No	May 2014	5/20/2014	0	1	May	4254	5870							Green	Original	0	0	0	0	0	0.690410959					200	0	0	0	0	0	0	0	0	0	10078125	7.006733383	Detected
273	273	Original	No	No	No	No	Viable	Northern Alberta	NAB2	Yes	Yes	May 2014	5/20/2014	0	1	May	3289	3846							Green	Original	0	0	0	0	0	0.690410959					200	0	0	0	0	0	0	0	0	0	30750000	7.488947111	Detected
274	274	Original	No	No	No	No	Viable	Northern Alberta	NAB2	Yes	No	May 2014	5/20/2014	0	1	May	4028	5971							Green	Original	0	0	0	0	0	0.690410959					200	0	0	1	0	0	0	0	0	1	22750000	7.358470242	Detected
275	275	Original	No	No	No	No	Viable	Northern Alberta	NAB2	No	Yes	May 2014	5/20/2014	0	1	May	3271	5111							Green	Original	0	0	0	0	0	0.690410959					200	0	0	0	0	0	0	0	0	0	7656250	6.888425225	Detected
276	276	Original	No	No	No	No	Viable	Northern Alberta	NAB2	No	No	May 2014	5/20/2014	0	1	May	3132	5187							Green	Original	0	0	0	0	0	0.690410959					200	0	0	0	0	0	0	0	0	0	3046875	6.494850022	Detected
277	277	Original	No	No	No	No	Viable	Northern Alberta	NAB2	Yes	Yes	May 2014	5/20/2014	0	1	May	3941	4352							Green	Original	0	0	0	0	0	0.690410959					200	0	0	0	0	0	0	0	0	0	7265625	6.865917884	Detected
278	278	Original	No	No	No	No	Viable	Northern Alberta	NAB2	Yes	No	May 2014	5/20/2014	0	1	May	3323	32283							Green	Original	0	0	0	0	0	0.690410959					200	0	0	0	0	0	0	0	0	0	19500000	7.291771097	Detected
279	279	Original	No	No	No	No	Viable	Northern Alberta	NAB2	No	Yes	May 2014	5/20/2014	0	1	May	3019	6932							Green	Original	0	0	0	0	0	0.690410959					200	0	0	0	0	0	0	0	1	1	43000000	7.634256792	Detected
280	280	Original	No	No	No	No	Viable	Northern Alberta	NAB2	No	No	May 2014	5/20/2014	0	1	May	3663	7438							Green	Original	0	0	0	0	0	0.690410959					200	0	0	0	0	0	0	0	0	0	8203125	6.918095896	Detected
281	281	Original	No	No	No	No	Viable	Northern Alberta	NAB3	Yes	Yes	May 2014	5/20/2014	0	1	May	4846	7464							Green	Original	0	0	0	0	0	0.690410959					200	0	0	0	0	0	0	0	0	0	93500000	7.971174339	Detected
282	282	Original	No	No	No	No	Viable	Northern Alberta	NAB3	Yes	No	May 2014	5/20/2014	0	1	May	5124	8830							Green	Original	0	0	0	0	0	0.690410959					200	0	0	0	0	0	0	0	0	0	62250000	7.794684062	Detected
283	283	Original	No	No	No	No	Viable	Northern Alberta	NAB3	No	Yes	May 2014	5/20/2014	0	1	May	3671	6679							Green	Original	0	0	0	0	0	0.690410959					200	0	0	0	0	0	0	0	0	0	11250000	7.054158033	Detected
284	284	Original	No	No	No	No	Viable	Northern Alberta	NAB3	No	No	May 2014	5/20/2014	0	1	May	4420	13131							Green	Original	0	0	0	0	0	0.690410959					200	0	0	0	0	0	0	0	0	0	5000000	6.705703387	Detected
285	285	Original	No	No	No	No	Viable	Northern Alberta	NAB3	Yes	Yes	May 2014	5/20/2014	0	1	May	3959	2049							Green	Original	0	0	0	0	0	0.690410959					200	0	0	0	0	0	0	0	0	0	7734375	6.89279003	Detected
286	286	Original	No	No	No	No	Viable	Northern Alberta	NAB3	Yes	No	May 2014	5/20/2014	0	1	May	4394	7944							Green	Original	0	0	0	0	0	0.690410959					200	0	0	0	0	0	0	0	0	0	12000000	7.08199952	Detected
287	287	Original	No	No	No	No	Viable	Northern Alberta	NAB3	No	Yes	May 2014	5/20/2014	0	1	May	3089	5541							Green	Original	0	0	0	0	0	0.690410959					200	0	0	0	0	0	0	0	0	0	24750000	7.394943923	Detected
288	288	Original	No	No	No	No	Viable	Northern Alberta	NAB3	No	No	May 2014	5/20/2014	0	1	May	4585	8602							Green	Original	0	0	0	0	0	0.690410959					200	0	0	0	0	0	0	0	0	0	12890625	7.112898118	Detected
289	289	Original	No	No	No	No	Viable	Northern Alberta	NAB3	Yes	Yes	May 2014	5/20/2014	0	1	May	5533	7059							Green	Original	0	0	0	0	0	0.690410959					200	0	0	0	0	0	0	0	0	0	16000000	7.206235401	Detected
290	290	Original	No	No	No	No	Viable	Northern Alberta	NAB3	Yes	No	May 2014	5/20/2014	0	1	May	3915	7033							Unmarked	2014	1	0	1	0	0	0					200	0	0	0	0	0	0	0	0	0	26500000	7.42452434	Detected
291	291	Original	No	No	No	No	Viable	Northern Alberta	NAB3	No	Yes	May 2014	5/20/2014	0	1	May	4759	7641							Green	Original	0	0	0	0	0	0.690410959					200	0	0	0	0	0	0	0	0	0	9453125	6.979149861	Detected
292	292	Original	No	No	No	No	Viable	Northern Alberta	NAB3	No	No	May 2014	5/20/2014	0	1	May	5246	7742							Green	Original	0	0	0	0	0	0.690410959					200	0	0	0	0	0	0	0	0	0	38750000	7.589146419	Detected
293	293	Original	No	No	No	No	Viable	Northern Alberta	NAB3	Yes	Yes	May 2014	5/20/2014	0	1	May	4211	7261							Green	Original	0	0	0	0	0	0.690410959					200	0	0	0	0	0	0	0	0	0	32250000	7.509580517	Detected
294	294	Original	No	No	No	No	Viable	Northern Alberta	NAB3	Yes	No	May 2014	5/20/2014	0	1	May	6482	8071							Green	Original	0	0	0	0	0	0.690410959					200	0	0	0	0	0	0	0	0	0	26750000	7.428590321	Detected
295	295	Original	No	No	No	No	Viable	Northern Alberta	NAB3	No	Yes	May 2014	5/20/2014	0	1	May	8091	9235							Green	Original	0	0	0	0	0	0.690410959					200	0	0	0	0	0	0	0	0	0	21796875	7.339948062	Detected
296	296	Original	No	No	No	No	Viable	Northern Alberta	NAB3	No	No	May 2014	5/20/2014	0	1	May	5420	5515							Green	Original	0	0	0	0	0	0.690410959					200	0	0	0	0	0	0	0	0	0	97250000	7.988238357	Detected
297	297	Original	No	No	No	No	Viable	Northern Alberta	NAB3	Yes	Yes	May 2014	5/20/2014	0	1	May	6351	11006							Unmarked	2014	1	0	1	0	0	0					200	0	0	0	0	0	0	0	0	0	17750000	7.25110567	Detected
298	298	Original	No	No	No	No	Viable	Northern Alberta	NAB3	Yes	No	May 2014	5/20/2014	0	1	May	3906	6831							Green	Original	0	0	0	0	0	0.690410959					200	0	0	0	0	0	0	0	0	0	12000000	7.08199952	Detected
299	299	Original	No	No	No	No	Viable	Northern Alberta	NAB3	No	Yes	May 2014	5/20/2014	0	1	May	5429	8197							Green	Original	0	0	0	0	0	0.690410959					200	0	0	0	0	0	0	0	0	0	35000000	7.545036371	Detected
300	300	Original	No	No	No	No	Viable	Northern Alberta	NAB3	No	No	May 2014	5/20/2014	0	1	May	4585	7944							Green	Original	0	0	0	0	0	0.690410959					200	0	0	0	0	0	0	0	0	0	9218750	6.968336992	Detected
301	301	Original	No	No	No	No	Viable	Northern Alberta	NAB3	Yes	Yes	May 2014	5/20/2014	0	1	May	3993	4503							Green	Original	0	0	0	0	0	0.690410959					200	0	0	0	0	0	0	0	0	0	35000000	7.545036371	Detected
302	302	Original	No	No	No	No	Viable	Northern Alberta	NAB3	Yes	No	May 2014	5/20/2014	0	1	May	4602	5642							Green	Original	0	0	0	0	0	0.690410959					200	0	0	0	0	0	0	0	0	0	57250000	7.758367738	Detected
303	303	Original	No	No	No	No	Viable	Northern Alberta	NAB3	No	Yes	May 2014	5/20/2014	0	1	May	4333	4605							Green	Original	0	0	0	0	0	0.690410959					200	0	0	0	0	0	0	0	0	0	27500000	7.440564736	Detected
304	304	Original	No	No	No	No	Viable	Northern Alberta	NAB3	No	No	May 2014	5/20/2014	0	1	May	6803	8754							Green	Original	0	0	0	0	0	0.690410959					200	0	0	0	0	0	0	0	0	0	21250000	7.328952677	Detected
306	306	Original	No	No	No	No	Viable	Northern Alberta	NAB3	Yes	No	May 2014	5/20/2014	0	1	May	2967	4250							Green	Original	0	0	0	0	0	0.690410959					200	0	0	0	0	0	0	0	0	0	17250000	7.238751572	Detected
307	307	Original	No	No	No	No	Viable	Northern Alberta	NAB3	No	Yes	May 2014	5/20/2014	0	1	May	3350	5768							Green	Original	0	0	0	0	0	0.690410959					200	0	0	0	0	0	0	0	0	0	25250000	7.403603041	Detected
308	308	Original	No	No	No	No	Viable	Northern Alberta	NAB3	No	No	May 2014	5/20/2014	0	1	May	2340	4276							Green	Original	0	0	0	0	0	0.690410959					200	0	0	0	0	0	0	0	0	0	5750000	6.765528858	Detected
309	309	Original	No	No	No	No	Viable	Northern Alberta	NAB3	Yes	Yes	May 2014	5/20/2014	0	1	May	4028	8121							Green	Original	0	0	0	0	0	0.690410959					200	0	0	0	0	0	0	0	0	0	33000000	7.519540884	Detected
310	310	Original	No	No	No	No	Viable	Northern Alberta	NAB3	Yes	No	May 2014	5/20/2014	0	1	May	5098	6553							Green	Original	0	0	0	0	0	0.690410959					200	0	0	0	0	0	0	0	0	0	32750000	7.516246078	Detected
312	312	Original	No	No	No	No	Viable	Northern Alberta	NAB3	No	No	May 2014	5/20/2014	0	1	May	2836	5946							Green	Original	0	0	0	0	0	0.690410959					200	0	0	0	0	0	0	0	0	0	17500000	7.244972548	Detected
313	313	Original	No	No	No	No	Viable	Northern Alberta	NAB3	Yes	Yes	May 2014	5/20/2014	0	1	May	4698	7792							Green	Original	0	0	0	0	0	0.690410959					200	0	0	0	0	0	0	0	0	0	24500000	7.390548749	Detected
314	314	Original	No	No	No	No	Viable	Northern Alberta	NAB3	Yes	No	May 2014	5/20/2014	0	1	May	3776	7033							Unmarked	2014	1	0	1	0	0	0					200	0	0	0	0	0	0	0	0	0	39500000	7.597455216	Detected
315	315	Original	No	No	No	No	Viable	Northern Alberta	NAB3	No	Yes	May 2014	5/20/2014	0	1	May	2888	4832							Green	Original	0	0	0	0	0	0.690410959					200	0	0	0	0	0	0	0	0	0	36000000	7.557243959	Detected
316	316	Original	No	No	No	No	Viable	Northern Alberta	NAB3	No	No	May 2014	5/20/2014	0	1	May	3132	7337							Green	Original	0	0	0	0	0	0.690410959					200	0	0	0	0	0	0	0	0	0	6562500	6.822208956	Detected
317	317	Original	No	No	No	No	Viable	Northern Alberta	NAB3	Yes	Yes	May 2014	5/20/2014	0	1	May	3619	5364							Green	Original	0	0	0	0	0	0.690410959					200	0	0	0	0	0	0	0	0	0	29000000	7.463566399	Detected
318	318	Original	No	No	No	No	Viable	Northern Alberta	NAB3	Yes	No	May 2014	5/20/2014	0	1	May	2688	5718							Green	Original	0	0	0	0	0	0.690410959					200	0	0	0	0	0	0	0	0	0	26000000	7.416276363	Detected
319	319	Original	No	No	No	No	Viable	Northern Alberta	NAB3	No	Yes	May 2014	5/20/2014	0	1	May	3036	7767							Green	Original	0	0	0	0	0	0.690410959					200	0	0	0	0	0	0	0	0	0	27750000	7.444483945	Detected
320	320	Original	No	No	No	No	Viable	Northern Alberta	NAB3	No	No	May 2014	5/20/2014	0	1	May	3132	7818							Green	Original	0	0	0	0	0	0.690410959					200	0	0	0	0	0	0	0	0	0	62000000	7.792938591	Detected
321	321	Original	No	No	No	No	Viable	Northern Alberta	NAB3	Yes	Yes	May 2014	5/20/2014	0	1	May	3115	6502							Green	Original	0	0	0	0	0	0.690410959					200	0	0	0	0	0	0	0	0	0	54500000	7.737018612	Detected
322	322	Original	No	No	No	No	Viable	Northern Alberta	NAB3	Yes	No	May 2014	5/20/2014	0	1	May	3515	7185							Green	Original	0	0	0	0	0	0.690410959					200	0	0	0	0	0	0	0	0	0	48250000	7.684199946	Detected
323	323	Original	No	No	No	No	Viable	Northern Alberta	NAB3	No	Yes	May 2014	5/20/2014	0	1	May	3228	1290							Green	Original	0	0	0	0	0	0.690410959					200	0	0	0	0	0	0	0	0	0	81250000	7.91024076	Detected
324	324	Original	No	No	No	No	Viable	Northern Alberta	NAB3	No	No	May 2014	5/20/2014	0	1	May	2523	6376							Green	Original	0	0	0	0	0	0.690410959					200	0	0	0	0	0	0	0	0	0	83000000	7.919486686	Detected
325	325	Original	No	No	No	No	Viable	Northern Alberta	NAB3	Yes	Yes	May 2014	5/20/2014	0	1	May	2575	4807							Green	Original	0	0	0	0	0	0.690410959					200	0	0	0	0	0	0	0	0	0	20500000	7.313405801	Detected
401	401	Original	No	Yes	No	2015	Not Viable	Prince Edward Island	PEI1a	Yes	Yes	May 2014			1	May
402	402	Original	No	No	No	No	Not Viable	Prince Edward Island	PEI1a	Yes	No	May 2014			1	May
403	403	Original	No	No	No	No	Not Viable	Prince Edward Island	PEI1a	No	Yes	May 2014			1	May
404	404	Original	No	Yes	No	2015	Not Viable	Prince Edward Island	PEI1a	No	No	May 2014			1	May
405	405	Original	No	No	No	No	Not Viable	Prince Edward Island	PEI1a	Yes	Yes	May 2014			1	May
406	406	Original	No	No	No	No	Not Viable	Prince Edward Island	PEI1a	Yes	No	May 2014			1	May
407	407	Original	No	No	No	No	Not Viable	Prince Edward Island	PEI1a	No	Yes	May 2014			1	May
408	408	Original	No	Yes	2014	2015	Not Viable	Prince Edward Island	PEI1a	No	No	May 2014			1	May
409	409	Original	No	Yes	2014	2015	Not Viable	Prince Edward Island	PEI1a	Yes	Yes	May 2014			1	May
410	410	Original	No	Yes	2014	No	Not Viable	Prince Edward Island	PEI1a	Yes	No	May 2014			1	May
411	411	Original	No	Yes	2014	No	Not Viable	Prince Edward Island	PEI1a	No	Yes	May 2014			1	May
412	412	Original	No	No	No	No	Not Viable	Prince Edward Island	PEI1a	No	No	May 2014			1	May
413	413	Original	No	Yes	2014	No	Not Viable	Prince Edward Island	PEI1a	Yes	Yes	May 2014			1	May
414	414	Original	No	No	No	No	Not Viable	Prince Edward Island	PEI1a	Yes	No	May 2014			1	May
415	415	Original	No	No	No	No	Not Viable	Prince Edward Island	PEI1a	No	Yes	May 2014			1	May
416	416	Original	No	Yes	2014	No	Not Viable	Prince Edward Island	PEI1a	No	No	May 2014			1	May
417	417	Original	No	Yes	2014	2015	Not Viable	Prince Edward Island	PEI1a	Yes	Yes	May 2014			1	May
418	418	Original	No	No	No	No	Not Viable	Prince Edward Island	PEI1a	Yes	No	May 2014			1	May
420	420	Original	No	No	No	No	Not Viable	Prince Edward Island	PEI1a	No	No	May 2014			1	May
422	422	Original	No	Yes	No	2015	Not Viable	Prince Edward Island	PEI1a	Yes	No	May 2014			1	May
423	423	Original	No	Yes	No	2015	Not Viable	Prince Edward Island	PEI1a	No	Yes	May 2014			1	May
424	424	Original	No	Yes	No	2015	Not Viable	Prince Edward Island	PEI1a	No	No	May 2014			1	May
436	436	Original	No	No	No	No	Not Viable	Prince Edward Island	PEI2a	No	No	May 2014			1	May
437	437	Original	No	Yes	2014	No	Not Viable	Prince Edward Island	PEI2a	Yes	Yes	May 2014			1	May
438	438	Original	No	No	No	No	Not Viable	Prince Edward Island	PEI2a	Yes	No	May 2014			1	May
439	439	Original	No	No	No	No	Not Viable	Prince Edward Island	PEI2a	No	Yes	May 2014			1	May
441	441	Original	No	Yes	2014	No	Not Viable	Prince Edward Island	PEI2a	Yes	Yes	May 2014			1	May
447	447	Original	No	No	No	No	Not Viable	Prince Edward Island	PEI1a	No	Yes	May 2014			1	May
448	448	Original	No	Yes	2014	No	Not Viable	Prince Edward Island	PEI1a	No	No	May 2014			1	May
449	449	Original	No	Yes	2014	No	Not Viable	Prince Edward Island	PEI1a	Yes	Yes	May 2014			1	May
450	450	Original	No	Yes	2014	2015	Not Viable	Prince Edward Island	PEI1a	Yes	No	May 2014			1	May
451	451	Original	No	No	No	No	Not Viable	Prince Edward Island	PEI1a	No	Yes	May 2014			1	May
453	453	Original	No	No	No	No	Not Viable	Prince Edward Island	PEI1a	Yes	Yes	May 2014			1	May
454	454	Original	No	Yes	No	2015	Not Viable	Prince Edward Island	PEI1a	Yes	No	May 2014			1	May
455	455	Original	No	No	No	No	Not Viable	Prince Edward Island	PEI1b	No	Yes	May 2014			1	May
457	457	Original	No	Yes	2014	No	Not Viable	Prince Edward Island	PEI1b	Yes	Yes	May 2014			1	May
459	459	Original	No	Yes	2014	No	Not Viable	Prince Edward Island	PEI1b	No	Yes	May 2014			1	May
460	460	Original	No	Yes	2014	No	Not Viable	Prince Edward Island	PEI1b	No	No	May 2014			1	May
462	462	Original	No	Yes	2014	No	Not Viable	Prince Edward Island	PEI1b	Yes	No	May 2014			1	May
463	463	Original	No	No	No	No	Not Viable	Prince Edward Island	PEI1b	No	Yes	May 2014			1	May
465	465	Original	No	Yes	2014	No	Not Viable	Prince Edward Island	PEI1b	Yes	Yes	May 2014			1	May
468	468	Original	No	No	No	No	Not Viable	Prince Edward Island	PEI2a	No	No	May 2014			1	May
470	470	Original	No	Yes	2014	No	Not Viable	Prince Edward Island	PEI2a	Yes	No	May 2014			1	May
471	471	Original	No	Yes	2014	No	Not Viable	Prince Edward Island	PEI2a	No	Yes	May 2014			1	May
472	472	Original	No	No	No	No	Not Viable	Prince Edward Island	PEI2a	No	No	May 2014			1	May
475	475	Original	No	No	No	No	Not Viable	Prince Edward Island	PEI2a	No	Yes	May 2014			1	May
476	476	Original	No	Yes	2014	No	Not Viable	Prince Edward Island	PEI2a	No	No	May 2014			1	May
477	477	Original	No	Yes	2014	No	Not Viable	Prince Edward Island	PEI2a	Yes	Yes	May 2014			1	May
478	478	Original	No	Yes	2014	No	Not Viable	Prince Edward Island	PEI2a	Yes	No	May 2014			1	May
479	479	Original	No	Yes	2014	No	Not Viable	Prince Edward Island	PEI2a	No	Yes	May 2014			1	May
480	480	Original	No	No	No	No	Not Viable	Prince Edward Island	PEI2a	No	No	May 2014			1	May
481	481	Original	No	Yes	2014	No	Not Viable	Prince Edward Island	PEI1b	Yes	Yes	May 2014			1	May
482	482	Original	No	Yes	2014	No	Not Viable	Prince Edward Island	PEI1b	Yes	No	May 2014			1	May
483	483	Original	No	Yes	2014	No	Not Viable	Prince Edward Island	PEI1b	No	Yes	May 2014			1	May
484	484	Original	No	No	No	No	Not Viable	Prince Edward Island	PEI1b	No	No	May 2014			1	May
485	485	Original	No	Yes	2014	No	Not Viable	Prince Edward Island	PEI1b	Yes	Yes	May 2014			1	May
487	487	Original	No	No	No	No	Not Viable	Prince Edward Island	PEI1b	No	Yes	May 2014			1	May
489	489	Original	No	Yes	2014	No	Not Viable	Prince Edward Island	PEI1b	Yes	Yes	May 2014			1	May
490	490	Original	No	No	No	No	Not Viable	Prince Edward Island	PEI1b	Yes	No	May 2014			1	May
491	491	Original	No	Yes	2014	No	Not Viable	Prince Edward Island	PEI1b	No	Yes	May 2014			1	May
496	496	Original	No	No	No	No	Not Viable	Prince Edward Island	PEI1b	No	No	May 2014			1	May
498	498	Original	No	No	No	No	Not Viable	Prince Edward Island	PEI1b	Yes	No	May 2014			1	May
499	499	Original	No	Yes	2014	No	Not Viable	Prince Edward Island	PEI1b	No	Yes	May 2014			1	May
501	501	Original	No	Yes	2014	No	Not Viable	Prince Edward Island	PEI1b	Yes	Yes	May 2014			1	May
503	503	Original	No	Yes	2014	No	Not Viable	Prince Edward Island	PEI1b	No	Yes	May 2014			1	May
504	504	Original	No	No	No	No	Not Viable	Prince Edward Island	PEI1b	No	No	May 2014			1	May
505	505	Original	No	No	No	No	Not Viable	Prince Edward Island	PEI1b	Yes	Yes	May 2014			1	May
506	506	Original	No	No	No	No	Not Viable	Prince Edward Island	PEI1b	Yes	No	May 2014			1	May
507	507	Original	No	No	No	No	Not Viable	Prince Edward Island	PEI1b	No	Yes	May 2014			1	May
512	512	Original	No	No	No	No	Not Viable	Prince Edward Island	PEI2a	No	No	May 2014			1	May
513	513	Original	No	No	No	No	Not Viable	Prince Edward Island	PEI2a	Yes	Yes	May 2014			1	May
514	514	Original	No	No	No	No	Not Viable	Prince Edward Island	PEI2a	Yes	No	May 2014			1	May
516	516	Original	No	Yes	2014	No	Not Viable	Prince Edward Island	PEI2a	No	No	May 2014			1	May
517	517	Original	No	No	No	No	Not Viable	Prince Edward Island	PEI2a	Yes	Yes	May 2014			1	May
518	518	Original	No	Yes	2014	No	Not Viable	Prince Edward Island	PEI2a	Yes	No	May 2014			1	May
519	519	Original	No	No	No	No	Not Viable	Prince Edward Island	PEI2a	No	Yes	May 2014			1	May
408sp1 (2014)	408	2014	No	Yes	2014	2015	Not Viable	Prince Edward Island	PEI2b	No	No	May 2014			1	May
409sp1 (2014)	409	2014	No	Yes	2014	2015	Not Viable	Prince Edward Island	PEI2b	Yes	Yes	May 2014			1	May
410sp1 (2014)	410	2014	No	Yes	2014	No	Not Viable	Prince Edward Island	PEI2b	Yes	No	May 2014			1	May
411sp1 (2014)	411	2014	No	Yes	2014	No	Not Viable	Prince Edward Island	PEI2b	No	Yes	May 2014			1	May
413sp1 (2014)	413	2014	No	Yes	2014	No	Not Viable	Prince Edward Island	PEI2b	Yes	Yes	May 2014			1	May
416sp1 (2014)	416	2014	No	Yes	2014	No	Not Viable	Prince Edward Island	PEI2b	No	No	May 2014			1	May
417sp1 (2014)	417	2014	No	Yes	2014	2015	Not Viable	Prince Edward Island	PEI2b	Yes	Yes	May 2014			1	May
437sp1 (2014)	437	2014	No	Yes	2014	No	Not Viable	Prince Edward Island	PEI2b	Yes	Yes	May 2014			1	May
441sp1 (2014)	441	2014	No	Yes	2014	No	Not Viable	Prince Edward Island	PEI2b	Yes	Yes	May 2014			1	May
448sp1 (2014)	448	2014	No	Yes	2014	No	Not Viable	Prince Edward Island	PEI2b	No	No	May 2014			1	May
449sp1 (2014)	449	2014	No	Yes	2014	No	Not Viable	Prince Edward Island	PEI2b	Yes	Yes	May 2014			1	May
450sp1 (2014)	450	2014	No	Yes	2014	2015	Not Viable	Prince Edward Island	PEI2b	Yes	No	May 2014			1	May
457sp1 (2014)	457	2014	No	Yes	2014	No	Not Viable	Prince Edward Island	PEI2b	Yes	Yes	May 2014			1	May
459sp1 (2014)	459	2014	No	Yes	2014	No	Not Viable	Prince Edward Island	PEI2b	No	Yes	May 2014			1	May
460sp1 (2014)	460	2014	No	Yes	2014	No	Not Viable	Prince Edward Island	PEI2b	No	No	May 2014			1	May
462sp1 (2014)	462	2014	No	Yes	2014	No	Not Viable	Prince Edward Island	PEI2b	Yes	No	May 2014			1	May
465sp1 (2014)	465	2014	No	Yes	2014	No	Not Viable	Prince Edward Island	PEI2b	Yes	Yes	May 2014			1	May
470sp1 (2014)	470	2014	No	Yes	2014	No	Not Viable	Prince Edward Island	PEI2b	Yes	No	May 2014			1	May
471sp1 (2014)	471	2014	No	Yes	2014	No	Not Viable	Prince Edward Island	PEI2b	No	Yes	May 2014			1	May
476sp1 (2014)	476	2014	No	Yes	2014	No	Not Viable	Prince Edward Island	PEI2b	No	No	May 2014			1	May
477sp1 (2014)	477	2014	No	Yes	2014	No	Not Viable	Prince Edward Island	PEI2b	Yes	Yes	May 2014			1	May
478sp1 (2014)	478	2014	No	Yes	2014	No	Not Viable	Prince Edward Island	PEI2b	Yes	No	May 2014			1	May
479sp1 (2014)	479	2014	No	Yes	2014	No	Not Viable	Prince Edward Island	PEI2b	No	Yes	May 2014			1	May
481sp1 (2014)	481	2014	No	Yes	2014	No	Not Viable	Prince Edward Island	PEI2b	Yes	Yes	May 2014			1	May
482sp1 (2014)	482	2014	No	Yes	2014	No	Not Viable	Prince Edward Island	PEI2b	Yes	No	May 2014			1	May
483sp1 (2014)	483	2014	No	Yes	2014	No	Not Viable	Prince Edward Island	PEI2b	No	Yes	May 2014			1	May
485sp1 (2014)	485	2014	No	Yes	2014	No	Not Viable	Prince Edward Island	PEI2b	Yes	Yes	May 2014			1	May
489sp1 (2014)	489	2014	No	Yes	2014	No	Not Viable	Prince Edward Island	PEI2b	Yes	Yes	May 2014			1	May
491sp1 (2014)	491	2014	No	Yes	2014	No	Not Viable	Prince Edward Island	PEI2b	No	Yes	May 2014			1	May
499sp1 (2014)	499	2014	No	Yes	2014	No	Not Viable	Prince Edward Island	PEI2b	No	Yes	May 2014			1	May
501sp1 (2014)	501	2014	No	Yes	2014	No	Not Viable	Prince Edward Island	PEI2b	Yes	Yes	May 2014			1	May
503sp1 (2014)	503	2014	No	Yes	2014	No	Not Viable	Prince Edward Island	PEI2b	No	Yes	May 2014			1	May
516sp1 (2014)	516	2014	No	Yes	2014	No	Not Viable	Prince Edward Island	PEI2b	No	No	May 2014			1	May
518sp1 (2014)	518	2014	No	Yes	2014	No	Not Viable	Prince Edward Island	PEI2b	Yes	No	May 2014			1	May
401sp2 (2015)	401	2015	No	Yes	No	2015	Not Viable	Prince Edward Island	PEI2b	Yes	Yes	May 2014			1	May
404sp2 (2015)	404	2015	No	Yes	No	2015	Not Viable	Prince Edward Island	PEI2b	No	No	May 2014			1	May
408sp2 (2015)	408	2015	No	Yes	2014	2015	Not Viable	Prince Edward Island	PEI2b	No	No	May 2014			1	May
409sp2 (2015)	409	2015	No	Yes	2014	2015	Not Viable	Prince Edward Island	PEI2b	Yes	Yes	May 2014			1	May
417sp2 (2015)	417	2015	No	Yes	2014	2015	Not Viable	Prince Edward Island	PEI2b	Yes	Yes	May 2014			1	May
422sp2 (2015)	422	2015	No	Yes	No	2015	Not Viable	Prince Edward Island	PEI2b	Yes	No	May 2014			1	May
423sp2 (2015)	423	2015	No	Yes	No	2015	Not Viable	Prince Edward Island	PEI2b	No	Yes	May 2014			1	May
424sp2 (2015)	424	2015	No	Yes	No	2015	Not Viable	Prince Edward Island	PEI2b	No	No	May 2014			1	May
450sp2 (2015)	450	2015	No	Yes	2014	2015	Not Viable	Prince Edward Island	PEI2b	Yes	No	May 2014			1	May
454sp2a (2015)	454	2015	No	Yes	No	2015	Not Viable	Prince Edward Island	PEI2b	Yes	No	May 2014			1	May
454sp2b (2015)	454	2015	No	Yes	No	2015	Not Viable	Prince Edward Island	PEI2b	Yes	No	May 2014			1	May
454sp2c (2015)	454	2015	No	Yes	No	2015	Not Viable	Prince Edward Island	PEI2b	Yes	No	May 2014			1	May
1	1	Original	No	No	No	No	Viable	Southern Alberta	SAB1	Yes	Yes	June 2014	6/25/2014	5	2	June	17765	12701				07/25/14	13.55	2.3		Original	0	0	0	0	5	1.84109589					200	0	0	0	0	0	0	0	0	0	14218750	7.15524112	Detected
2	2	Original	No	No	No	No	Viable	Southern Alberta	SAB1	Yes	No	June 2014	6/25/2014	5	2	June	13294	8931				07/25/14	8.71	0.78		Original	0	0	0	0	5	1.84109589					200	1	0.5	0	0	0	0	0	0	0	19062500	7.281956115	Detected
3	3	Original	No	No	No	No	Viable	Southern Alberta	SAB1	No	Yes	June 2014	6/25/2014	5	2	June	12867	4402				07/25/14	24.13	3.62		Original	0	0	0	0	5	1.84109589					200	0	0	0	0	0	0	0	0	0	2031250	6.324153795	Detected
4	4	Original	No	No	No	No	Viable	Southern Alberta	SAB1	No	No	June 2014	6/25/2014	5	2	June	16443	6477				07/25/14	22.87	9.84		Original	0	0	0	0	5	1.84109589					200	0	0	0	0	0	0	0	0	0	4453125	6.656218024	Detected
5	5	Original	No	No	No	No	Viable	Southern Alberta	SAB1	Yes	Yes	June 2014	6/25/2014	5	2	June	13555	14042				07/25/14	5.53	2.38		Original	0	0	0	0	5	1.84109589					200	0	0	0	0	0	0	0	0	0	6406250	6.811868123	Detected
6	6	Original	No	No	No	No	Viable	Southern Alberta	SAB1	Yes	No	June 2014	6/25/2014	5	2	June	13877	7565				07/25/14	18.22	1.46	Saw Qeen	Original	0	0	0	0	5	1.84109589					200	0	0	3	0	0	0	0	0	3	18250000	7.263118038	Detected
8	8	Original	No	No	No	No	Viable	Southern Alberta	SAB1	No	No	June 2014	6/25/2014	5	2	June	10101	8045				07/25/14	6.31	1.45		Original	0	0	0	0	5	1.84109589					200	0	0	2	0	0	0	0	0	2	13671875	7.138302698	Detected
9	9	Original	No	No	No	No	Viable	Southern Alberta	SAB1	Yes	Yes	June 2014	6/25/2014	5	2	June	13520	9336				07/25/14	8.97	1.35		Original	0	0	0	0	5	1.84109589					200	0	0	2	0	0	0	0	0	2	2578125	6.424268947	Detected
10	10	Original	No	No	No	No	Viable	Southern Alberta	SAB1	Yes	No	June 2014	6/25/2014	5	2	June	9935	4554				07/25/14	7.71	0.69		Original	0	0	0	0	5	1.84109589					200	0	0	1	0	0	0	0	0	1	12421875	7.096910013	Detected
11	11	Original	No	No	No	No	Viable	Southern Alberta	SAB1	No	Yes	June 2014	6/25/2014	5	2	June	16304	12701				07/25/14	3.41	0.78		Original	0	0	0	0	5	1.84109589					200	0	0	0	0	0	0	0	0	0	4531250	6.663642042	Detected
12	12	Original	No	No	No	No	Viable	Southern Alberta	SAB1	No	No	June 2014	6/25/2014	5	2	June	11345	3871				07/25/14	25.76	3.09		Original	0	0	0	0	5	1.84109589					200	0	0								9140625	6.964672038	Detected
13	13	Original	No	No	No	No	Viable	Southern Alberta	SAB1	Yes	Yes	June 2014	6/25/2014	5	2	June	13433	8577				07/25/14	0.26	0.01	Saw Qeen	Original	0	0	0	0	5	1.84109589					200	0	0	0	0	0	0	0	0	0	7421875	6.875061263	Detected
14	14	Original	No	No	No	No	Viable	Southern Alberta	SAB1	Yes	No	June 2014	6/25/2014	5	2	June	14451	9563				07/25/14	7.07	0.49		Original	0	0	0	0	5	1.84109589					200	0	0	2	0	0	0	0	0	2	4687500	6.678119865	Detected
15	15	Original	No	No	No	No	Viable	Southern Alberta	SAB1	No	Yes	June 2014	6/25/2014	5	2	June	13346	6401				07/25/14	10.42	3.75		Original	0	0	0	0	5	1.84109589					200	0	0	3	0	0	0	0	0	3	25000000	7.399295063	Detected
16	16	Original	No	No	No	No	Viable	Southern Alberta	SAB1	No	No	June 2014	6/25/2014	5	2	June	11162	9994				07/25/14	14.35	9.04		Original	0	0	0	0	5	1.84109589					200	0	0	0	1	0	0	0	0	1	5000000	6.705703387	Detected
17	17	Original	No	No	No	No	Viable	Southern Alberta	SAB1	Yes	Yes	June 2014	6/25/2014	5	2	June	13172	10651				07/25/14	23.5	12.46		Original	0	0	0	0	5	1.84109589					200	0	0	2	0	0	0	0	0	2	3671875	6.574031268	Detected
18	18	Original	No	No	No	No	Viable	Southern Alberta	SAB1	Yes	No	June 2014	6/25/2014	5	2	June	14851	15686				07/25/14	67.54	43.23		Original	0	0	0	0	5	1.84109589					200	0	0	0	0	0	0	0	0	0	5781250	6.767851294	Detected
19	19	Original	No	No	No	No	Viable	Southern Alberta	SAB1	No	Yes	June 2014	6/25/2014	5	2	June	20984	15079				07/25/14	11.14	1.34		Original	0	0	0	0	5	1.84109589					148	0	0	0	0	0	0	0	0	0	5078125	6.712333966	Detected
20	20	Original	No	No	No	No	Viable	Southern Alberta	SAB1	No	No	June 2014	6/25/2014	5	2	June	12015	9867				07/25/14	12.44	4.6		Original	0	0	0	0	5	1.84109589					198	0	0	0	0	0	0	0	0	0	2109375	6.339948062	Detected
21	21	Original	No	No	No	No	Viable	Southern Alberta	SAB1	Yes	Yes	June 2014	6/25/2014	5	2	June	13911	10373				07/28/14	21.81	14.61		Original	0	0	0	0	5	1.84109589					200	0	0	0	0	0	0	0	0	0	4921875	6.698970004	Detected
22	22	Original	No	No	No	No	Viable	Southern Alberta	SAB1	Yes	No	June 2014	6/25/2014	5	2	June	14877	11208				07/28/14	33.28	4.66		Original	0	0	0	0	5	1.84109589					200	0	0	3	0	0	0	0	0	3	7734375	6.89279003	Detected
23	23	Original	No	No	No	No	Viable	Southern Alberta	SAB1	No	Yes	June 2014	6/25/2014	5	2	June	15373	9285				07/28/14	14.06	1.97		Original	0	0	0	0	5	1.84109589					200	0	0	0	0	0	0	0	0	0	16015625	7.206657251	Detected
24	24	Original	No	No	No	No	Viable	Southern Alberta	SAB1	No	No	June 2014	6/25/2014	5	2	June	10701	6300				07/28/14	41.62	10.82	Saw Qeen	Original	0	0	0	0	5	1.84109589					200	0	0	3	0	0	0	0	0	3	25500000	7.407868705	Detected
25	25	Original	No	No	No	No	Viable	Southern Alberta	SAB1	Yes	Yes	June 2014	6/25/2014	5	2	June	12250	13181				07/28/14	21.98	8.79		Original	0	0	0	0	5	1.84109589					197	0	0	3	0	0	0	0	0	3	2109375	6.339948062	Detected
26	26	Original	No	No	No	No	Viable	Southern Alberta	SAB1	Yes	No	June 2014	6/25/2014	5	2	June	17217	13460				07/28/14	14.63	6.14	Saw Qeen	Original	0	0	0	0	5	1.84109589					200	0	0	0	0	0	0	0	0	0	3125000	6.505573887	Detected
27	27	Original	No	No	No	No	Viable	Southern Alberta	SAB1	No	Yes	June 2014	6/25/2014	5	2	June	13720	7388				07/28/14	41.36	21.92		Original	0	0	0	0	5	1.84109589					200	0	0	0	0	0	0	0	0	0	7421875	6.875061263	Detected
28	28	Original	No	No	No	No	Viable	Southern Alberta	SAB1	No	No	June 2014	6/25/2014	5	2	June	12154	4428				07/28/14	47.53	25.66		Original	0	0	0	0	5	1.84109589					200	0	0	0	0	0	0	0	0	0	9531250	6.982695142	Detected
29	29	Original	No	No	No	No	Viable	Southern Alberta	SAB1	Yes	Yes	June 2014	6/25/2014	5	2	June	8317	7641				07/28/14	68.57	50.74		Original	0	0	0	0	5	1.84109589					186	0	0	1	0	0	0	0	0	1	9218750	6.968336992	Detected
30	30	Original	No	No	No	No	Viable	Southern Alberta	SAB1	Yes	No	June 2014	6/25/2014	5	2	June	9866	11512				07/28/14	23.94	5.74	Not Seen	Original	0	0	0	0	5	1.84109589					197	0	0	0	0	0	0	1	0	1	3593750	6.564887888	Detected
31	31	Original	No	No	No	No	Viable	Southern Alberta	SAB1	No	Yes	June 2014	6/25/2014	5	2	June	13937	7211				07/28/14	34.95	16.77		Original	0	0	0	0	5	1.84109589					200	0	0	0	0	0	0	0	0	0	5390625	6.73788807	Detected
32	32	Original	No	No	No	No	Viable	Southern Alberta	SAB1	No	No	June 2014	6/25/2014	5	2	June	9657	6831				07/28/14	16.07	4.82	Saw Qeen	Original	0	0	0	0	5	1.84109589					200	0	0	0	2	0	0	0	0	2	9062500	6.960975892	Detected
33	33	Original	No	No	No	No	Viable	Southern Alberta	SAB1	Yes	Yes	June 2014	6/25/2014	5	2	June	18105	14370				07/28/14	2.88	0.32	Saw Qeen	Original	0	0	0	0	5	1.84109589					184	0	0	0	0	0	0	0	0	0	1875000	6.290730039	Detected
34	34	Original	No	No	No	No	Viable	Southern Alberta	SAB1	Yes	No	June 2014	6/25/2014	5	2	June	12833	15332				07/28/14	15.87	11.9		Original	0	0	0	0	5	1.84109589					200	0	0	0	0	0	0	0	0	0	7890625	6.901390202	Detected
35	35	Original	No	No	No	No	Viable	Southern Alberta	SAB1	No	Yes	June 2014	6/25/2014	5	2	June	14459	9690				07/28/14	1.58	0.6	Saw Qeen	Original	0	0	0	0	5	1.84109589					200	0	0	0	0	0	0	0	0	0	4062500	6.6170659	Detected
36	36	Original	No	No	No	No	Viable	Southern Alberta	SAB1	No	No	June 2014	6/25/2014	5	2	June	12867	7641				07/28/14	17.12	1.03		Original	0	0	0	0	5	1.84109589					200	1	0.5	2	0	0	0	0	0	2	13250000	7.124769057	Detected
37	37	Original	No	No	No	No	Viable	Southern Alberta	SAB1	Yes	Yes	June 2014	6/25/2014	5	2	June	5751	7641				07/28/14	30.93	11.75		Original	0	0	0	0	5	1.84109589					178	0	0	3	0	0	0	0	0	3	11000000	7.044466261	Detected
38	38	Original	No	No	No	No	Viable	Southern Alberta	SAB1	Yes	No	June 2014	6/25/2014	5	2	June	3489	3453							Remarke Qeen	Original	0	0	0	0	5	1.84109589					156	0	0	1	0	0	0	0	0	1	54750000	7.739003394	Detected
39	39	Original	No	No	No	No	Viable	Southern Alberta	SAB1	No	Yes	June 2014	6/25/2014	5	2	June	11693	9816				07/28/14	35.02	4.2		Original	0	0	0	0	5	1.84109589					200	0	0	2	0	0	0	1	0	3	6406250	6.811868123	Detected
40	40	Original	No	No	No	No	Viable	Southern Alberta	SAB1	No	No	June 2014	6/25/2014	5	2	June	20784	11309				07/28/14	10.99	4.51		Original	0	0	0	0	5	1.84109589					200	0	0	1	0	0	0	0	0	1	546875	5.795880017	Detected
41	41	Original	No	No	No	No	Viable	Southern Alberta	SAB2	Yes	Yes	June 2014	6/25/2014	5	2	June	5699	4149				07/14/14	0.64	0.2		Original	0	0	0	0	5	1.84109589					107	0	0	1	0	0	0	0	0	1	2265625	6.369911285	Detected
43	43	Original	No	No	No	No	Viable	Southern Alberta	SAB2	No	Yes	June 2014	6/25/2014	5	2	June	10527	9437				07/14/14	1.3			Original	0	0	0	0	5	1.84109589					200	0	0	0	0	0	0	0	0	0	1015625	6.038918066	Detected
44	44	Original	No	No	No	No	Viable	Southern Alberta	SAB2	No	No	June 2014	6/25/2014	5	2	June	18696	9665				07/14/14	1.71		Not Seen	Original	0	0	0	0	5	1.84109589					200	0	0	0	0	0	0	0	0	0	5625000	6.75611289	Detected
45	45	Original	No	No	No	No	Viable	Southern Alberta	SAB2	Yes	Yes	June 2014	6/25/2014	5	2	June	13763	11840				07/14/14	0.86			Original	0	0	0	0	5	1.84109589					200	0	0	0	0	0	0	0	0	0	7812500	6.897111404	Detected
46	46	Original	No	No	No	No	Viable	Southern Alberta	SAB2	Yes	No	June 2014	6/25/2014	5	2	June	21315	14623				07/14/14	1.75			Original	0	0	0	0	5	1.84109589					200	0	0	1	0	0	0	0	0	1	12500000	7.099615906	Detected
47	47	Original	No	No	No	No	Viable	Southern Alberta	SAB2	No	Yes	June 2014	6/25/2014	5	2	June	11754	5983				07/14/14	2.6	0.55		Original	0	0	0	0	5	1.84109589					200	0	0	0	0	0	0	0	0	0	2500000	6.41130397	Detected
48	48	Original	No	No	No	No	Viable	Southern Alberta	SAB2	No	No	June 2014	6/25/2014	5	2	June	15416	8754				07/14/14	3.95	1.62		Original	0	0	0	0	5	1.84109589					200	0	0	0	0	0	0	0	0	0	13906250	7.145643061	Detected
49	49	Original	No	No	No	No	Viable	Southern Alberta	SAB2	Yes	Yes	June 2014	6/25/2014	5	2	June	21037	10651				07/14/14	3.74	2.28	Not Seen	nknown 2014	1	0	1	0	5						175	0	0	0	0	0	0	0	0	0	4765625	6.68518172	Detected
50	50	Original	No	No	No	No	Viable	Southern Alberta	SAB2	Yes	No	June 2014	6/25/2014	5	2	June	13459	12321				07/14/14	1.57	0.67		Original	0	0	0	0	5	1.84109589					200	0	0	0	0	0	0	0	0	0	4843750	6.69213058	Detected
51	51	Original	No	No	No	No	Viable	Southern Alberta	SAB2	No	Yes	June 2014	6/25/2014	5	2	June	7665	8096				07/14/14	2.04			Original	0	0	0	0	5	1.84109589					200	0	0	0	0	0	0	0	0	0	11250000	7.054158033	Detected
52	52	Original	No	No	No	No	Viable	Southern Alberta	SAB2	No	No	June 2014	6/25/2014	5	2	June	13537	6932				07/14/14	17.21	11.87		Original	0	0	0	0	5	1.84109589					182	0	0	0	0	0	0	0	0	0	2500000	6.41130397	Detected
53	53	Original	No	No	No	No	Viable	Southern Alberta	SAB2	Yes	Yes	June 2014	6/25/2014	5	2	June	9883	8400				07/14/14	0.84	0.82	Saw Qeen	Original	0	0	0	0	5	1.84109589					200	0	0	0	0	0	0	0	0	0	6953125	6.84703254	Detected
54	54	Original	No	No	No	No	Viable	Southern Alberta	SAB2	Yes	No	June 2014	6/25/2014	5	2	June	6134	9741				07/16/14	4.75	3.56		Original	0	0	0	0	5	1.84109589					200	0	0	0	0	0	0	0	0	0	7968750	6.905627255	Detected
55	55	Original	No	No	No	No	Viable	Southern Alberta	SAB2	No	Yes	June 2014	6/25/2014	5	2	June	8404	2732				07/16/14	20.16	13.5		Original	0	0	0	0	5	1.84109589					200	0	0	0	0	0	0	0	0	0	11875000	7.077481461	Detected
56	56	Original	No	No	No	No	Viable	Southern Alberta	SAB2	No	No	June 2014	6/25/2014	5	2	June	15460	15762				07/16/14	0.25	0.19	Saw Qeen	Original	0	0	0	0	5	1.84109589					167	0	0	0	0	0	0	0	0	0	8046875	6.90982337	Detected
57	57	Original	No	No	No	No	Viable	Southern Alberta	SAB2	Yes	Yes	June 2014	6/25/2014	5	2	June	12224	5996				07/16/14	1.08		Not Seen	Original	0	0	0	0	5	1.84109589					188	0	0	0	0	0	0	0	0	0	19250000	7.286189726	Detected
58	58	Original	No	No	No	No	Viable	Southern Alberta	SAB2	Yes	No	June 2014	6/25/2014	5	2	June	14468	11891				07/16/14	0.67	0.29		Original	0	0	0	0	5	1.84109589					200	0	0	0	0	0	0	0	0	0	13500000	7.132839802	Detected
59	59	Original	No	No	No	No	Viable	Southern Alberta	SAB2	No	Yes	June 2014	6/25/2014	5	2	June	19967	8627				07/16/14	8.98	2.15		Original	0	0	0	0	5	1.84109589					200	0	0	0	0	0	0	0	0	0	27000000	7.432618589	Detected
60	60	Original	No	No	No	No	Viable	Southern Alberta	SAB2	No	No	June 2014	6/25/2014	5	2	June	13572	11436				07/16/14	1.5			Original	0	0	0	0	5	1.84109589					200	0	0	0	0	0	0	0	0	0	30000000	7.47825076	Detected
61	61	Original	No	No	No	No	Viable	Southern Alberta	SAB2	Yes	Yes	June 2014	6/25/2014	5	2	June	14033	9488				07/16/14	3.26			Original	0	0	0	0	5	1.84109589					198	0	0	0	0	0	0	0	0	0	1328125	6.148062535	Detected
62	62	Original	No	No	No	No	Viable	Southern Alberta	SAB2	Yes	No	June 2014	6/25/2014	5	2	June	13024	9007				07/16/14	2.57	1.9	Saw Qeen	Original	0	0	0	0	5	1.84109589					155	0	0	0	0	0	0	0	0	0	12500000	7.099615906	Detected
63	63	Original	No	No	No	No	Viable	Southern Alberta	SAB2	No	Yes	June 2014	6/25/2014	5	2	June	11893	9728				07/16/14	8.03	5.7		Original	0	0	0	0	5	1.84109589					156	0	0	0	0	0	0	0	0	0	2343750	6.384151724	Detected
64	64	Original	No	No	No	No	Viable	Southern Alberta	SAB2	No	No	June 2014	6/25/2014	5	2	June	18296	8653				07/16/14	10.03	1.8		Original	0	0	0	0	5	1.84109589					197	0	0	0	0	0	0	0	0	0	2578125	6.424268947	Detected
65	65	Original	No	No	No	No	Viable	Southern Alberta	SAB2	Yes	Yes	June 2014	6/25/2014	5	2	June	12371	12422				07/16/14	3.02	2.3		Original	0	0	0	0	5	1.84109589					200	0	0	0	0	0	0	0	0	0	25500000	7.407868705	Detected
66	66	Original	No	No	No	No	Viable	Southern Alberta	SAB2	Yes	No	June 2014	6/25/2014	5	2	June	13050	10449				07/28/14	0.74	0.27		Original	0	0	0	0	5	1.84109589					138	0	0	0	0	0	0	0	0	0	6250000	6.801275049	Detected
67	67	Original	No	No	No	No	Viable	Southern Alberta	SAB2	No	Yes	June 2014	6/25/2014	5	2	June	5768	6831				07/28/14	10.84	9.21		Original	0	0	0	0	5	1.84109589					200	0	0	1	0	0	0	0	0	1	29250000	7.467284299	Detected
68	68	Original	No	No	No	No	Viable	Southern Alberta	SAB2	No	No	June 2014	6/25/2014	5	2	June	8561	4377				07/28/14	13.52	8.38		Original	0	0	0	0	5	1.84109589					200	0	0	1	0	0	0	0	0	1	10000000	7.003379741	Detected
69	69	Original	No	No	No	No	Viable	Southern Alberta	SAB2	Yes	Yes	June 2014	6/25/2014	5	2	June	12798	8324				07/28/14	39.11	29.72		Original	0	0	0	0	5	1.84109589					200	0	0	0	0	0	0	0	0	0	4140625	6.62518379	Detected
70	70	Original	No	No	No	No	Viable	Southern Alberta	SAB2	Yes	No	June 2014	6/25/2014	5	2	June	13511	12852				07/28/14	26.66	23.46	Saw Qeen	Original	0	0	0	0	5	1.84109589					200	0	0	2	0	0	0	0	0	2	8046875	6.90982337	Detected
71	71	Original	No	No	No	No	Viable	Southern Alberta	SAB2	No	Yes	June 2014	6/25/2014	5	2	June	9640	6603				07/28/14	20.43	16.14		Original	0	0	0	0	5	1.84109589					200	0	0	0	0	0	0	0	0	0	6484375	6.817069316	Detected
72	72	Original	No	No	No	No	Viable	Southern Alberta	SAB2	No	No	June 2014	6/25/2014	5	2	June	6134	4124				07/28/14	17.6	10.91		Original	0	0	0	0	5	1.84109589					193	0	0	2	0	0	0	0	0	2	20500000	7.313405801	Detected
73	73	Original	No	No	No	No	Viable	Southern Alberta	SAB2	Yes	Yes	June 2014	6/25/2014	5	2	June	8796	10651				07/28/14	7.54	6.41	Saw Qeen	Original	0	0	0	0	5	1.84109589					200	0	0	0	0	0	0	0	0	0	7890625	6.901390202	Detected
74	74	Original	No	No	No	No	Viable	Southern Alberta	SAB2	Yes	No	June 2014	6/25/2014	5	2	June	7760	11765				07/28/14	1.34	0.95		Original	0	0	0	0	5	1.84109589					200	0	0	2	0	0	0	0	0	2	14250000	7.156189362	Detected
75	75	Original	No	No	No	No	Viable	Southern Alberta	SAB2	No	Yes	June 2014	6/25/2014	5	2	June	18357	10753				07/28/14	4.97	4.42		Original	0	0	0	0	5	1.84109589					200	0	0	1	0	0	0	0	0	1	2656250	6.436858075	Detected
76	76	Original	No	No	No	No	Viable	Southern Alberta	SAB2	No	No	June 2014	6/25/2014	5	2	June	8187	6452				07/28/14	33.31	27.65		Original	0	0	0	0	5	1.84109589					200	0	0	1	0	0	0	0	0	1	5078125	6.712333966	Detected
77	77	Original	No	No	No	No	Viable	Southern Alberta	SAB2	Yes	Yes	June 2014	6/25/2014	5	2	June	15886	16394				07/28/14	37.99	22.41		Original	0	0	0	0	5	1.84109589					200	0	0	2	1	0	0	0	0	3	19453125	7.290730039	Detected
78	78	Original	No	No	No	No	Viable	Southern Alberta	SAB2	Yes	No	June 2014	6/25/2014	5	2	June	11014	14446				07/28/14	87.29	79.43		Original	0	0	0	0	5	1.84109589					200	0	0	0	0	0	0	0	0	0	17750000	7.25110567	Detected
79	79	Original	No	No	No	No	Viable	Southern Alberta	SAB2	No	Yes	June 2014	6/25/2014	5	2	June	12989	11410				07/28/14	61.79	60.55		2014	1	0	1	0	5	0					185	0	0	0	0	0	0	0	0	0	7187500	6.861272979	Detected
80	80	Original	No	No	No	No	Viable	Southern Alberta	SAB2	No	No	June 2014	6/25/2014	5	2	June	15208	15762				07/28/14	40.22	26.54	Saw Qeen	Original	0	0	0	0	5	1.84109589					199	0	0	0	0	0	0	0	0	0	9375000	6.975575401	Detected
81	81	Original	No	No	No	No	Viable	Southern Alberta	SAB3	Yes	Yes	June 2014	6/25/2014	5	2	June	12180	10145				07/14/14	0.26	0.14		Original	0	0	0	0	5	1.84109589					176	0	0	0	0	0	0	0	0	0	8828125	6.949694882	Detected
82	82	Original	No	No	No	No	Viable	Southern Alberta	SAB3	Yes	No	June 2014	6/25/2014	5	2	June	13737	12372				07/14/14	4.9	2.84	Saw Qeen	Original	0	0	0	0	5	1.84109589					200	0	0	0	0	0	0	0	0	0	16250000	7.212936316	Detected
83	83	Original	No	No	No	No	Viable	Southern Alberta	SAB3	No	Yes	June 2014	6/25/2014	5	2	June	3437	2606				07/14/14	6.83	0.61		Original	0	0	0	0	5	1.84109589					200	0	0	3	0	0	0	0	0	3	34750000	7.541930094	Detected
84	84	Original	No	No	No	No	Viable	Southern Alberta	SAB3	No	No	June 2014	6/25/2014	5	2	June	10823	9918				07/14/14	10.42	5.1		Original	0	0	0	0	5	1.84109589					200	0	0	0	0	0	0	0	0	0	14000000	7.148544817	Detected
85	85	Original	No	No	No	No	Viable	Southern Alberta	SAB3	Yes	Yes	June 2014	6/25/2014	5	2	June	10658	10221				07/14/14	3.1	0.22	Saw Qeen	Original	0	0	0	0	5	1.84109589					200	0	0	3	0	0	0	0	0	3	36250000	7.560242983	Detected
86	86	Original	No	No	No	No	Viable	Southern Alberta	SAB3	Yes	No	June 2014	6/25/2014	5	2	June	9318	12524				07/14/14	3.42	0.85		Original	0	0	0	0	5	1.84109589					200	0	0	0	0	0	0	0	0	0	24000000	7.381622665	Detected
87	87	Original	No	No	No	No	Viable	Southern Alberta	SAB3	No	Yes	June 2014	6/25/2014	5	2	June	6116	6123				07/14/14	4.23	0.85	Saw Qeen	Original	0	0	0	0	5	1.84109589					200	0	0	0	0	0	0	0	0	0	12265625	7.091447117	Detected
88	88	Original	No	No	No	No	Viable	Southern Alberta	SAB3	No	No	June 2014	6/25/2014	5	2	June	12041	6679				07/14/14	0.8	0.14	Saw Qeen	Original	0	0	0	0	5	1.84109589					178	0	0	2	0	0	0	0	0	2	12250000	7.090897029	Detected
89	89	Original	No	No	No	No	Viable	Southern Alberta	SAB3	Yes	Yes	June 2014	6/25/2014	5	2	June	11032	14042				07/14/14	14.29	8.86		Original	0	0	0	0	5	1.84109589					200	0	0	0	0	0	0	0	0	0	10078125	7.006733383	Detected
90	90	Original	No	No	No	No	Viable	Southern Alberta	SAB3	Yes	No	June 2014	6/25/2014	5	2	June	7604	9589				07/14/14	15.95	3.99		Original	0	0	0	0	5	1.84109589					200	0	0	2	0	0	0	0	0	2	19750000	7.297281648	Detected
91	91	Original	No	No	No	No	Viable	Southern Alberta	SAB3	No	Yes	June 2014	6/25/2014	5	2	June	11615	8729				07/14/14	6.78	0.61		Original	0	0	0	0	5	1.84109589					200	0	0	0	0	0	0	0	0	0	5546875	6.750122527	Detected
92	92	Original	No	No	No	No	Viable	Southern Alberta	SAB3	No	No	June 2014	6/25/2014	5	2	June	10745	7641				07/14/14	6.94	0.9		Original	0	0	0	0	5	1.84109589					153	0	0	0	0	0	0	0	0	0	7734375	6.89279003	Detected
93	93	Original	No	No	No	No	Viable	Southern Alberta	SAB3	Yes	Yes	June 2014	6/25/2014	5	2	June	6743	10348				07/16/14	0.84	0.12		Original	0	0	0	0	5	1.84109589					170	0	0	0	0	0	0	0	0	0	44000000	7.644223112	Detected
94	94	Original	No	No	No	No	Viable	Southern Alberta	SAB3	Yes	No	June 2014	6/25/2014	5	2	June	11197	10297				07/16/14	0.24			Original	0	0	0	0	5	1.84109589					200	0	0	0	0	0	0	0	0	0	20750000	7.318650175	Detected
95	95	Original	No	No	No	No	Viable	Southern Alberta	SAB3	No	Yes	June 2014	6/25/2014	5	2	June	5203	5617				07/16/14	5.29	4.02	Saw Qeen	Original	0	0	0	0	5	1.84109589					187	0	0	0	0	0	0	0	0	0	14000000	7.148544817	Detected
96	96	Original	No	No	No	No	Viable	Southern Alberta	SAB3	No	No	June 2014	6/25/2014	5	2	June	16408	12498				07/16/14	3.95	1.22		Original	0	0	0	0	5	1.84109589					189	0	0	0	0	0	0	0	0	0	8046875	6.90982337	Detected
97	97	Original	No	No	No	No	Viable	Southern Alberta	SAB3	Yes	Yes	June 2014	6/25/2014	5	2	June	13937	9057				07/16/14	3.18	2.57		Original	0	0	0	0	5	1.84109589					193	0	0	0	0	0	0	0	0	0	67000000	7.826580914	Detected
98	98	Original	No	No	No	No	Viable	Southern Alberta	SAB3	Yes	No	June 2014	6/25/2014	5	2	June	15503	9386				07/16/14	3.28	1.02		Original	0	0	0	0	5	1.84109589					200	0	0	0	0	0	0	0	0	0	11000000	7.044466261	Detected
99	99	Original	No	No	No	No	Viable	Southern Alberta	SAB3	No	Yes	June 2014	6/25/2014	5	2	June	6281	7843				07/16/14	4.59	2.52		Original	0	0	0	0	5	1.84109589					200	0	0	0	0	0	0	0	0	0	3281250	6.526258486	Detected
100	100	Original	No	No	No	No	Viable	Southern Alberta	SAB3	No	No	June 2014	6/25/2014	5	2	June	9405	10398				07/16/14	2.98	0.57	Saw Qeen	Original	0	0	0	0	5	1.84109589					135	0	0	0	0	0	0	0	0	0	6796875	6.837272703	Detected
101	101	Original	No	No	No	No	Viable	Southern Alberta	SAB3	Yes	Yes	June 2014	6/25/2014	5	2	June	15234	13232				07/16/14	1.66	1.16		Original	0	0	0	0	5	1.84109589					200	0	0	0	0	0	0	0	0	0	5625000	6.75611289	Detected
102	102	Original	No	No	No	No	Viable	Southern Alberta	SAB3	Yes	No	June 2014	6/25/2014	5	2	June	8187	11233				07/16/14	8.12	4.63		Original	0	0	0	0	5	1.84109589					156	0	0	0	0	0	0	0	0	0	28500000	7.456033731	Detected
103	103	Original	No	No	No	No	Viable	Southern Alberta	SAB3	No	Yes	June 2014	6/25/2014	5	2	June	8378	12144				07/16/14	2.99	1.01		Original	0	0	0	0	5	1.84109589					178	0	0	0	0	0	0	0	0	0	1171875	6.096910013	Detected
104	104	Original	No	No	No	No	Viable	Southern Alberta	SAB3	No	No	June 2014	6/25/2014	5	2	June	7064	3087				07/16/14	2.45	1.54	Saw Qeen	Original	0	0	0	0	5	1.84109589					176	0	0	0	1	0	0	0	0	1	23000000	7.363200521	Detected
105	105	Original	No	No	No	No	Viable	Southern Alberta	SAB3	Yes	Yes	June 2014	6/25/2014	5	2	June	8848	10297				07/25/14	10.1	3.94		Original	0	0	0	0	5	1.84109589					160	0	0	0	0	0	0	0	0	0	6718750	6.832309283	Detected
106	106	Original	No	No	No	No	Viable	Southern Alberta	SAB3	Yes	No	June 2014	6/25/2014	5	2	June	9483	11486				07/25/14	7.68	5.76		Original	0	0	0	0	5	1.84109589					178	0	0	1	0	0	0	0	0	1	14250000	7.156189362	Detected
107	107	Original	No	No	No	No	Viable	Southern Alberta	SAB3	No	Yes	June 2014	6/25/2014	5	2	June	12772	5060				07/25/14	7.39	2.88		Original	0	0	0	0	5	1.84109589					200	0	0	0	0	0	0	0	0	0	7656250	6.888425225	Detected
108	108	Original	No	No	No	No	Viable	Southern Alberta	SAB3	No	No	June 2014	6/25/2014	5	2	June	11119	9513				07/25/14	9.27	6.31		Original	0	0	0	0	5	1.84109589					200	0	0	0	0	0	0	0	0	0	1796875	6.273001272	Detected
109	109	Original	No	No	No	No	Viable	Southern Alberta	SAB3	Yes	Yes	June 2014	6/25/2014	5	2	June	15634	9032				07/25/14	16.69	14.02		Original	0	0	0	0	5	1.84109589					188	0	0	0	0	0	0	0	0	0	12734375	7.107633878	Detected
111	111	Original	No	No	No	No	Viable	Southern Alberta	SAB3	No	Yes	June 2014	6/25/2014	5	2	June	9353	9386				07/16/14	5.42	1.03		Original	0	0	0	0	5	1.84109589					186	0	0	0	0	0	0	0	0	0	4609375	6.670941281	Detected
112	112	Original	No	No	No	No	Viable	Southern Alberta	SAB3	No	No	June 2014	6/25/2014	5	2	June	10927	7818				07/25/14	14.5	12.03		Original	0	0	0	0	5	1.84109589					158	0	0	0	0	0	0	0	0	0	1953125	6.307763378	Detected
113	113	Original	No	No	No	No	Viable	Southern Alberta	SAB3	Yes	Yes	June 2014	6/25/2014	5	2	June	9640	4124				07/25/14	6.91	3.04		Original	0	0	0	0	5	1.84109589					199	0	0	3	0	0	0	0	0	3	12265625	7.091447117	Detected
114	114	Original	No	No	No	No	Viable	Southern Alberta	SAB3	Yes	No	June 2014	6/25/2014	5	2	June	11762	10525				07/25/14	5.03	4.43	Saw Qeen	Original	0	0	0	0	5	1.84109589					173	0	0	0	0	0	0	0	0	0	703125	5.89279003	Detected
115	115	Original	No	No	No	No	Viable	Southern Alberta	SAB3	No	Yes	June 2014	6/25/2014	5	2	June	8291	9057				07/25/14	25.59	23.8		Original	0	0	0	0	5	1.84109589					183	0	0	0	0	0	0	0	0	0	28000000	7.448368103	Detected
116	116	Original	No	No	No	No	Viable	Southern Alberta	SAB3	No	No	June 2014	6/25/2014	5	2	June	12258	4858				07/25/14	16.49	12.69		Original	0	0	0	0	5	1.84109589					187	0	0	0	0	0	0	0	0	0	19750000	7.297281648	Detected
117	117	Original	No	No	No	No	Viable	Southern Alberta	SAB3	Yes	Yes	June 2014	6/25/2014	5	2	June	10370	10221				07/25/14	9.55	3.63		Original	0	0	0	0	5	1.84109589					195	0	0	0	0	0	0	0	0	0	8203125	6.918095896	Detected
118	118	Original	No	No	No	No	Viable	Southern Alberta	SAB3	Yes	No	June 2014	6/25/2014	5	2	June	13859	7312				07/25/14	20.8	19.97		Original	0	0	0	0	5	1.84109589					169	0	0	0	0	0	0	0	0	0	17250000	7.238751572	Detected
119	119	Original	No	No	No	No	Viable	Southern Alberta	SAB3	No	Yes	June 2014	6/25/2014	5	2	June	1984	2910				07/25/14	17.73	14.36	Qeen cell	2014	1	0	1	0	5	0					200	0	0	0	0	0	0	0	0	0	10078125	7.006733383	Detected
120	120	Original	No	No	No	No	Viable	Southern Alberta	SAB3	No	No	June 2014	6/25/2014	5	2	June	9779	4681				07/25/14	16.21	10.7		Original	0	0	0	0	5	1.84109589					166	0	0	0	0	0	0	0	0	0	17000000	7.232440188	Detected
201	201	Original	No	No	No	No	Viable	Northern Alberta	NAB1	Yes	Yes	June 2014	6/25/2014	5	2	June	5290	7236				08/05/14	5.5	1.97	Green	Original	0	0	0	0	5	1.84109589					200	0	0	0	0	0	0	0	0	0	3359375	6.536242707	Detected
202	202	Original	No	No	No	No	Viable	Northern Alberta	NAB1	Yes	No	June 2014	6/25/2014	5	2	June	15164	16673				08/05/14	2.3	1.33	Green	Original	0	0	0	0	5	1.84109589					200	0	0	0	0	0	0	0	0	0	3671875	6.574031268	Detected
203	203	Original	No	No	No	No	Viable	Northern Alberta	NAB1	No	Yes	June 2014	6/25/2014	5	2	June	14372	14598				08/01/14	12.62	1.59	Green	Original	0	0	0	0	5	1.84109589					200	0	0	0	0	0	0	0	0	0	4218750	6.63315272	Detected
204	204	Original	No	No	No	No	Viable	Northern Alberta	NAB1	No	No	June 2014	6/25/2014	5	2	June	12928	14952				08/05/14	0.99	0.76	Green	Original	0	0	0	0	5	1.84109589					200	0	0	0	0	0	0	0	0	0	6171875	6.795880017	Detected
205	205	Original	No	No	No	No	Viable	Northern Alberta	NAB1	Yes	Yes	June 2014	6/25/2014	5	2	June	11354	10449				07/14/14	14.71	0.71	Green	Original	0	0	0	0	5	1.84109589					200	0	0	0	0	0	0	0	0	0	6640625	6.827288482	Detected
206	206	Original	No	No	No	No	Viable	Northern Alberta	NAB1	Yes	No	June 2014	6/25/2014	5	2	June	12171	12751				07/14/14	11.18	0.14	Green	Original	0	0	0	0	5	1.84109589					200	0	0	0	0	0	0	0	0	0	4375000	6.648664886	Detected
207	207	Original	No	No	No	No	Viable	Northern Alberta	NAB1	No	Yes	June 2014	6/25/2014	5	2	June	13711	9968				07/18/14	10.6	3	Green	Original	0	0	0	0	5	1.84109589					200	0	0	0	0	0	0	0	0	0	6250000	6.801275049	Detected
208	208	Original	No	No	No	No	Viable	Northern Alberta	NAB1	No	No	June 2014	6/25/2014	5	2	June	9857	12549				07/18/14	10.11	4.64	Green	Original	0	0	0	0	5	1.84109589					200	0	0	0	0	0	0	0	0	0	3281250	6.526258486	Detected
209	209	Original	No	No	No	No	Viable	Northern Alberta	NAB1	Yes	Yes	June 2014	6/25/2014	5	2	June	5838	6097				07/28/14	51.55	8.78	Green	Original	0	0	0	0	5	1.84109589					200	0	0	0	0	0	0	0	0	0	2656250	6.436858075	Detected
210	210	Original	No	No	No	No	Viable	Northern Alberta	NAB1	Yes	No	June 2014	6/25/2014	5	2	June	18914	11916				07/28/14	2.91	1.44	Green	Original	0	0	0	0	5	1.84109589					200	0	0	0	0	0	0	0	0	0	5781250	6.767851294	Detected
211	211	Original	No	No	No	No	Viable	Northern Alberta	NAB1	No	Yes	June 2014	6/25/2014	5	2	June	14903	11157				07/28/14	14.23	12.14	Green	Original	0	0	0	0	5	1.84109589					200	0	0	0	0	0	0	0	0	0	6171875	6.795880017	Detected
212	212	Original	No	No	No	No	Viable	Northern Alberta	NAB1	No	No	June 2014	6/25/2014	5	2	June	10884	7362				07/28/14	9.55	7.3	Green	Original	0	0	0	0	5	1.84109589					200	0	0	0	0	0	0	0	0	0	5000000	6.705703387	Detected
213	213	Original	No	No	No	No	Viable	Northern Alberta	NAB1	Yes	Yes	June 2014	6/25/2014	5	2	June	10188	784				07/28/14	9.08	0.81	Green Ae	2014	1	1	0	0	5	1.84109589					200	0	0	0	0	0	0	0	0	0	2890625	6.472573627	Detected
214	214	Original	No	No	No	No	Viable	Northern Alberta	NAB1	Yes	No	June 2014	6/25/2014	5	2	June	7943	531							Green Ae	2014	1	1	0	0	5	1.84109589					200	0	0	0	0	0	0	0	0	0	8046875	6.90982337	Detected
215	215	Original	No	No	No	No	Viable	Northern Alberta	NAB1	No	Yes	June 2014	6/25/2014	5	2	June	13041	11157				07/28/14	33.96	2.42	Green	Original	0	0	0	0	5	1.84109589					200	0	0	0	0	0	0	0	0	0	10625000	7.029510598	Detected
216	216	Original	No	No	No	No	Viable	Northern Alberta	NAB1	No	No	June 2014	6/25/2014	5	2	June	7221	9639				07/28/14	14.79	12.8	Green	Original	0	0	0	0	5	1.84109589					200	0	0	0	0	0	0	0	0	0	1328125	6.148062535	Detected
217	217	Original	No	No	No	No	Viable	Northern Alberta	NAB1	Yes	Yes	June 2014	6/25/2014	5	2	June	5081	7919				07/28/14	48.26	11.59	Green	Original	0	0	0	0	5	1.84109589					200	0	0	0	0	0	0	0	0	0	2265625	6.369911285	Detected
218	218	Original	No	No	No	No	Viable	Northern Alberta	NAB1	Yes	No	June 2014	6/25/2014	5	2	June	9614	12397				08/01/14	8.41	0.94	Green	Original	0	0	0	0	5	1.84109589					200	0	0	0	0	0	0	0	0	0	6171875	6.795880017	Detected
219	219	Original	No	No	No	No	Viable	Northern Alberta	NAB1	No	Yes	June 2014	6/25/2014	5	2	June	22098	23478				07/28/14	8.51	1.26	Green	Original	0	0	0	0	5	1.84109589					200	0	0	0	0	0	0	0	0	0	2812500	6.460991754	Detected
220	220	Original	No	No	No	No	Viable	Northern Alberta	NAB1	No	No	June 2014	6/25/2014	5	2	June	11066	14092				07/28/14	28.43	4.64	Green	Original	0	0	0	0	5	1.84109589					200	0	0	0	0	0	0	0	0	0	390625	5.670941281	Detected
221	221	Original	No	No	No	No	Viable	Northern Alberta	NAB1	Yes	Yes	June 2014	6/25/2014	5	2	June	20924	13283				08/05/14	1.95	0.68	Green	Original	0	0	0	0	5	1.84109589					200	0	0	0	0	0	0	0	0	0	5937500	6.779280756	Detected
222	222	Original	No	No	No	No	Viable	Northern Alberta	NAB1	Yes	No	June 2014	6/25/2014	5	2	June	14442	11360				08/01/14	47.17	1.4	Green	Original	0	0	0	0	5	1.84109589					200	0	0	0	0	0	0	0	0	0	8828125	6.949694882	Detected
223	223	Original	No	No	No	No	Viable	Northern Alberta	NAB1	No	Yes	June 2014	6/25/2014	5	2	June	11849	11512				08/01/14	15.86	0.85	Green	Original	0	0	0	0	5	1.84109589					200	0	0	0	0	0	0	0	0	0	7187500	6.861272979	Detected
224	224	Original	No	No	No	No	Viable	Northern Alberta	NAB1	No	No	June 2014	6/25/2014	5	2	June	9814	13105				08/01/14	16	0.73	Green	Original	0	0	0	0	5	1.84109589					200	2	1	0	0	0	0	0	0	0	2812500	6.460991754	Detected
225	225	Original	No	No	No	No	Viable	Northern Alberta	NAB1	Yes	Yes	June 2014	6/25/2014	5	2	June	17800	15129				07/18/14	21.39	4.95	Green	Original	0	0	0	0	5	1.84109589					200	0	0	0	0	0	0	0	0	0	8203125	6.918095896	Detected
226	226	Original	No	No	No	No	Viable	Northern Alberta	NAB1	Yes	No	June 2014	6/25/2014	5	2	June	17061	12346				07/18/14	13.8	4.42	Green	Original	0	0	0	0	5	1.84109589					200	1	0.5	0	0	0	0	0	0	0	1953125	6.307763378	Detected
227	227	Original	No	No	No	No	Viable	Northern Alberta	NAB1	No	Yes	June 2014	6/25/2014	5	2	June	17539	14472				07/18/14	9.89	5.85	Green	Original	0	0	0	0	5	1.84109589					200	0	0	0	0	0	0	0	0	0	1875000	6.290730039	Detected
228	228	Original	No	No	No	No	Viable	Northern Alberta	NAB1	No	No	June 2014	6/25/2014	5	2	June	18270	14598				07/18/14	9.94	4.42	Green	Original	0	0	0	0	5	1.84109589					200	0	0	0	0	0	0	0	0	0	8203125	6.918095896	Detected
229	229	Original	No	No	No	No	Viable	Northern Alberta	NAB1	Yes	Yes	June 2014	6/25/2014	5	2	June	6203	12903				07/14/14	4.8	0.33	Green	Original	0	0	0	0	5	1.84109589					200	0	0	0	0	0	0	0	0	0	6796875	6.837272703	Detected
230	230	Original	No	No	No	No	Viable	Northern Alberta	NAB1	Yes	No	June 2014	6/25/2014	5	2	June	9074	12675				07/14/14	19.99	0.37	Green	Original	0	0	0	0	5	1.84109589					200	0	0	0	0	0	0	0	0	0	5859375	6.773603623	Detected
231	231	Original	No	No	No	No	Viable	Northern Alberta	NAB1	No	Yes	June 2014	6/25/2014	5	2	June	8804	16040				07/14/14	3.02	0.14	Green	Original	0	0	0	0	5	1.84109589					200	0	0	0	0	0	0	0	0	0	1640625	6.235212711	Detected
232	232	Original	No	No	No	No	Viable	Northern Alberta	NAB1	No	No	June 2014	6/25/2014	5	2	June	5855	9639				07/14/14	18.81	0.57	Green	Original	0	0	0	0	5	1.84109589					200	0	0	0	0	0	0	0	0	0	1484375	6.193820026	Detected
233	233	Original	No	No	No	No	Viable	Northern Alberta	NAB1	Yes	Yes	June 2014	6/25/2014	5	2	June	5594	11613				07/14/14	13.93	1.18	Green	Original	0	0	0	0	5	1.84109589					200	0	0	0	0	0	0	0	0	0	4140625	6.62518379	Detected
234	234	Original	No	No	No	No	Viable	Northern Alberta	NAB1	Yes	No	June 2014	6/25/2014	5	2	June	12980	10601				07/14/14	27.47	1.63	Green	Original	0	0	0	0	5	1.84109589					200	0	0	0	0	0	0	0	0	0	4765625	6.68518172	Detected
235	235	Original	No	No	No	No	Viable	Northern Alberta	NAB1	No	Yes	June 2014	6/25/2014	5	2	June	11936	7413				07/14/14	18.43	1.04	Green	Original	0	0	0	0	5	1.84109589					200	0	0	0	0	0	0	0	0	0	4453125	6.656218024	Detected
236	236	Original	No	No	No	No	Viable	Northern Alberta	NAB1	No	No	June 2014	6/25/2014	5	2	June	21489	13561				07/14/14	28.95	1.02	Green	Original	0	0	0	0	5	1.84109589					200	0	0	0	0	0	0	0	0	0	2734375	6.449092531	Detected
237	237	Original	No	No	No	No	Viable	Northern Alberta	NAB1	Yes	Yes	June 2014	6/25/2014	5	2	June	13450	8779				07/18/14	32	26.33	Green	Original	0	0	0	0	5	1.84109589					200	0	0	0	0	0	0	0	0	0	2578125	6.424268947	Detected
238	238	Original	No	No	No	No	Viable	Northern Alberta	NAB1	Yes	No	June 2014	6/25/2014	5	2	June	11232	14244				07/18/14	20.82	6.71	Green	Original	0	0	0	0	5	1.84109589					200	0	0	0	0	0	0	0	0	0	781250	5.934182716	Detected
239	239	Original	No	No	No	No	Viable	Northern Alberta	NAB1	No	Yes	June 2014	6/25/2014	5	2	June	9083	18393				07/18/14	11.99	2.91	Green	Original	0	0	0	0	5	1.84109589					200	0	0	0	0	0	0	0	0	0	11250000	7.054158033	Detected
240	240	Original	No	No	No	No	Viable	Northern Alberta	NAB1	No	No	June 2014	6/25/2014	5	2	June	7995	14396				07/18/14	19.36	7.77	Green	Original	0	0	0	0	5	1.84109589					200	1	0.5	0	0	0	0	0	0	0	3281250	6.526258486	Detected
241	241	Original	No	No	No	No	Viable	Northern Alberta	NAB2	Yes	Yes	June 2014	6/25/2014	5	2	June	7656	13409				08/01/14	11.96	1.1	Green	Original	0	0	0	0	5	1.84109589					200	0	0	0	0	0	0	0	0	0	1796875	6.273001272	Detected
242	242	Original	No	No	No	No	Viable	Northern Alberta	NAB2	Yes	No	June 2014	6/25/2014	5	2	June	10953	14446				08/01/14	3.83	0.93	Green	Original	0	0	0	0	5	1.84109589					200	1	0.5	0	0	0	0	0	0	0	1875000	6.290730039	Detected
243	243	Original	No	No	No	No	Viable	Northern Alberta	NAB2	No	Yes	June 2014	6/25/2014	5	2	June	11606	12751				08/01/14	4.09	1.25	Green	Original	0	0	0	0	5	1.84109589					200	0	0	0	0	0	0	0	0	0	13125000	7.120676735	Detected
244	244	Original	No	No	No	No	Viable	Northern Alberta	NAB2	No	No	June 2014	6/25/2014	5	2	June	10614	9766				08/01/14	7.45	0.97	Green	Original	0	0	0	0	5	1.84109589					200	0	0	0	0	0	0	0	0	0	390625	5.670941281	Detected
245	245	Original	No	No	No	No	Viable	Northern Alberta	NAB2	Yes	Yes	June 2014	6/25/2014	5	2	June	9779	17862				07/18/14	11.08	2.81	Green	Original	0	0	0	0	5	1.84109589					200	0	0	0	0	0	0	0	0	0	2421875	6.397940009	Detected
246	246	Original	No	No	No	No	Viable	Northern Alberta	NAB2	Yes	No	June 2014	6/25/2014	5	2	June	12171	14244				07/18/14	10.87	4.25	Green	Original	0	0	0	0	5	1.84109589					200	0	0	0	0	0	0	0	0	0	7734375	6.89279003	Detected
247	247	Original	No	No	No	No	Viable	Northern Alberta	NAB2	No	Yes	June 2014	6/25/2014	5	2	June	8978	14699				07/18/14	10.08	3.85	Green	Original	0	0	0	0	5	1.84109589					200	0	0	0	0	0	0	0	0	0	13750000	7.140763297	Detected
248	248	Original	No	No	No	No	Viable	Northern Alberta	NAB2	No	No	June 2014	6/25/2014	5	2	June	9022	15914				07/18/14	14.38	8.41	Green	Original	0	0	0	0	5	1.84109589					200	0	0	0	0	0	0	0	0	0	9609375	6.986211716	Detected
249	249	Original	No	No	No	No	Viable	Northern Alberta	NAB2	Yes	Yes	June 2014	6/25/2014	5	2	June	12076	12498				08/01/14	35.39	1.02	Green	Original	0	0	0	0	5	1.84109589					200	0	0	0	0	0	0	0	0	0	2265625	6.369911285	Detected
250	250	Original	No	No	No	No	Viable	Northern Alberta	NAB2	Yes	No	June 2014	6/25/2014	5	2	June	16739	14472				08/05/14	4.23	3.08	Green	Original	0	0	0	0	5	1.84109589					200	0	0	0	0	0	0	0	0	0	4453125	6.656218024	Detected
251	251	Original	No	No	No	No	Viable	Northern Alberta	NAB2	No	Yes	June 2014	6/25/2014	5	2	June	15147	13991				08/01/14	13.08	0.88	Green	Original	0	0	0	0	5	1.84109589					200	0	0	0	0	0	0	0	0	0	12421875	7.096910013	Detected
252	252	Original	No	No	No	No	Viable	Northern Alberta	NAB2	No	No	June 2014	6/25/2014	5	2	June	10910	14725				08/01/14	21.71	0.65	Green	Original	0	0	0	0	5	1.84109589					200	0	0	0	0	0	0	0	0	0	1328125	6.148062535	Detected
253	253	Original	No	No	No	No	Viable	Northern Alberta	NAB2	Yes	Yes	June 2014	6/25/2014	5	2	June	14129	13485				07/28/14	23.44	3.95	Green	Original	0	0	0	0	5	1.84109589					200	0	0	0	0	0	0	0	0	0	6484375	6.817069316	Detected
254	254	Original	No	No	No	No	Viable	Northern Alberta	NAB2	Yes	No	June 2014	6/25/2014	5	2	June	10388	7160				08/05/14	4.5	3.83	Green	2014	0	0	0	0	5	1.150684932					200	0	0	0	0	0	0	0	0	0	3984375	6.608793374	Detected
255	255	Original	No	No	No	No	Viable	Northern Alberta	NAB2	No	Yes	June 2014	6/25/2014	5	2	June	15904	12448				08/05/14	10.02	8.09	Green	Original	0	0	0	0	5	1.84109589					200	0	0	0	0	0	0	0	0	0	17500000	7.244972548	Detected
256	256	Original	No	No	No	No	Viable	Northern Alberta	NAB2	No	No	June 2014	6/25/2014	5	2	June	9318	10069				07/28/14	38.7	8.96	Green	Original	0	0	0	0	5	1.84109589					200	0	0	0	0	0	0	0	0	0	5468750	6.744048379	Detected
257	257	Original	No	No	No	No	Viable	Northern Alberta	NAB2	Yes	Yes	June 2014	6/25/2014	5	2	June	13424	14042				07/28/14	107.34	3.82	Green	Original	0	0	0	0	5	1.84109589					200	0	0	0	0	0	0	0	0	0	156250	5.369911285	Detected
258	258	Original	No	No	No	No	Viable	Northern Alberta	NAB2	Yes	No	June 2014	6/25/2014	5	2	June	8552	8121				08/05/14	0.18	0.09	Green	Original	0	0	0	0	5	1.84109589					200	0	0	0	0	0	0	0	0	0	78125	5.193820026	Detected
259	259	Original	No	No	No	No	Viable	Northern Alberta	NAB2	No	Yes	June 2014	6/25/2014	5	2	June	12293	15534				07/28/14	57.07	9.54	Green	Original	0	0	0	0	5	1.84109589					200	0	0	0	0	0	0	0	0	0	7578125	6.884016106	Detected
260	260	Original	No	No	No	No	Viable	Northern Alberta	NAB2	No	No	June 2014	6/25/2014	5	2	June	7926	7590				07/28/14	98.35	12.12	Green	Original	0	0	0	0	5	1.84109589					200	0	0	0	0	0	0	0	0	0	15250000	7.185489033	Detected
261	261	Original	No	No	No	No	Viable	Northern Alberta	NAB2	Yes	Yes	June 2014	6/25/2014	5	2	June	16782	15787				08/05/14	4.92	0.63	Green	Original	0	0	0	0	5	1.84109589					200	0	0	0	0	0	0	0	0	0	2031250	6.324153795	Detected
262	262	Original	No	No	No	No	Viable	Northern Alberta	NAB2	Yes	No	June 2014	6/25/2014	5	2	June	19044	14775				07/28/14	8.41	2.02	Green	Original	0	0	0	0	5	1.84109589					200	0	0	0	0	0	0	0	0	0	5937500	6.779280756	Detected
263	263	Original	No	No	No	No	Viable	Northern Alberta	NAB2	No	Yes	June 2014	6/25/2014	5	2	June	17818	9488				07/28/14	63.44	7.76	Green	Original	0	0	0	0	5	1.84109589					200	0	0	0	0	0	0	0	0	0	7968750	6.905627255	Detected
264	264	Original	No	No	No	No	Viable	Northern Alberta	NAB2	No	No	June 2014	6/25/2014	5	2	June	10083	6882				07/28/14	19.95	10.35	Green	2014	0	0	0	0	5	1.84109589					200	0	0	0	0	0	0	0	0	0	3437500	6.546002544	Detected
265	265	Original	No	No	No	No	Viable	Northern Alberta	NAB2	Yes	Yes	June 2014	6/25/2014	5	2	June	11188	14750				07/18/14	3.89	1.74	Green	Original	0	0	0	0	5	1.84109589					200	0	0	0	0	0	0	0	0	0	3281250	6.526258486	Detected
266	266	Original	No	No	No	No	Viable	Northern Alberta	NAB2	Yes	No	June 2014	6/25/2014	5	2	June	11684	14750				07/18/14	8.98	2.41	Green	Original	0	0	0	0	5	1.84109589					200	0	0	0	0	0	0	0	0	0	13125000	7.120676735	Detected
267	267	Original	No	No	No	No	Viable	Northern Alberta	NAB2	No	Yes	June 2014	6/25/2014	5	2	June	8526	16445				07/18/14	11.19	8.64	Green	Original	0	0	0	0	5	1.84109589					200	0	0	0	0	0	0	0	0	0	2031250	6.324153795	Detected
268	268	Original	No	No	No	No	Viable	Northern Alberta	NAB2	No	No	June 2014	6/25/2014	5	2	June	6690	4655				07/18/14	13.93	9.58	Green	Original	0	0	0	0	5	1.84109589					200	0	0	0	0	0	0	0	0	0	10234375	7.013363962	Detected
269	269	Original	No	No	No	No	Viable	Northern Alberta	NAB2	Yes	Yes	June 2014	6/25/2014	5	2	June	18000	9310				07/14/14	11.44	0.43	Green	Original	0	0	0	0	5	1.84109589					200	0	0	0	0	0	0	0	0	0	3359375	6.536242707	Detected
270	270	Original	No	No	No	No	Viable	Northern Alberta	NAB2	Yes	No	June 2014	6/25/2014	5	2	June	19105	10904				07/14/14	33.14	1.2	Green	Original	0	0	0	0	5	1.84109589					200	0	0	0	0	0	0	0	0	0	781250	5.934182716	Detected
271	271	Original	No	No	No	No	Viable	Northern Alberta	NAB2	No	Yes	June 2014	6/25/2014	5	2	June	6003	12524				07/18/14	14.51	7.84	Green	Original	0	0	0	0	5	1.84109589					200	0	0	0	0	0	0	0	0	0	2578125	6.424268947	Detected
272	272	Original	No	No	No	No	Viable	Northern Alberta	NAB2	No	No	June 2014	6/25/2014	5	2	June	10736	12777				07/18/14	7.3	4.66	Green	Original	0	0	0	0	5	1.84109589					200	0	0	0	0	0	0	0	0	0	7187500	6.861272979	Detected
273	273	Original	No	No	No	No	Viable	Northern Alberta	NAB2	Yes	Yes	June 2014	6/25/2014	5	2	June	10527	12827				07/14/14	26.18	0.22	Green	Original	0	0	0	0	5	1.84109589					200	0	0	0	0	0	0	0	0	0	1093750	6.068881289	Detected
274	274	Original	No	No	No	No	Viable	Northern Alberta	NAB2	Yes	No	June 2014	6/25/2014	5	2	June	14085	16445				08/05/14	2.84	0.55	Green	Original	0	0	0	0	5	1.84109589					200	0	0	0	0	0	0	0	0	0	3203125	6.516039321	Detected
275	275	Original	No	No	No	No	Viable	Northern Alberta	NAB2	No	Yes	June 2014	6/25/2014	5	2	June	14590	15990				07/14/14	20.95	0.73	Green	Original	0	0	0	0	5	1.84109589					200	1	0.5	0	0	0	0	0	0	0	1796875	6.273001272	Detected
276	276	Original	No	No	No	No	Viable	Northern Alberta	NAB2	No	No	June 2014	6/25/2014	5	2	June	9561	12422				07/14/14	28.34	0.76	Green	Original	0	0	0	0	5	1.84109589					200	0	0	0	0	0	0	0	0	0	468750	5.73788807	Detected
277	277	Original	No	No	No	No	Viable	Northern Alberta	NAB2	Yes	Yes	June 2014	6/25/2014	5	2	June	9996	7615				07/14/14	2.69	0.18	Green	Original	0	0	0	0	5	1.84109589					200	0	0	0	0	0	0	0	0	0	17750000	7.25110567	Detected
278	278	Original	No	No	No	No	Viable	Northern Alberta	NAB2	Yes	No	June 2014	6/25/2014	5	2	June	10945	11916				07/14/14	7.61	0.34	Green	Original	0	0	0	0	5	1.84109589					200	0	0	0	0	0	0	0	0	0	2421875	6.397940009	Detected
279	279	Original	No	No	No	No	Viable	Northern Alberta	NAB2	No	Yes	June 2014	6/25/2014	5	2	June	10353	13966				07/14/14	10.93	0.85	Green	Original	0	0	0	0	5	1.84109589					200	0	0	0	0	0	0	0	0	0	546875	5.795880017	Detected
280	280	Original	No	No	No	No	Viable	Northern Alberta	NAB2	No	No	June 2014	6/25/2014	5	2	June	17313	12144				07/14/14	13.6	0.42	Green	Original	0	0	0	0	5	1.84109589					200	0	0	0	0	0	0	0	0	0	3515625	6.555547862	Detected
281	281	Original	No	No	No	No	Viable	Northern Alberta	NAB3	Yes	Yes	June 2014	6/25/2014	5	2	June	13415	14269				08/01/14	11.53	3.25	Green	Original	0	0	0	0	5	1.84109589					200	0	0	0	0	0	0	0	0	0	234375	5.494850022	Detected
282	282	Original	No	No	No	No	Viable	Northern Alberta	NAB3	Yes	No	June 2014	6/25/2014	5	2	June	15634	15180				08/05/14	1.17	0.99	Green	Original	0	0	0	0	5	1.84109589					200	0	0	0	0	0	0	0	0	0	312500	5.591760035	Detected
283	283	Original	No	No	No	No	Viable	Northern Alberta	NAB3	No	Yes	June 2014	6/25/2014	5	2	June	8448	14042				08/01/14	24.9	0.86	Green	Original	0	0	0	0	5	1.84109589					200	0	0	0	0	0	0	0	0	0	78125	5.193820026	Detected
284	284	Original	No	No	No	No	Viable	Northern Alberta	NAB3	No	No	June 2014	6/25/2014	5	2	June	20288	15028				08/01/14	5.64	0.72	Green	Original	0	0	0	0	5	1.84109589					200	0	0	0	0	0	0	0	0	0	859375	5.971971276	Detected
285	285	Original	No	No	No	No	Viable	Northern Alberta	NAB3	Yes	Yes	June 2014	6/25/2014	5	2	June	13302	13991				08/01/14	6.06	0.45	Green	Original	0	0	0	0	5	1.84109589					200	0	0	0	0	0	0	0	0	0	1015625	6.038918066	Detected
286	286	Original	No	No	No	No	Viable	Northern Alberta	NAB3	Yes	No	June 2014	6/25/2014	5	2	June	14007	12650				08/01/14	10.48	0.9	Green	Original	0	0	0	0	5	1.84109589					200	0	0	0	0	0	0	0	0	0	1250000	6.123238952	Detected
287	287	Original	No	No	No	No	Viable	Northern Alberta	NAB3	No	Yes	June 2014	6/25/2014	5	2	June	8813	6097				08/01/14	5.41	0.93	Green	Original	0	0	0	0	5	1.84109589					200	0	0	0	0	0	0	0	0	0	2656250	6.436858075	Detected
288	288	Original	No	No	No	No	Viable	Northern Alberta	NAB3	No	No	June 2014	6/25/2014	5	2	June	8143	12093				08/01/14	5.56	0.81	Green	Original	0	0	0	0	5	1.84109589					200	0	0	0	0	0	0	0	0	0	781250	5.934182716	Detected
289	289	Original	No	No	No	No	Viable	Northern Alberta	NAB3	Yes	Yes	June 2014	6/25/2014	5	2	June	5664	7767				08/01/14	14.06	5.05	Green	Original	0	0	0	0	5	1.84109589					200	0	0	0	0	0	0	0	0	0	8750000	6.945868474	Detected
290	290	Original	No	No	No	No	Viable	Northern Alberta	NAB3	Yes	No	June 2014	6/25/2014	5	2	June	7204	10145				08/01/14	7.14	0.84	Green	2014	0	0	0	0	5	1.150684932					200	0	0	0	0	0	0	0	0	0	4609375	6.670941281	Detected
291	291	Original	No	No	No	No	Viable	Northern Alberta	NAB3	No	Yes	June 2014	6/25/2014	5	2	June	7047	835				08/01/14	0.94	0.11	Green	Original	0	0	0	0	5	1.84109589					200	0	0	0	0	0	0	0	0	0	2500000	6.41130397	Detected
292	292	Original	No	No	No	No	Viable	Northern Alberta	NAB3	No	No	June 2014	6/25/2014	5	2	June	13990	11967				08/01/14	22.33	3.54	Green	Original	0	0	0	0	5	1.84109589					200	0	0	0	0	0	0	0	0	0	78125	5.193820026	Detected
293	293	Original	No	No	No	No	Viable	Northern Alberta	NAB3	Yes	Yes	June 2014	6/25/2014	5	2	June	17609	12650				07/28/14	6.94	2.45	Green	Original	0	0	0	0	5	1.84109589					200	0	0	0	0	0	0	0	0	0	11015625	7.045078375	Detected
294	294	Original	No	No	No	No	Viable	Northern Alberta	NAB3	Yes	No	June 2014	6/25/2014	5	2	June	18287	15079							Green	Original	0	0	0	0	5	1.84109589					200	0	0	0	0	0	0	0	0	0	1250000	6.123238952	Detected
295	295	Original	No	No	No	No	Viable	Northern Alberta	NAB3	No	Yes	June 2014	6/25/2014	5	2	June	22429	12599				07/28/14	28.19	1.72	Green	Original	0	0	0	0	5	1.84109589					200	0	0	0	0	0	0	0	0	0	19000000	7.28053569	Detected
296	296	Original	No	No	No	No	Viable	Northern Alberta	NAB3	No	No	June 2014	6/25/2014	5	2	June	15416	8374				07/28/14	30.41	2.8	Green	Original	0	0	0	0	5	1.84109589					200	0	0	0	0	0	0	0	0	0	5078125	6.712333966	Detected
297	297	Original	No	No	No	No	Viable	Northern Alberta	NAB3	Yes	Yes	June 2014	6/25/2014	5	2	June	4881	5920				07/28/14	97.04	2.73	Green	2014	0	0	0	0	5	1.150684932					200	0	0	0	0	0	0	0	0	0	7968750	6.905627255	Detected
298	298	Original	No	No	No	No	Viable	Northern Alberta	NAB3	Yes	No	June 2014	6/25/2014	5	2	June	14520	10930				08/01/14	25.62	3.5	Green	Original	0	0	0	0	5	1.84109589					200	0	0	0	0	0	0	0	0	0	11250000	7.054158033	Detected
299	299	Original	No	No	No	No	Viable	Northern Alberta	NAB3	No	Yes	June 2014	6/25/2014	5	2	June	12824	14801				07/28/14	39.43	6.15	Green	Original	0	0	0	0	5	1.84109589					200	0	0	0	0	0	0	0	0	0	4843750	6.69213058	Detected
300	300	Original	No	No	No	No	Viable	Northern Alberta	NAB3	No	No	June 2014	6/25/2014	5	2	June	14442	18494				07/28/14	6.32	1.14	Green	Original	0	0	0	0	5	1.84109589					200	0	0	0	0	0	0	0	0	0	2187500	6.355188028	Detected
301	301	Original	No	No	No	No	Viable	Northern Alberta	NAB3	Yes	Yes	June 2014	6/25/2014	5	2	June	8108	12726				07/16/14	14.13	1.01	Green	Original	0	0	0	0	5	1.84109589					200	0	0	0	0	0	0	0	0	0	2968750	6.483854637	Detected
302	302	Original	No	No	No	No	Viable	Northern Alberta	NAB3	Yes	No	June 2014	6/25/2014	5	2	June	16843	13207				07/14/14	11.32	0.58	Green	Original	0	0	0	0	5	1.84109589					200	0	0	0	0	0	0	0	0	0	1093750	6.068881289	Detected
303	303	Original	No	No	No	No	Viable	Northern Alberta	NAB3	No	Yes	June 2014	6/25/2014	5	2	June	8839	9184				07/14/14	13.44	1.41	Green	Original	0	0	0	0	5	1.84109589					200	0	0	0	0	0	0	0	0	0	2968750	6.483854637	Detected
304	304	Original	No	No	No	No	Viable	Northern Alberta	NAB3	No	No	June 2014	6/25/2014	5	2	June	16373	11587				07/16/14	2.1	0.08	Green	Original	0	0	0	0	5	1.84109589					200	0	0	0	0	0	0	0	0	0	17750000	7.25110567	Detected
306	306	Original	No	No	No	No	Viable	Northern Alberta	NAB3	Yes	No	June 2014	6/25/2014	5	2	June	12589	17533				07/14/14	13.46	0.55	Green	Original	0	0	0	0	5	1.84109589					200	0	0	0	0	0	0	0	0	0	0	4.89279003	Not Detected
307	307	Original	No	No	No	No	Viable	Northern Alberta	NAB3	No	Yes	June 2014	6/25/2014	5	2	June	10588	11916				08/05/14	0.24	0.06	Green	Original	0	0	0	0	5	1.84109589					200	0	0	1	0	0	0	0	0	1	390625	5.670941281	Detected
308	308	Original	No	No	No	No	Viable	Northern Alberta	NAB3	No	No	June 2014	6/25/2014	5	2	June	4611	8703				07/14/14	6.1	0.32	Green	Original	0	0	0	0	5	1.84109589					200	0	0	0	0	0	0	0	0	0	312500	5.591760035	Detected
309	309	Original	No	No	No	No	Viable	Northern Alberta	NAB3	Yes	Yes	June 2014	6/25/2014	5	2	June	13398	10677				07/14/14	3.56	0.29	Green	Original	0	0	0	0	5	1.84109589					200	1	0.5	0	0	0	0	0	0	0	156250	5.369911285	Detected
310	310	Original	No	No	No	No	Viable	Northern Alberta	NAB3	Yes	No	June 2014	6/25/2014	5	2	June	15356	13839				07/14/14	5.73	1.37	Green	Original	0	0	0	0	5	1.84109589					200	0	0	0	0	0	0	0	0	0	2734375	6.449092531	Detected
312	312	Original	No	No	No	No	Viable	Northern Alberta	NAB3	No	No	June 2014	6/25/2014	5	2	June	5568	2834				07/18/14	24.67	6.88	Unmarked	2014	1	0	1	0	5	0					200	0	0	0	0	0	0	0	0	0	1484375	6.193820026	Detected
313	313	Original	No	No	No	No	Viable	Northern Alberta	NAB3	Yes	Yes	June 2014	6/25/2014	5	2	June	11971	12422				07/18/14	31.73	13.43	Green	Original	0	0	0	0	5	1.84109589					200	0	0	0	0	0	0	0	0	0	234375	5.494850022	Detected
314	314	Original	No	No	No	No	Viable	Northern Alberta	NAB3	Yes	No	June 2014	6/25/2014	5	2	June	9927	11208				07/18/14	9.33	3.94	Ae Green	2014	1	1	0	0	5	1.150684932					200	0	0	0	0	0	0	0	0	0	2343750	6.384151724	Detected
315	315	Original	No	No	No	No	Viable	Northern Alberta	NAB3	No	Yes	June 2014	6/25/2014	5	2	June	5820	8273				07/18/14	16.12	3.86	Green	Original	0	0	0	0	5	1.84109589					200	0	0	0	0	0	0	0	0	0	390625	5.670941281	Detected
316	316	Original	No	No	No	No	Viable	Northern Alberta	NAB3	No	No	June 2014	6/25/2014	5	2	June	13407	9336				07/18/14	15.95	4.43	Green	Original	0	0	0	0	5	1.84109589					200	0	0	0	0	0	0	0	0	0	390625	5.670941281	Detected
317	317	Original	No	No	No	No	Viable	Northern Alberta	NAB3	Yes	Yes	June 2014	6/25/2014	5	2	June	16687	15129				07/18/14	33.58	19.17	Green	Original	0	0	0	0	5	1.84109589					200	0	0	0	0	0	0	0	0	0	1250000	6.123238952	Detected
318	318	Original	No	No	No	No	Viable	Northern Alberta	NAB3	Yes	No	June 2014	6/25/2014	5	2	June	10118	11309				07/18/14	36.26	12.13	Green	Original	0	0	0	0	5	1.84109589					200	0	0	0	0	0	0	0	0	0	7890625	6.901390202	Detected
319	319	Original	No	No	No	No	Viable	Northern Alberta	NAB3	No	Yes	June 2014	6/25/2014	5	2	June	15999	13814				07/18/14	27.33	4.52	Green	Original	0	0	0	0	5	1.84109589					200	0	0	0	0	0	0	0	0	0	3281250	6.526258486	Detected
320	320	Original	No	No	No	No	Viable	Northern Alberta	NAB3	No	No	June 2014	6/25/2014	5	2	June	18061	12751				07/18/14	16.32	3.6	Green	Original	0	0	0	0	5	1.84109589					200	0	0	0	0	0	0	0	0	0	1328125	6.148062535	Detected
321	321	Original	No	No	No	No	Viable	Northern Alberta	NAB3	Yes	Yes	June 2014	6/25/2014	5	2	June	10310	10474				07/18/14	26.91	6.82	Green	Original	0	0	0	0	5	1.84109589					200	0	0	0	0	0	0	0	0	0	1562500	6.215009325	Detected
322	322	Original	No	No	No	No	Viable	Northern Alberta	NAB3	Yes	No	June 2014	6/25/2014	5	2	June	11649	9968				08/05/14	4.22	0.66	Green	Original	0	0	0	0	5	1.84109589					200	0	0	0	0	0	0	0	0	0	3515625	6.555547862	Detected
323	323	Original	No	No	No	No	Viable	Northern Alberta	NAB3	No	Yes	June 2014	6/25/2014	5	2	June	5246	6932				07/28/14	50.3	2.33	Green	Original	0	0	0	0	5	1.84109589					200	0	0	0	0	0	0	0	0	0	1484375	6.193820026	Detected
324	324	Original	No	No	No	No	Viable	Northern Alberta	NAB3	No	No	June 2014	6/25/2014	5	2	June	8239	13940				08/05/14	3.76	0.87	Green	Original	0	0	0	0	5	1.84109589					200	0	0	0	0	0	0	0	0	0	4609375	6.670941281	Detected
325	325	Original	No	No	No	No	Viable	Northern Alberta	NAB3	Yes	Yes	June 2014	6/25/2014	5	2	June	5525	4428				07/14/14	8.98	1.26	Qeenless	Qeenless	1	0	1	0	5	0					200	0	0	0	0	0	0	0	0	0	859375	5.971971276	Detected
401	401	Original	No	Yes	No	2015	Viable	Prince Edward Island	PEI1a	Yes	Yes	June 2014	7/2/2014	0	2	June	7343	16496							QR	Original	0	0	0	0	0	2.071232877					115	1	0.869565217	2	2	0	0	0	0	4	1953125	6.307763378	Detected
402	402	Original	No	No	No	No	Viable	Prince Edward Island	PEI1a	Yes	No	June 2014	7/2/2014	0	2	June	6194	9108							Original	Original	0	0	0	0	0	2.071232877					106	2	1.886792453	3	0	0	0	0	0	3	6015625	6.784884633	Detected
403	403	Original	No	No	No	No	Viable	Prince Edward Island	PEI1a	No	Yes	June 2014	7/2/2014	0	2	June	6925	11436							Original	Original	0	0	0	0	0	2.071232877					128	2	1.5625	3	0	0	0	0	0	3	3984375	6.608793374	Detected
404	404	Original	No	Yes	No	2015	Viable	Prince Edward Island	PEI1a	No	No	June 2014	7/2/2014	0	2	June	2610	3947							QR	Original	0	0	0	0	0	2.071232877					66	1	1.515151515	0	0	0	0	0	0	0	4531250	6.663642042	Detected
405	405	Original	No	No	No	No	Viable	Prince Edward Island	PEI1a	Yes	Yes	June 2014	7/2/2014	0	2	June	5881	14117							Original	Original	0	0	0	0	0	2.071232877					171	8	4.678362573	3	1	0	0	0	0	4	8515625	6.934182716	Detected
406	406	Original	No	No	No	No	Viable	Prince Edward Island	PEI1a	Yes	No	June 2014	7/2/2014	0	2	June	7030	13409							QR	Original	0	0	0	0	0	2.071232877					102	8	7.843137255	0	0	0	0	0	0	0	2578125	6.424268947	Detected
407	407	Original	No	No	No	No	Viable	Prince Edward Island	PEI1a	No	Yes	June 2014	7/2/2014	0	2	June	3515	11031							QR	Original	0	0	0	0	0	2.071232877					143	7	4.895104895	0	0	0	0	0	0	0	5390625	6.73788807	Detected
408	408	Original	No	Yes	2014	2015	Viable	Prince Edward Island	PEI1a	No	No	June 2014	7/2/2014	0	2	June	7117	11233							Original	Original	0	0	0	0	0	2.071232877					103	0	0	3	0	0	0	0	0	3	3125000	6.505573887	Detected
409	409	Original	No	Yes	2014	2015	Viable	Prince Edward Island	PEI1a	Yes	Yes	June 2014	7/2/2014	0	2	June	4611	15079							Original	Original	0	0	0	0	0	2.071232877					97	1	1.030927835	0	1	0	0	0	0	1	4062500	6.6170659	Detected
410	410	Original	No	Yes	2014	No	Viable	Prince Edward Island	PEI1a	Yes	No	June 2014	7/2/2014	0	2	June	8491	12043							QR	QR	0	0	0	0	0	2.071232877					133	1	0.751879699	0	0	0	0	0	0	0	1093750	6.068881289	Detected
411	411	Original	No	Yes	2014	No	Viable	Prince Edward Island	PEI1a	No	Yes	June 2014	7/2/2014	0	2	June	5603	12043							Original	Original	0	0	0	0	0	2.071232877					94	0	0	0	0	1	0	0	0	1	2343750	6.384151724	Detected
412	412	Original	No	No	No	No	Viable	Prince Edward Island	PEI1a	No	No	June 2014	7/2/2014	0	2	June	4559	10930							Original	Original	0	0	0	0	0	2.071232877					129	1	0.775193798	3	0	0	0	0	0	3	8125000	6.913979329	Detected
413	413	Original	No	Yes	2014	No	Viable	Prince Edward Island	PEI1a	Yes	Yes	June 2014	7/2/2014	0	2	June	12911	14978							Original	Original	0	0	0	0	0	2.071232877					154	21	13.63636364	3	0	0	0	0	0	3	1171875	6.096910013	Detected
414	414	Original	No	No	No	No	Viable	Prince Edward Island	PEI1a	Yes	No	June 2014	7/2/2014	0	2	June	10214	15686							QR	Original	0	0	0	0	0	2.071232877					112	0	0	0	0	3	0	0	0	3	390625	5.670941281	Detected
415	415	Original	No	No	No	No	Viable	Prince Edward Island	PEI1a	No	Yes	June 2014	7/2/2014	0	2	June	6281	9412							QR	Original	0	0	0	0	0	2.071232877					197	3	1.52284264	3	0	0	0	0	0	3	3593750	6.564887888	Detected
416	416	Original	No	Yes	2014	No	Viable	Prince Edward Island	PEI1a	No	No	June 2014	7/2/2014	0	2	June	8874	12650							QR	Original	0	0	0	0	0	2.071232877					107	0	0	0	0	0	0	0	0	0	1093750	6.068881289	Detected
417	417	Original	No	Yes	2014	2015	Viable	Prince Edward Island	PEI1a	Yes	Yes	June 2014	7/2/2014	0	2	June	10266	13156							Original	Original	0	0	0	0	0	2.071232877					114	0	0	0	0	0	0	0	0	0	859375	5.971971276	Detected
418	418	Original	No	No	No	No	Viable	Prince Edward Island	PEI1a	Yes	No	June 2014	7/2/2014	0	2	June	5794	10424							Original	Original	0	0	0	0	0	2.071232877					87	0	0	0	0	0	0	0	0	0	1953125	6.307763378	Detected
420	420	Original	No	No	No	No	Viable	Prince Edward Island	PEI1a	No	No	June 2014	7/2/2014	0	2	June	6368	13713							QR	Original	0	0	0	0	0	2.071232877					108	1	0.925925926	3	0	0	0	0	0	3	156250	5.369911285	Detected
422	422	Original	No	Yes	No	2015	Viable	Prince Edward Island	PEI1a	Yes	No	June 2014	7/2/2014	0	2	June	7517	12346							Original	Original	0	0	0	0	0	2.071232877					166	39	23.4939759	0	1	0	0	0	0	1	7031250	6.851831423	Detected
423	423	Original	No	Yes	No	2015	Viable	Prince Edward Island	PEI1a	No	Yes	June 2014	7/2/2014	0	2	June	6229	13358							QR	Original	0	0	0	0	0	2.071232877					106	3	2.830188679	3	0	0	0	0	0	3	4687500	6.678119865	Detected
424	424	Original	No	Yes	No	2015	Viable	Prince Edward Island	PEI1a	No	No	June 2014	7/2/2014	0	2	June	4733	10626							QR	Original	0	0	0	0	0	2.071232877					80	6	7.5	3	0	0	0	0	0	3	4453125	6.656218024	Detected
436	436	Original	No	No	No	No	Viable	Prince Edward Island	PEI2a	No	No	June 2014	7/2/2014	0	2	June	5203	7843							Original	Original	0	0	0	0	0	2.071232877					200	3	1.5	3	0	0	0	1	0	4	78125	5.193820026	Detected
437	437	Original	No	Yes	2014	No	Viable	Prince Edward Island	PEI2a	Yes	Yes	June 2014	7/2/2014	0	2	June	13920	20847							QR	Original	0	0	0	0	0	2.071232877					180	14	7.777777778	0	0	0	0	0	0	0	1953125	6.307763378	Detected
438	438	Original	No	No	No	No	Viable	Prince Edward Island	PEI2a	Yes	No	June 2014	7/2/2014	0	2	June	7412	14117							QR	Original	0	0	0	0	0	2.071232877					200	2	1	0	0	1	3	0	0	4	6875000	6.842180037	Detected
439	439	Original	No	No	No	No	Viable	Prince Edward Island	PEI2a	No	Yes	June 2014	7/2/2014	0	2	June	2227	5566							Original	Original	0	0	0	0	0	2.071232877					200	1	0.5	0	1	0	0	0	0	1	5078125	6.712333966	Detected
441	441	Original	No	Yes	2014	No	Viable	Prince Edward Island	PEI2a	Yes	Yes	June 2014	7/2/2014	0	2	June	9866	18773							Original	Original	0	0	0	0	0	2.071232877					185	0	0	0	0	0	0	0	0	0	11750000	7.072915906	Detected
447	447	Original	No	No	No	No	Viable	Prince Edward Island	PEI1a	No	Yes	June 2014	7/2/2014	0	2	June	6960	6072							QR	QR	0	0	0	0	0	2.071232877					99	2	2.02020202	0	1	0	0	0	0	1	2343750	6.384151724	Detected
448	448	Original	No	Yes	2014	No	Viable	Prince Edward Island	PEI1a	No	No	June 2014	7/2/2014	0	2	June	5951	14978							QR	Original	0	0	0	0	0	2.071232877					96	3	3.125	0	0	0	0	0	0	0	5390625	6.73788807	Detected
449	449	Original	No	Yes	2014	No	Viable	Prince Edward Island	PEI1a	Yes	Yes	June 2014	7/2/2014	0	2	June	8265	15484							QR	Original	0	0	0	0	0	2.071232877					67	1	1.492537313	2	1	0	0	0	0	3	1562500	6.215009325	Detected
450	450	Original	No	Yes	2014	2015	Viable	Prince Edward Island	PEI1a	Yes	No	June 2014	7/2/2014	0	2	June	7969	14421							QR	Original	0	0	0	0	0	2.071232877					106	2	1.886792453	3	2	0	0	0	0	5	6015625	6.784884633	Detected
451	451	Original	No	No	No	No	Viable	Prince Edward Island	PEI1a	No	Yes	June 2014	7/2/2014	0	2	June	12563	18368							QR	QR	0	0	0	0	0	2.071232877					180	1	0.555555556	0	0	0	0	0	0	0	2187500	6.355188028	Detected
453	453	Original	No	No	No	No	Viable	Prince Edward Island	PEI1a	Yes	Yes	June 2014	7/2/2014	0	2	June	4037	6679							QR	Original	0	0	0	0	0	2.071232877					178	2	1.123595506	3	0	0	0	0	0	3	3984375	6.608793374	Detected
454	454	Original	No	Yes	No	2015	Viable	Prince Edward Island	PEI1a	Yes	No	June 2014	7/2/2014	0	2	June	3515	7489							QR	Original	0	0	0	0	0	2.071232877					171	0	0	0	0	0	0	0	0	0	4375000	6.648664886	Detected
455	455	Original	No	No	No	No	Viable	Prince Edward Island	PEI1b	No	Yes	June 2014	7/2/2014	0	2	June	3480	9816							Original	Original	0	0	0	0	0	2.071232877					179	2	1.117318436	0	0	0	0	0	0	0	2031250	6.324153795	Detected
457	457	Original	No	Yes	2014	No	Viable	Prince Edward Island	PEI1b	Yes	Yes	June 2014	7/2/2014	0	2	June	4976	12245							QR	Original	0	0	0	0	0	2.071232877					130	3	2.307692308	0	1	0	0	0	0	1	3203125	6.516039321	Detected
459	459	Original	No	Yes	2014	No	Viable	Prince Edward Island	PEI1b	No	Yes	June 2014	7/2/2014	0	2	June	8213	13257							Original	Original	0	0	0	0	0	2.071232877					141	1	0.709219858	0	0	0	0	0	0	0	4218750	6.63315272	Detected
460	460	Original	No	Yes	2014	No	Viable	Prince Edward Island	PEI1b	No	No	June 2014	7/2/2014	0	2	June	8004	9513							Original	Original	0	0	0	0	0	2.071232877					185	7	3.783783784	0	0	0	0	0	0	0	4296875	6.640978057	Detected
462	462	Original	No	Yes	2014	No	Viable	Prince Edward Island	PEI1b	Yes	No	June 2014	7/2/2014	0	2	June	4385	5161							QR	QR	0	0	0	0	0	2.071232877					194	2	1.030927835	2	0	0	0	0	0	2	1484375	6.193820026	Detected
463	463	Original	No	No	No	No	Viable	Prince Edward Island	PEI1b	No	Yes	June 2014	7/2/2014	0	2	June	7134	10828							Original	Original	0	0	0	0	0	2.071232877					183	8	4.371584699	0	0	0	0	0	0	0	2890625	6.472573627	Detected
465	465	Original	No	Yes	2014	No	Viable	Prince Edward Island	PEI1b	Yes	Yes	June 2014	7/2/2014	0	2	June	6473	12802							Original	Original	0	0	0	0	0	2.071232877					118	7	5.93220339	0	1	0	0	0	0	1	625000	5.84703254	Detected
468	468	Original	No	No	No	No	Viable	Prince Edward Island	PEI2a	No	No	June 2014	7/2/2014	0	2	June	4454	7489							QR	Original	0	0	0	0	0	2.071232877					200	0	0	0	0	0	0	0	0	0	625000	5.84703254	Detected
470	470	Original	No	Yes	2014	No	Viable	Prince Edward Island	PEI2a	Yes	No	June 2014	7/2/2014	0	2	June	10336	19532							QR	Original	0	0	0	0	0	2.071232877					135	2	1.481481481								12250000	7.090897029	Detected
471	471	Original	No	Yes	2014	No	Viable	Prince Edward Island	PEI2a	No	Yes	June 2014	7/2/2014	0	2	June	8683	8096							Original	Original	0	0	0	0	0	2.071232877					200	4	2								8359375	6.926213786	Detected
472	472	Original	No	No	No	No	Viable	Prince Edward Island	PEI2a	No	No	June 2014	7/2/2014	0	2	June	1810	9715							Original	Original	0	0	0	0	0	2.071232877					200	5	2.5								4375000	6.648664886	Detected
475	475	Original	No	No	No	No	Viable	Prince Edward Island	PEI2a	No	Yes	June 2014	7/2/2014	0	2	June	1270	5111							Original	Original	0	0	0	0	0	2.071232877					176	2	1.136363636	0	0	0	0	0	0	0	11015625	7.045078375	Detected
476	476	Original	No	Yes	2014	No	Viable	Prince Edward Island	PEI2a	No	No	June 2014	7/2/2014	0	2	June	5359	10727							QR	Original	0	0	0	0	0	2.071232877					118	2	1.694915254								1718750	6.254517866	Detected
477	477	Original	No	Yes	2014	No	Viable	Prince Edward Island	PEI2a	Yes	Yes	June 2014	7/2/2014	0	2	June	10196	10474							QR	Original	0	0	0	0	0	2.071232877					171	1	0.584795322	2	0	0	0	0	0	2	10000000	7.003379741	Detected
478	478	Original	No	Yes	2014	No	Viable	Prince Edward Island	PEI2a	Yes	No	June 2014	7/2/2014	0	2	June	6977	8096							QR	Original	0	0	0	0	0	2.071232877					178	1	0.561797753	3	0	0	0	0	0	3	6406250	6.811868123	Detected
479	479	Original	No	Yes	2014	No	Viable	Prince Edward Island	PEI2a	No	Yes	June 2014	7/2/2014	0	2	June	11588	13156							QR	QR	0	0	0	0	0	2.071232877					180	5	2.777777778	0	0	0	0	0	0	0	5234375	6.725298943	Detected
480	480	Original	No	No	No	No	Viable	Prince Edward Island	PEI2a	No	No	June 2014	7/2/2014	0	2	June	6299	4149							Original	Original	0	0	0	0	0	2.071232877					197	2	1.015228426	0	0	0	0	0	0	0	6406250	6.811868123	Detected
481	481	Original	No	Yes	2014	No	Viable	Prince Edward Island	PEI1b	Yes	Yes	June 2014	7/2/2014	0	2	June	6595	13561							Original	Original	0	0	0	0	0	2.071232877					200	0	0	0	0	0	0	0	0	0	8281250	6.922173808	Detected
482	482	Original	No	Yes	2014	No	Viable	Prince Edward Island	PEI1b	Yes	No	June 2014	7/2/2014	0	2	June	8004	13940							Original	Original	0	0	0	0	0	2.071232877					200	1	0.5	0	0	0	0	0	0	0	4765625	6.68518172	Detected
483	483	Original	No	Yes	2014	No	Viable	Prince Edward Island	PEI1b	No	Yes	June 2014	7/2/2014	0	2	June	5533	15231							QR	Original	0	0	0	0	0	2.071232877					126	0	0	0	0	0	0	0	0	0	5234375	6.725298943	Detected
484	484	Original	No	No	No	No	Viable	Prince Edward Island	PEI1b	No	No	June 2014	7/2/2014	0	2	June	6943	14978							Original	Original	0	0	0	0	0	2.071232877					178	1	0.561797753	0	1	0	0	0	0	1	9609375	6.986211716	Detected
485	485	Original	No	Yes	2014	No	Viable	Prince Edward Island	PEI1b	Yes	Yes	June 2014	7/2/2014	0	2	June	11223	18014							Original	Original	0	0	0	0	0	2.071232877					185	9	4.864864865	0	0	0	0	0	0	0	8515625	6.934182716	Detected
487	487	Original	No	No	No	No	Viable	Prince Edward Island	PEI1b	No	Yes	June 2014	7/2/2014	0	2	June	6438	7286							QR	Original	0	0	0	0	0	2.071232877					152	1	0.657894737	0	0	0	2	0	0	2	12890625	7.112898118	Detected
489	489	Original	No	Yes	2014	No	Viable	Prince Edward Island	PEI1b	Yes	Yes	June 2014	7/2/2014	0	2	June	6873	14573							Original	Original	0	0	0	0	0	2.071232877					142	0	0	0	1	0	0	0	0	1	11750000	7.072915906	Detected
490	490	Original	No	No	No	No	Viable	Prince Edward Island	PEI1b	Yes	No	June 2014	7/2/2014	0	2	June	6038	8298							QR	QR	0	0	0	0	0	2.071232877					146	4	2.739726027	0	0	1	0	0	0	1	4062500	6.6170659	Detected
491	491	Original	No	Yes	2014	No	Viable	Prince Edward Island	PEI1b	No	Yes	June 2014	7/2/2014	0	2	June	6508	10322							Original	Original	0	0	0	0	0	2.071232877					136	2	1.470588235	0	0	0	0	0	0	0	18000000	7.257153385	Detected
496	496	Original	No	No	No	No	Viable	Prince Edward Island	PEI1b	No	No	June 2014	7/2/2014	0	2	June	7378	11537							Original	Original	0	0	0	0	0	2.071232877					121	1	0.826446281	0	0	3	0	0	0	3	14000000	7.148544817	Detected
498	498	Original	No	No	No	No	Viable	Prince Edward Island	PEI1b	Yes	No	June 2014	7/2/2014	0	2	June	5150	12043							QR	Original	0	0	0	0	0	2.071232877					126	4	3.174603175	0	0	1	0	0	0	1	2812500	6.460991754	Detected
499	499	Original	No	Yes	2014	No	Viable	Prince Edward Island	PEI1b	No	Yes	June 2014	7/2/2014	0	2	June	8909	17609							Original	Original	0	0	0	0	0	2.071232877					140	3	2.142857143	0	0	0	0	0	0	0	4062500	6.6170659	Detected
501	501	Original	No	Yes	2014	No	Viable	Prince Edward Island	PEI1b	Yes	Yes	June 2014	7/2/2014	0	2	June	6647	12954							QR	Original	0	0	0	0	0	2.071232877					188	3	1.595744681	0	2	0	0	0	0	2	5234375	6.725298943	Detected
503	503	Original	No	Yes	2014	No	Viable	Prince Edward Island	PEI1b	No	Yes	June 2014	7/2/2014	0	2	June	6664	11942							Original	Original	0	0	0	0	0	2.071232877					123	2	1.62601626	0	0	0	0	0	0	0	7343750	6.870513636	Detected
504	504	Original	No	No	No	No	Viable	Prince Edward Island	PEI1b	No	No	June 2014	7/2/2014	0	2	June	6334	6831							Original	Original	0	0	0	0	0	2.071232877					149	2	1.342281879	3	0	0	0	0	0	3	6015625	6.784884633	Detected
505	505	Original	No	No	No	No	Viable	Prince Edward Island	PEI1b	Yes	Yes	June 2014	7/2/2014	0	2	June	4907	10525							QR	QR	0	0	0	0	0	2.071232877					200	0	0	0	0	0	0	0	0	0	4921875	6.698970004	Detected
506	506	Original	No	No	No	No	Viable	Prince Edward Island	PEI1b	Yes	No	June 2014	7/2/2014	0	2	June	8926	9412							Original	Original	0	0	0	0	0	2.071232877					133	2	1.503759398	3	0	0	0	0	0	3	32250000	7.509580517	Detected
507	507	Original	No	No	No	No	Viable	Prince Edward Island	PEI1b	No	Yes	June 2014	7/2/2014	0	2	June	9274	11132							QR	QR	0	0	0	0	0	2.071232877					200	6	3	0	0	3	0	0	0	3	29500000	7.47097064	Detected
512	512	Original	No	No	No	No	Viable	Prince Edward Island	PEI2a	No	No	June 2014	7/2/2014	0	2	June	5881	15079							Original	Original	0	0	0	0	0	2.071232877					117	3	2.564102564	0	0	0	0	0	0	0	2500000	6.41130397	Detected
513	513	Original	No	No	No	No	Viable	Prince Edward Island	PEI2a	Yes	Yes	June 2014	7/2/2014	0	2	June	2714	10828							QR	QR	0	0	0	0	0	2.071232877					172	8	4.651162791	0	0	0	0	0	0	0	4140625	6.62518379	Detected
514	514	Original	No	No	No	No	Viable	Prince Edward Island	PEI2a	Yes	No	June 2014	7/2/2014	0	2	June	5951	2024							Original	Original	0	0	0	0	0	2.071232877					200	11	5.5	0	0	0	0	0	0	0	5156250	6.718864833	Detected
516	516	Original	No	Yes	2014	No	Viable	Prince Edward Island	PEI2a	No	No	June 2014	7/2/2014	0	2	June	7552	15686							Original	Original	0	0	0	0	0	2.071232877					173	4	2.312138728	0	0	0	0	0	0	0	1250000	6.123238952	Detected
517	517	Original	No	No	No	No	Viable	Prince Edward Island	PEI2a	Yes	Yes	June 2014	7/2/2014	0	2	June	2645	4756							Original	Original	0	0	0	0	0	2.071232877					155	0	0	0	0	0	0	0	0	0	5468750	6.744048379	Detected
518	518	Original	No	Yes	2014	No	Viable	Prince Edward Island	PEI2a	Yes	No	June 2014	7/2/2014	0	2	June	7969	16192							QR	Original	0	0	0	0	0	2.071232877					189	1	0.529100529	0	0	0	0	0	0	0	6718750	6.832309283	Detected
519	519	Original	No	No	No	No	Viable	Prince Edward Island	PEI2a	No	Yes	June 2014	7/2/2014	0	2	June	8195	18216							Original	Original	0	0	0	0	0	2.071232877					122	0	0	0	0	1	0	0	0	1	33750000	7.529277927	Detected
408sp1 (2014)	408	2014	No	Yes	2014	2015	Not Viable	Prince Edward Island	PEI2b	No	No	June 2014	7/2/2014		2	June
409sp1 (2014)	409	2014	No	Yes	2014	2015	Not Viable	Prince Edward Island	PEI2b	Yes	Yes	June 2014	7/2/2014		2	June
410sp1 (2014)	410	2014	No	Yes	2014	No	Not Viable	Prince Edward Island	PEI2b	Yes	No	June 2014	7/2/2014		2	June
411sp1 (2014)	411	2014	No	Yes	2014	No	Not Viable	Prince Edward Island	PEI2b	No	Yes	June 2014	7/2/2014		2	June
413sp1 (2014)	413	2014	No	Yes	2014	No	Not Viable	Prince Edward Island	PEI2b	Yes	Yes	June 2014	7/2/2014		2	June
416sp1 (2014)	416	2014	No	Yes	2014	No	Not Viable	Prince Edward Island	PEI2b	No	No	June 2014	7/2/2014		2	June
417sp1 (2014)	417	2014	No	Yes	2014	2015	Not Viable	Prince Edward Island	PEI2b	Yes	Yes	June 2014	7/2/2014		2	June
437sp1 (2014)	437	2014	No	Yes	2014	No	Not Viable	Prince Edward Island	PEI2b	Yes	Yes	June 2014	7/2/2014		2	June
441sp1 (2014)	441	2014	No	Yes	2014	No	Not Viable	Prince Edward Island	PEI2b	Yes	Yes	June 2014	7/2/2014		2	June
448sp1 (2014)	448	2014	No	Yes	2014	No	Not Viable	Prince Edward Island	PEI2b	No	No	June 2014	7/2/2014		2	June
449sp1 (2014)	449	2014	No	Yes	2014	No	Not Viable	Prince Edward Island	PEI2b	Yes	Yes	June 2014	7/2/2014		2	June
450sp1 (2014)	450	2014	No	Yes	2014	2015	Not Viable	Prince Edward Island	PEI2b	Yes	No	June 2014	7/2/2014		2	June
457sp1 (2014)	457	2014	No	Yes	2014	No	Not Viable	Prince Edward Island	PEI2b	Yes	Yes	June 2014	7/2/2014		2	June
459sp1 (2014)	459	2014	No	Yes	2014	No	Not Viable	Prince Edward Island	PEI2b	No	Yes	June 2014	7/2/2014		2	June
460sp1 (2014)	460	2014	No	Yes	2014	No	Not Viable	Prince Edward Island	PEI2b	No	No	June 2014	7/2/2014		2	June
462sp1 (2014)	462	2014	No	Yes	2014	No	Not Viable	Prince Edward Island	PEI2b	Yes	No	June 2014	7/2/2014		2	June
465sp1 (2014)	465	2014	No	Yes	2014	No	Not Viable	Prince Edward Island	PEI2b	Yes	Yes	June 2014	7/2/2014		2	June
470sp1 (2014)	470	2014	No	Yes	2014	No	Not Viable	Prince Edward Island	PEI2b	Yes	No	June 2014	7/2/2014		2	June
471sp1 (2014)	471	2014	No	Yes	2014	No	Not Viable	Prince Edward Island	PEI2b	No	Yes	June 2014	7/2/2014		2	June
476sp1 (2014)	476	2014	No	Yes	2014	No	Not Viable	Prince Edward Island	PEI2b	No	No	June 2014	7/2/2014		2	June
477sp1 (2014)	477	2014	No	Yes	2014	No	Not Viable	Prince Edward Island	PEI2b	Yes	Yes	June 2014	7/2/2014		2	June
478sp1 (2014)	478	2014	No	Yes	2014	No	Not Viable	Prince Edward Island	PEI2b	Yes	No	June 2014	7/2/2014		2	June
479sp1 (2014)	479	2014	No	Yes	2014	No	Not Viable	Prince Edward Island	PEI2b	No	Yes	June 2014	7/2/2014		2	June
481sp1 (2014)	481	2014	No	Yes	2014	No	Not Viable	Prince Edward Island	PEI2b	Yes	Yes	June 2014	7/2/2014		2	June
482sp1 (2014)	482	2014	No	Yes	2014	No	Not Viable	Prince Edward Island	PEI2b	Yes	No	June 2014	7/2/2014		2	June
483sp1 (2014)	483	2014	No	Yes	2014	No	Not Viable	Prince Edward Island	PEI2b	No	Yes	June 2014	7/2/2014		2	June
485sp1 (2014)	485	2014	No	Yes	2014	No	Not Viable	Prince Edward Island	PEI2b	Yes	Yes	June 2014	7/2/2014		2	June
489sp1 (2014)	489	2014	No	Yes	2014	No	Not Viable	Prince Edward Island	PEI2b	Yes	Yes	June 2014	7/2/2014		2	June
491sp1 (2014)	491	2014	No	Yes	2014	No	Not Viable	Prince Edward Island	PEI2b	No	Yes	June 2014	7/2/2014		2	June
499sp1 (2014)	499	2014	No	Yes	2014	No	Not Viable	Prince Edward Island	PEI2b	No	Yes	June 2014	7/2/2014		2	June
501sp1 (2014)	501	2014	No	Yes	2014	No	Not Viable	Prince Edward Island	PEI2b	Yes	Yes	June 2014	7/2/2014		2	June
503sp1 (2014)	503	2014	No	Yes	2014	No	Not Viable	Prince Edward Island	PEI2b	No	Yes	June 2014	7/2/2014		2	June
516sp1 (2014)	516	2014	No	Yes	2014	No	Not Viable	Prince Edward Island	PEI2b	No	No	June 2014	7/2/2014		2	June
518sp1 (2014)	518	2014	No	Yes	2014	No	Not Viable	Prince Edward Island	PEI2b	Yes	No	June 2014	7/2/2014		2	June
401sp2 (2015)	401	2015	No	Yes	No	2015	Not Viable	Prince Edward Island	PEI2b	Yes	Yes	June 2014	7/2/2014		2	June															0
404sp2 (2015)	404	2015	No	Yes	No	2015	Not Viable	Prince Edward Island	PEI2b	No	No	June 2014	7/2/2014		2	June															0
408sp2 (2015)	408	2015	No	Yes	2014	2015	Not Viable	Prince Edward Island	PEI2b	No	No	June 2014	7/2/2014		2	June															0
409sp2 (2015)	409	2015	No	Yes	2014	2015	Not Viable	Prince Edward Island	PEI2b	Yes	Yes	June 2014	7/2/2014		2	June															0
417sp2 (2015)	417	2015	No	Yes	2014	2015	Not Viable	Prince Edward Island	PEI2b	Yes	Yes	June 2014	7/2/2014		2	June															0
422sp2 (2015)	422	2015	No	Yes	No	2015	Not Viable	Prince Edward Island	PEI2b	Yes	No	June 2014	7/2/2014		2	June															0
423sp2 (2015)	423	2015	No	Yes	No	2015	Not Viable	Prince Edward Island	PEI2b	No	Yes	June 2014	7/2/2014		2	June															0
424sp2 (2015)	424	2015	No	Yes	No	2015	Not Viable	Prince Edward Island	PEI2b	No	No	June 2014	7/2/2014		2	June															0
450sp2 (2015)	450	2015	No	Yes	2014	2015	Not Viable	Prince Edward Island	PEI2b	Yes	No	June 2014	7/2/2014		2	June															0
454sp2a (2015)	454	2015	No	Yes	No	2015	Not Viable	Prince Edward Island	PEI2b	Yes	No	June 2014	7/2/2014		2	June															0
454sp2b (2015)	454	2015	No	Yes	No	2015	Not Viable	Prince Edward Island	PEI2b	Yes	No	June 2014	7/2/2014		2	June															0
454sp2c (2015)	454	2015	No	Yes	No	2015	Not Viable	Prince Edward Island	PEI2b	Yes	No	June 2014	7/2/2014		2	June															0
1	1	Original	No	No	No	No	Viable	Southern Alberta	SAB1	Yes	Yes	August 2014	8/20/2014	13	3	August	25152	13055			3.1297848					Original	0	0	0	0	13	3.682191781					200	0	0	0	0	0	0	0	0	0	1093750	6.068881289	Detected
2	2	Original	No	No	No	No	Viable	Southern Alberta	SAB1	Yes	No	August 2014	8/20/2014	13	3	August	14921	12119			28.4855776					Original	0	0	0	0	13	3.682191781					200	0	0	0	0	0	0	0	0	0	1015625	6.038918066	Detected
3	3	Original	No	No	No	No	Viable	Southern Alberta	SAB1	No	Yes	August 2014	8/20/2014	13	3	August	20280	11840			0					Original	0	0	0	0	13	3.682191781					164	0	0	0	0	0	0	0	0	0	156250	5.369911285	Detected
4	4	Original	No	No	No	No	Viable	Southern Alberta	SAB1	No	No	August 2014	8/20/2014	13	3	August	21393	11992			6.7585208					Original	0	0	0	0	13	3.682191781					200	0	0	0	1	0	0	0	0	1	1250000	6.123238952	Detected
5	5	Original	No	No	No	No	Viable	Southern Alberta	SAB1	Yes	Yes	August 2014	8/20/2014	13	3	August	13859	8020			19.9126888					Original	0	0	0	0	13	3.682191781					164	0	0	0	0	0	0	0	0	0	3750000	6.58298611	Detected
6	6	Original	No	No	No	No	Viable	Southern Alberta	SAB1	Yes	No	August 2014	8/20/2014	13	3	August	11223	7160			1.7690088				Saw Qeen	Original	0	0	0	0	13	3.682191781					200	0	0	3	0	0	0	0	0	3	12109375	7.085914629	Detected
8	8	Original	No	No	No	No	Viable	Southern Alberta	SAB1	No	No	August 2014	8/20/2014	13	3	August	19227	13991			17.1911368					Original	0	0	0	0	13	3.682191781					188	0	0	0	0	0	0	0	0	0	1718750	6.254517866	Detected
9	9	Original	No	No	No	No	Viable	Southern Alberta	SAB1	Yes	Yes	August 2014	8/20/2014	13	3	August	20019	10474			14.9231768					Original	0	0	0	0	13	3.682191781					200	0	0	0	0	0	0	0	0	0	11750000	7.072915906	Detected
10	10	Original	No	No	No	No	Viable	Southern Alberta	SAB1	Yes	No	August 2014	8/20/2014	13	3	August	21089	8804			2.6761928					Original	0	0	0	0	13	3.682191781					200	0	0	1	0	0	0	0	0	1	3984375	6.608793374	Detected
11	11	Original	No	No	No	No	Viable	Southern Alberta	SAB1	No	Yes	August 2014	8/20/2014	13	3	August	27370	11410			28.0319856					Original	0	0	0	0	13	3.682191781					200	0	0	0	0	0	0	0	0	0	1796875	6.273001272	Detected
12	12	Original	No	No	No	No	Viable	Southern Alberta	SAB1	No	No	August 2014	8/20/2014	13	3	August	14755	6882			1.7690088					Original	0	0	0	0	13	3.682191781					200	0	0	0	0	0	0	0	0	0	1484375	6.193820026	Detected
13	13	Original	No	No	No	No	Viable	Southern Alberta	SAB1	Yes	Yes	August 2014	8/20/2014	13	3	August	14346	7742			23.9950168				Saw Qeen	Original	0	0	0	0	13	3.682191781					200	0	0	0	0	0	0	0	0	0	0	4.89279003	Not Detected
14	14	Original	No	No	No	No	Viable	Southern Alberta	SAB1	Yes	No	August 2014	8/20/2014	13	3	August	17148	8880			17.1911368					Original	0	0	0	0	13	3.682191781					200	0	0	0	0	0	0	0	0	0	1171875	6.096910013	Detected
15	15	Original	No	No	No	No	Viable	Southern Alberta	SAB1	No	Yes	August 2014	8/20/2014	13	3	August	11832	8880			4.4905608					Original	0	0	0	0	13	3.682191781					186	0	0	3	0	0	0	0	0	3	4609375	6.670941281	Detected
16	16	Original	No	No	No	No	Viable	Southern Alberta	SAB1	No	No	August 2014	8/20/2014	13	3	August	12650	8526			31.6607216					Original	0	0	0	0	13	3.682191781					195	0	0	0	0	0	0	0	0	0	1250000	6.123238952	Detected
17	17	Original	No	No	No	No	Viable	Southern Alberta	SAB1	Yes	Yes	August 2014	8/20/2014	13	3	August	16052	8804			13.1088088					Original	0	0	0	0	13	3.682191781					200	0	0	0	0	0	0	0	0	0	1796875	6.273001272	Detected
18	18	Original	No	No	No	No	Viable	Southern Alberta	SAB1	Yes	No	August 2014	8/20/2014	13	3	August	20784	10753			33.9286816					Original	0	0	0	0	13	3.682191781					200	1	0.5	0	0	0	0	0	0	0	625000	5.84703254	Detected
19	19	Original	No	No	No	No	Viable	Southern Alberta	SAB1	No	Yes	August 2014	8/20/2014	13	3	August	11562	10044			35.6976904					Original	0	0	0	0	13	3.682191781					108	0	0	0	0	0	0	0	0	0	2109375	6.339948062	Detected
20	20	Original	No	No	No	No	Viable	Southern Alberta	SAB1	No	No	August 2014	8/20/2014	13	3	August	25413	8830			19.4137376					Original	0	0	0	0	13	3.682191781					192	0	0	0	0	0	0	0	0	0	3437500	6.546002544	Detected
21	21	Original	No	No	No	No	Viable	Southern Alberta	SAB1	Yes	Yes	August 2014	8/20/2014	13	3	August	22603	8324			26.2176176					Original	0	0	0	0	13	3.682191781					154	0	0	0	0	0	0	0	0	0	625000	5.84703254	Detected
22	22	Original	No	No	No	No	Viable	Southern Alberta	SAB1	Yes	No	August 2014	8/20/2014	13	3	August	21185	13940			15.3767688					Original	0	0	0	0	13	3.682191781					198	0	0	0	0	0	0	0	0	0	0	4.89279003	Not Detected
23	23	Original	No	No	No	No	Viable	Southern Alberta	SAB1	No	Yes	August 2014	8/20/2014	13	3	August	18531	10904			17.6447288					Original	0	0	0	0	13	3.682191781					200	0	0	2	0	0	0	0	0	2	2031250	6.324153795	Detected
24	24	Original	No	No	No	No	Viable	Southern Alberta	SAB1	No	No	August 2014	8/20/2014	13	3	August	19819	7464							Saw Qeen, Qeen Cells	Original	0	0	0	0	13	3.682191781					200	0	0	0	0	0	0	0	0	0	2656250	6.436858075	Detected
25	25	Original	No	No	No	No	Viable	Southern Alberta	SAB1	Yes	Yes	August 2014	8/20/2014	13	3	August	14764	10474			28.4855776					Original	0	0	0	0	13	3.682191781					185	0	0	0	0	0	0	0	0	0	2500000	6.41130397	Detected
26	26	Original	No	No	No	No	Viable	Southern Alberta	SAB1	Yes	No	August 2014	8/20/2014	13	3	August	17426	6502			26.2629768				Saw Qeen	Original	0	0	0	0	13	3.682191781					200	1	0.5	0	0	0	0	0	0	0	3359375	6.536242707	Detected
27	27	Original	No	No	No	No	Viable	Southern Alberta	SAB1	No	Yes	August 2014	8/20/2014	13	3	August	18870	10753			19.0055048					Original	0	0	0	0	13	3.682191781					200	0	0	0	0	0	0	0	0	0	1640625	6.235212711	Detected
28	28	Original	No	No	No	No	Viable	Southern Alberta	SAB1	No	No	August 2014	8/20/2014	13	3	August	17191	10171			14.0159928					Original	0	0	0	0	13	3.682191781					200	0	0	0	0	0	0	0	0	0	703125	5.89279003	Detected
29	29	Original	No	No	No	No	Viable	Southern Alberta	SAB1	Yes	Yes	August 2014	8/20/2014	13	3	August	17278	12726			6.7585208					Original	0	0	0	0	13	3.682191781					200	0	0	0	0	0	0	0	0	0	6015625	6.784884633	Detected
30	30	Original	No	No	No	No	Viable	Southern Alberta	SAB1	Yes	No	August 2014	8/20/2014	13	3	August	14155	9083			46.6292576				Not Seen	Original	0	0	0	0	13	3.682191781					141	1	0.709219858	0	0	0	0	0	0	0	859375	5.971971276	Detected
31	31	Original	No	No	No	No	Viable	Southern Alberta	SAB1	No	Yes	August 2014	8/20/2014	13	3	August	21689	8374			12.6552168					Original	0	0	0	0	13	3.682191781					200	0	0	0	0	0	0	0	0	0	9765625	6.993160575	Detected
32	32	Original	No	No	No	No	Viable	Southern Alberta	SAB1	No	No	August 2014	8/20/2014	13	3	August	17061	7868			19.9126888				Not Seen	Original	0	0	0	0	13	3.682191781					200	0	0	0	0	0	0	0	0	0	7187500	6.861272979	Detected
33	33	Original	No	No	No	No	Viable	Southern Alberta	SAB1	Yes	Yes	August 2014	8/20/2014	13	3	August	24491	1923			17.1911368				Emerge Qeen Cell, less broo than expecte	2014	1	0	1	0	13	0					200	0	0	0	0	0	0	0	0	0	1250000	6.123238952	Detected
34	34	Original	No	No	No	No	Viable	Southern Alberta	SAB1	Yes	No	August 2014	8/20/2014	13	3	August	20228	10930			27.1248016					Original	0	0	0	0	13	3.682191781					178	0	0	0	0	0	0	0	0	0	312500	5.591760035	Detected
35	35	Original	No	No	No	No	Viable	Southern Alberta	SAB1	No	Yes	August 2014	8/20/2014	13	3	August	15799	12346			28.9391696				Not Seen	Original	0	0	0	0	13	3.682191781					200	0	0	0	0	0	0	0	0	0	1015625	6.038918066	Detected
36	36	Original	No	No	No	No	Viable	Southern Alberta	SAB1	No	No	August 2014	8/20/2014	13	3	August	10188	7944			17.6447288				New Qeen, marke	2014	1	0	1	0	13	0					200	0	0	0	0	0	0	0	0	0	0	4.89279003	Not Detected
37	37	Original	No	No	No	No	Viable	Southern Alberta	SAB1	Yes	Yes	August 2014	8/20/2014	13	3	August	14268	9563			9.4800728				No Open Broo	2014	0	0	0	0	13	0					200	1	0.5	0	0	0	0	0	0	0	546875	5.795880017	Detected
38	38	Original	No	No	No	No	Not Viable	Southern Alberta	SAB1	Yes	No	August 2014	8/20/2014	13	3	August														1	5
39	39	Original	No	No	No	No	Viable	Southern Alberta	SAB1	No	Yes	August 2014	8/20/2014	13	3	August	16460	10398			5.3977448					Original	0	0	0	0	13	3.682191781					200	2	1	0	0	0	0	0	0	0	3203125	6.516039321	Detected
40	40	Original	No	No	No	No	Viable	Southern Alberta	SAB1	No	No	August 2014	8/20/2014	13	3	August	21907	12574			30.2999456					Original	0	0	0	0	13	3.682191781					200	0	0	0	0	0	0	0	0	0	3593750	6.564887888	Detected
41	41	Original	No	No	No	No	Viable	Southern Alberta	SAB2	Yes	Yes	August 2014	8/20/2014	13	3	August	21167	12979			12.2016248					Original	0	0	0	0	13	3.682191781					178	0	0	0	0	0	0	0	0	0	2812500	6.460991754	Detected
43	43	Original	No	No	No	No	Viable	Southern Alberta	SAB2	No	Yes	August 2014	8/20/2014	13	3	August	10675	8324			21.6363384					Original	0	0	0	0	13	3.682191781					200	0	0	0	0	0	0	0	0	0	1328125	6.148062535	Detected
44	44	Original	No	No	No	No	Viable	Southern Alberta	SAB2	No	No	August 2014	8/20/2014	13	3	August	28649	12979			56.5629224				Not Seen	Original	0	0	0	0	13	3.682191781					200	0	0	0	0	0	0	0	0	0	78125	5.193820026	Detected
45	45	Original	No	No	No	No	Viable	Southern Alberta	SAB2	Yes	Yes	August 2014	8/20/2014	13	3	August	13407	8956			46.1303064					Original	0	0	0	0	13	3.682191781					190	0	0	0	0	0	0	1	0	1	1328125	6.148062535	Detected
46	46	Original	No	No	No	No	Viable	Southern Alberta	SAB2	Yes	No	August 2014	8/20/2014	13	3	August	28701	14598			52.9341864					Original	0	0	0	0	13	3.682191781					200	0	0	0	0	0	0	0	0	0	156250	5.369911285	Detected
47	47	Original	No	No	No	No	Viable	Southern Alberta	SAB2	No	Yes	August 2014	8/20/2014	13	3	August	20123	11967			40.2336104					Original	0	0	0	0	13	3.682191781					200	0	0	0	0	0	0	0	0	0	234375	5.494850022	Detected
48	48	Original	No	No	No	No	Viable	Southern Alberta	SAB2	No	No	August 2014	8/20/2014	13	3	August	17913	13510			32.9761384					Original	0	0	0	0	13	3.682191781					200	0	0	0	0	0	0	0	0	0	0	4.89279003	Not Detected
49	49	Original	No	No	No	No	Viable	Southern Alberta	SAB2	Yes	Yes	August 2014	8/20/2014	13	3	August	14660	13687			30.7535376				Not Seen	nknown 2014	0	0	0	0	13						200	0	0	0	0	0	0	0	0	0	1562500	6.215009325	Detected
50	50	Original	No	No	No	No	Viable	Southern Alberta	SAB2	Yes	No	August 2014	8/20/2014	13	3	August	19384	11486			28.4855776					Original	0	0	0	0	13	3.682191781					144	0	0	0	0	0	0	0	0	0	937500	6.006733383	Detected
51	51	Original	No	No	No	No	Viable	Southern Alberta	SAB2	No	Yes	August 2014	8/20/2014	13	3	August	20149	10778			37.5120584					Original	0	0	0	0	13	3.682191781					200	0	0	0	0	0	0	0	0	0	1953125	6.307763378	Detected
52	52	Original	No	No	No	No	Viable	Southern Alberta	SAB2	No	No	August 2014	8/20/2014	13	3	August	15382	11967			20.3209216					Original	0	0	0	0	13	3.682191781					200	0	0	0	0	0	0	0	0	0	312500	5.591760035	Detected
53	53	Original	No	No	No	No	Viable	Southern Alberta	SAB2	Yes	Yes	August 2014	8/20/2014	13	3	August	13224	11486			22.1352896				Saw Qeen	Original	0	0	0	0	13	3.682191781					200	0	0	0	0	0	0	0	0	0	2968750	6.483854637	Detected
54	54	Original	No	No	No	No	Viable	Southern Alberta	SAB2	Yes	No	August 2014	8/20/2014	13	3	August	14738	4377			16.2385936					Original	0	0	0	0	13	3.682191781					197	0	0	0	0	0	0	0	0	0	2734375	6.449092531	Detected
55	55	Original	No	No	No	No	Viable	Southern Alberta	SAB2	No	Yes	August 2014	8/20/2014	13	3	August	11684	10702			17.1911368					Original	0	0	0	0	13	3.682191781					198	0	0	0	0	0	0	0	0	0	1562500	6.215009325	Detected
56	56	Original	No	No	No	No	Viable	Southern Alberta	SAB2	No	No	August 2014	8/20/2014	13	3	August	15825	7666			32.0689544				Not Seen	Original	0	0	0	0	13	3.682191781					200	0	0	0	0	0	0	0	0	0	1640625	6.235212711	Detected
57	57	Original	No	No	No	No	Viable	Southern Alberta	SAB2	Yes	Yes	August 2014	8/20/2014	13	3	August	11458	12220			27.1248016				Not Seen	Original	0	0	0	0	13	3.682191781					200	0	0	0	0	0	0	0	0	0	781250	5.934182716	Detected
58	58	Original	No	No	No	No	Viable	Southern Alberta	SAB2	Yes	No	August 2014	8/20/2014	13	3	August	17539	10980			29.8009944					Original	0	0	0	0	13	3.682191781					200	0	0	0	0	0	0	0	0	0	2265625	6.369911285	Detected
59	59	Original	No	No	No	No	Viable	Southern Alberta	SAB2	No	Yes	August 2014	8/20/2014	13	3	August	21350	10348			28.4402184					Original	0	0	0	0	13	3.682191781					200	0	0	0	0	0	0	0	0	0	1562500	6.215009325	Detected
60	60	Original	No	No	No	No	Viable	Southern Alberta	SAB2	No	No	August 2014	8/20/2014	13	3	August	11127	5237			52.0270024				Not Seen	2014	1	0	1	0	13	0					155	0	0	0	0	0	0	0	0	0	2109375	6.339948062	Detected
61	61	Original	No	No	No	No	Viable	Southern Alberta	SAB2	Yes	Yes	August 2014	8/20/2014	13	3	August	21045	9639			46.1303064					Original	0	0	0	0	13	3.682191781					200	0	0	0	0	0	0	0	0	0	468750	5.73788807	Detected
62	62	Original	No	No	No	No	Viable	Southern Alberta	SAB2	Yes	No	August 2014	8/20/2014	13	3	August	7882	4908							Not Seen	Original	0	0	0	0	13	3.682191781					200	0	0	0	0	0	0	0	0	0	234375	5.494850022	Detected
63	63	Original	No	No	No	No	Viable	Southern Alberta	SAB2	No	Yes	August 2014	8/20/2014	13	3	August	15556	9816			45.2231224					Original	0	0	0	0	13	3.682191781					177	0	0	0	0	0	0	0	0	0	312500	5.591760035	Detected
64	64	Original	No	No	No	No	Viable	Southern Alberta	SAB2	No	No	August 2014	8/20/2014	13	3	August	23777	14067			49.7590424					Original	0	0	0	0	13	3.682191781					161	0	0	0	0	0	0	0	0	0	781250	5.934182716	Detected
65	65	Original	No	No	No	No	Viable	Southern Alberta	SAB2	Yes	Yes	August 2014	8/20/2014	13	3	August	15782	11461			36.6048744					Original	0	0	0	0	13	3.682191781					168	0	0	0	0	0	0	0	0	0	234375	5.494850022	Detected
66	66	Original	No	No	No	No	Viable	Southern Alberta	SAB2	Yes	No	August 2014	8/20/2014	13	3	August	12693	9184			19.4137376					Original	0	0	0	0	13	3.682191781					200	0	0	0	0	0	0	0	0	0	234375	5.494850022	Detected
67	67	Original	No	No	No	No	Viable	Southern Alberta	SAB2	No	Yes	August 2014	8/20/2014	13	3	August	15912	9462			27.1248016					Original	0	0	0	0	13	3.682191781					157	0	0	0	0	0	0	0	0	0	546875	5.795880017	Detected
68	68	Original	No	No	No	No	Viable	Southern Alberta	SAB2	No	No	August 2014	8/20/2014	13	3	August	13972	9057			14.0159928					Original	0	0	0	0	13	3.682191781					200	0	0	0	0	0	0	0	0	0	1718750	6.254517866	Detected
69	69	Original	No	No	No	No	Viable	Southern Alberta	SAB2	Yes	Yes	August 2014	8/20/2014	13	3	August	14181	11056			24.4032496					Original	0	0	0	0	13	3.682191781					200	0	0	0	0	0	0	0	0	0	625000	5.84703254	Detected
70	70	Original	No	No	No	No	Viable	Southern Alberta	SAB2	Yes	No	August 2014	8/20/2014	13	3	August	19697	12675			29.8009944				Not Seen	Original	0	0	0	0	13	3.682191781					192	0	0	0	0	0	0	0	0	0	1875000	6.290730039	Detected
71	71	Original	No	No	No	No	Viable	Southern Alberta	SAB2	No	Yes	August 2014	8/20/2014	13	3	August	8761	9209			13.5624008					Original	0	0	0	0	13	3.682191781					200	0	0	0	0	0	0	0	0	0	390625	5.670941281	Detected
72	72	Original	No	No	No	No	Viable	Southern Alberta	SAB2	No	No	August 2014	8/20/2014	13	3	August	11284	9741			0					Original	0	0	0	0	13	3.682191781					200	0	0	3	0	0	0	0	0	3	781250	5.934182716	Detected
73	73	Original	No	No	No	No	Viable	Southern Alberta	SAB2	Yes	Yes	August 2014	8/20/2014	13	3	August	18044	9994			25.7640256				Saw Qeen	Original	0	0	0	0	13	3.682191781					200	0	0	0	0	0	0	0	0	0	937500	6.006733383	Detected
74	74	Original	No	No	No	No	Viable	Southern Alberta	SAB2	Yes	No	August 2014	8/20/2014	13	3	August	17078	15281			28.9391696					Original	0	0	0	0	13	3.682191781					200	0	0	1	0	0	0	0	0	1	234375	5.494850022	Detected
75	75	Original	No	No	No	No	Viable	Southern Alberta	SAB2	No	Yes	August 2014	8/20/2014	13	3	August	28406	10828			31.6153624					Original	0	0	0	0	13	3.682191781					200	0	0	0	0	0	0	0	0	0	1953125	6.307763378	Detected
76	76	Original	No	No	No	No	Not Viable	Southern Alberta	SAB2	No	No	August 2014	8/20/2014	13	3	August	26117	6173												1	5						200	0	0	0	0	0	0	0	0	0	468750	5.73788807	Detected
77	77	Original	No	No	No	No	Viable	Southern Alberta	SAB2	Yes	Yes	August 2014	8/20/2014	13	3	August	18253	12650			53.8413704					Original	0	0	0	0	13	3.682191781					200	0	0	0	0	0	0	0	0	0	4921875	6.698970004	Detected
78	78	Original	No	No	No	No	Viable	Southern Alberta	SAB2	Yes	No	August 2014	8/20/2014	13	3	August	22594	14902			58.3319312					Original	0	0	0	0	13	3.682191781					200	0	0	0	0	0	0	0	0	0	781250	5.934182716	Detected
79	79	Original	No	No	No	No	Viable	Southern Alberta	SAB2	No	Yes	August 2014	8/20/2014	13	3	August	22081	12422			57.8783392				Not Seen	2014	0	0	0	0	13	1.84109589					200	0	0	0	0	0	0	0	0	0	0	4.89279003	Not Detected
80	80	Original	No	No	No	No	Viable	Southern Alberta	SAB2	No	No	August 2014	8/20/2014	13	3	August	12902	7843			62.9132104				Qeenless	2014	1	0	1	0	13	0					178	0	0	0	0	0	0	0	0	0	468750	5.73788807	Detected
81	81	Original	No	No	No	No	Viable	Southern Alberta	SAB3	Yes	Yes	August 2014	8/20/2014	13	3	August	10544	9412			16.2385936					Original	0	0	0	0	13	3.682191781					200	0	0	0	0	0	0	0	0	0	4296875	6.640978057	Detected
82	82	Original	No	No	No	No	Viable	Southern Alberta	SAB3	Yes	No	August 2014	8/20/2014	13	3	August	10344	13713			40.6872024				Not Seen	nknown 2014	1	0	1	0	13						168	0	0	0	0	0	0	0	0	0	4453125	6.656218024	Detected
83	83	Original	No	No	No	No	Viable	Southern Alberta	SAB3	No	Yes	August 2014	8/20/2014	13	3	August	8143	14674			1.7690088					Original	0	0	0	0	13	3.682191781					200	0	0	1	0	0	0	0	0	1	2500000	6.41130397	Detected
84	84	Original	No	No	No	No	Viable	Southern Alberta	SAB3	No	No	August 2014	8/20/2014	13	3	August	11214	11689			17.5993696					Original	0	0	0	0	13	3.682191781					200	0	0	0	0	0	0	0	0	0	1796875	6.273001272	Detected
85	85	Original	No	No	No	No	Viable	Southern Alberta	SAB3	Yes	Yes	August 2014	8/20/2014	13	3	August	14599	13030			7.6657048				Saw Qeen	Original	0	0	0	0	13	3.682191781					200	0	0	2	0	0	0	0	0	2	1250000	6.123238952	Detected
86	86	Original	No	No	No	No	Viable	Southern Alberta	SAB3	Yes	No	August 2014	8/20/2014	13	3	August	14512	11815			27.5330344					Original	0	0	0	0	13	3.682191781					200	0	0	0	0	0	0	0	0	0	2031250	6.324153795	Detected
87	87	Original	No	No	No	No	Viable	Southern Alberta	SAB3	No	Yes	August 2014	8/20/2014	13	3	August	20567	10740			35.2894576				Saw Qeen	Original	0	0	0	0	13	3.682191781					200	0	0	0	0	0	0	0	0	0	2734375	6.449092531	Detected
88	88	Original	No	No	No	No	Viable	Southern Alberta	SAB3	No	No	August 2014	8/20/2014	13	3	August	5672	13257			0.8618248				Not Seen	Original	0	0	0	0	13	3.682191781					200	0	0	0	0	0	0	0	0	0	13437500	7.130836133	Detected
89	89	Original	No	No	No	No	Viable	Southern Alberta	SAB3	Yes	Yes	August 2014	8/20/2014	13	3	August	15486	13485			44.7695304					Original	0	0	0	0	13	3.682191781					200	0	0	0	0	0	0	0	0	0	1562500	6.215009325	Detected
90	90	Original	No	No	No	No	Viable	Southern Alberta	SAB3	Yes	No	August 2014	8/20/2014	13	3	August	11475	7084			9.4800728					Original	0	0	0	0	13	3.682191781					200	0	0	0	0	0	0	0	0	0	9375000	6.975575401	Detected
91	91	Original	No	No	No	No	Viable	Southern Alberta	SAB3	No	Yes	August 2014	8/20/2014	13	3	August	9901	10095			18.0529616					Original	0	0	0	0	13	3.682191781					200	0	0	0	0	0	0	0	0	0	4921875	6.698970004	Detected
92	92	Original	No	No	No	No	Viable	Southern Alberta	SAB3	No	No	August 2014	8/20/2014	13	3	August	8761	13864			18.9601456					Original	0	0	0	0	13	3.682191781					187	0	0	0	0	0	0	0	0	0	1875000	6.290730039	Detected
93	93	Original	No	No	No	No	Viable	Southern Alberta	SAB3	Yes	Yes	August 2014	8/20/2014	13	3	August	12006	11385			17.5993696					Original	0	0	0	0	13	3.682191781					200	0	0	0	0	0	0	0	0	0	4921875	6.698970004	Detected
94	94	Original	No	No	No	No	Viable	Southern Alberta	SAB3	Yes	No	August 2014	8/20/2014	13	3	August	12032	9639			1.7690088				Saw Qeen	Original	0	0	0	0	13	3.682191781					200	0	0	0	1	0	0	0	0	1	2500000	6.41130397	Detected
95	95	Original	No	No	No	No	Viable	Southern Alberta	SAB3	No	Yes	August 2014	8/20/2014	13	3	August	19401	11006			53.8413704				Not Seen	nknown 2014	1	0	1	0	13						200	0	0	0	0	0	0	0	0	0	2265625	6.369911285	Detected
96	96	Original	No	No	No	No	Viable	Southern Alberta	SAB3	No	No	August 2014	8/20/2014	13	3	August	20576	10069			44.3159384					Original	0	0	0	0	13	3.682191781					200	0	0	0	0	0	0	0	0	0	3750000	6.58298611	Detected
97	97	Original	No	No	No	No	Viable	Southern Alberta	SAB3	Yes	Yes	August 2014	8/20/2014	13	3	August	13894	11284			35.2894576					Original	0	0	0	0	13	3.682191781					200	0	0	0	0	0	0	0	0	0	3671875	6.574031268	Detected
98	98	Original	No	No	No	No	Viable	Southern Alberta	SAB3	Yes	No	August 2014	8/20/2014	13	3	August	13033	9386			38.8728344					Original	0	0	0	0	13	3.682191781					200	0	0	0	0	0	0	0	0	0	5000000	6.705703387	Detected
99	99	Original	No	No	No	No	Viable	Southern Alberta	SAB3	No	Yes	August 2014	8/20/2014	13	3	August	8222	9057			31.6607216					Original	0	0	0	0	13	3.682191781					200	0	0	0	0	0	0	0	0	0	1250000	6.123238952	Detected
100	100	Original	No	No	No	No	Viable	Southern Alberta	SAB3	No	No	August 2014	8/20/2014	13	3	August	11789	12422			27.0794424				Saw Qeen	Original	0	0	0	0	13	3.682191781					200	1	0.5	0	0	0	0	0	0	0	1562500	6.215009325	Detected
101	101	Original	No	No	No	No	Viable	Southern Alberta	SAB3	Yes	Yes	August 2014	8/20/2014	13	3	August	12667	11436			21.6816976					Original	0	0	0	0	13	3.682191781					200	0	0	0	0	0	0	0	0	0	937500	6.006733383	Detected
102	102	Original	No	No	No	No	Viable	Southern Alberta	SAB3	Yes	No	August 2014	8/20/2014	13	3	August	12258	11765			24.4032496					Original	0	0	0	0	13	3.682191781					200	0	0	0	0	0	0	0	0	0	2031250	6.324153795	Detected
103	103	Original	No	No	No	No	Viable	Southern Alberta	SAB3	No	Yes	August 2014	8/20/2014	13	3	August	13181	8830			25.3104336					Original	0	0	0	0	13	3.682191781					200	0	0	0	0	0	0	0	0	0	1796875	6.273001272	Detected
104	104	Original	No	No	No	No	Viable	Southern Alberta	SAB3	No	No	August 2014	8/20/2014	13	3	August	19105	10424			14.9231768				Not Seen	Original	0	0	0	0	13	3.682191781					200	0	0	0	0	0	0	0	0	0	1015625	6.038918066	Detected
105	105	Original	No	No	No	No	Viable	Southern Alberta	SAB3	Yes	Yes	August 2014	8/20/2014	13	3	August	10440	12751			30.2545864					Original	0	0	0	0	13	3.682191781					200	0	0	0	0	0	0	0	0	0	4140625	6.62518379	Detected
106	106	Original	No	No	No	No	Viable	Southern Alberta	SAB3	Yes	No	August 2014	8/20/2014	13	3	August	13955	11006			5.8513368					Original	0	0	0	0	13	3.682191781					200	0	0	0	0	0	0	0	0	0	2656250	6.436858075	Detected
107	107	Original	No	No	No	No	Viable	Southern Alberta	SAB3	No	Yes	August 2014	8/20/2014	13	3	August	18757	11714			33.8833224					Original	0	0	0	0	13	3.682191781					200	0	0	0	0	0	0	0	0	0	1484375	6.193820026	Detected
108	108	Original	No	No	No	No	Viable	Southern Alberta	SAB3	No	No	August 2014	8/20/2014	13	3	August	17270	12928			39.7800184					Original	0	0	0	0	13	3.682191781					200	0	0	0	0	0	0	0	0	0	1406250	6.171543631	Detected
109	109	Original	No	No	No	No	Viable	Southern Alberta	SAB3	Yes	Yes	August 2014	8/20/2014	13	3	August	15286	13839			27.5783936					Original	0	0	0	0	13	3.682191781					200	0	0	0	0	0	0	0	0	0	546875	5.795880017	Detected
111	111	Original	No	No	No	No	Viable	Southern Alberta	SAB3	No	Yes	August 2014	8/20/2014	13	3	August	20036	9943			29.3927616					Original	0	0	0	0	13	3.682191781					200	0	0	0	0	0	0	0	0	0	1406250	6.171543631	Detected
112	112	Original	No	No	No	No	Viable	Southern Alberta	SAB3	No	No	August 2014	8/20/2014	13	3	August	8561	10525			20.7745136					Original	0	0	0	0	13	3.682191781					200	0	0	0	0	0	0	0	0	0	1328125	6.148062535	Detected
113	113	Original	No	No	No	No	Viable	Southern Alberta	SAB3	Yes	Yes	August 2014	8/20/2014	13	3	August	13320	10955			0.8618248					Original	0	0	0	0	13	3.682191781					200	0	0	3	0	0	0	0	0	3	1875000	6.290730039	Detected
114	114	Original	No	No	No	No	Viable	Southern Alberta	SAB3	Yes	No	August 2014	8/20/2014	13	3	August	17061	9209			35.7430496				Not Seen	nknown 2014	1	0	1	0	13						200	0	0	1	0	0	0	0	0	1	859375	5.971971276	Detected
115	115	Original	No	No	No	No	Viable	Southern Alberta	SAB3	No	Yes	August 2014	8/20/2014	13	3	August	9022	10651			18.5519128					Original	0	0	0	0	13	3.682191781					152	0	0	0	0	0	0	0	0	0	0	4.89279003	Not Detected
116	116	Original	No	No	No	No	Viable	Southern Alberta	SAB3	No	No	August 2014	8/20/2014	13	3	August	14164	15028			18.0529616					Original	0	0	0	0	13	3.682191781					179	0	0	0	0	0	0	0	0	0	3828125	6.591760035	Detected
117	117	Original	No	No	No	No	Viable	Southern Alberta	SAB3	Yes	Yes	August 2014	8/20/2014	13	3	August	15251	11967			19.4137376					Original	0	0	0	0	13	3.682191781					200	0	0	0	0	0	0	0	0	0	1796875	6.273001272	Detected
118	118	Original	No	No	No	No	Viable	Southern Alberta	SAB3	Yes	No	August 2014	8/20/2014	13	3	August	10475	6452			23.9496576					Original	0	0	0	0	13	3.682191781					183	0	0	0	0	0	0	0	0	0	3984375	6.608793374	Detected
119	119	Original	No	No	No	No	Viable	Southern Alberta	SAB3	No	Yes	August 2014	8/20/2014	13	3	August	5951	9285			0					2014	0	0	0	0	13	1.84109589					179	0	0	0	0	0	0	0	0	0	2109375	6.339948062	Detected
120	120	Original	No	No	No	No	Viable	Southern Alberta	SAB3	No	No	August 2014	8/20/2014	13	3	August	13398	7742			8.5728888					Original	0	0	0	0	13	3.682191781					200	0	0	0	0	0	0	0	0	0	4531250	6.663642042	Detected
201	201	Original	No	No	No	No	Viable	Northern Alberta	NAB1	Yes	Yes	August 2014	8/18/2014	13	3	August	22637	9994			69.42316278				Unmarked	2014	1	0	1	0	13	0					200	0	0	0	0	0	0	0	0	0	0	4.89279003	Not Detected
202	202	Original	No	No	No	No	Viable	Northern Alberta	NAB1	Yes	No	August 2014	8/18/2014	13	3	August	25134	0			152.973902				Qeenless	Qeenless	1	0	1	0	13	0					200	2	1	0	0	0	0	0	0	0	390625	5.670941281	Detected
203	203	Original	No	No	No	No	Viable	Northern Alberta	NAB1	No	Yes	August 2014	8/18/2014	13	3	August	13572	6300			107.4994896				Unmarked	2014	1	0	1	0	13	0					200	1	0.5	0	0	0	0	0	0	0	7421875	6.875061263	Detected
204	204	Original	No	No	No	No	Not Viable	Northern Alberta	NAB1	No	No	August 2014	8/18/2014	13	3	August					44.54999187									1	5						200	3	1.5								4140625	6.62518379	Detected
205	205	Original	No	No	No	No	Viable	Northern Alberta	NAB1	Yes	Yes	August 2014	8/18/2014	13	3	August	17765	10930			146.7097965					2014	1	0	1	0	13	0					200	1	0.5	0	0	0	0	0	0	0	1328125	6.148062535	Detected
206	206	Original	No	No	No	No	Viable	Northern Alberta	NAB1	Yes	No	August 2014	8/18/2014	13	3	August	12763	10297			126.7363264				Green	Original	0	0	0	0	13	3.616438356					140	0	0	0	0	0	0	0	0	0	859375	5.971971276	Detected
207	207	Original	No	No	No	No	Viable	Northern Alberta	NAB1	No	Yes	August 2014	8/18/2014	13	3	August	23708	2328			121.9355086					2014	1	0	1	0	13	0					200	0	0	0	0	0	0	0	0	0	625000	5.84703254	Detected
208	208	Original	No	No	No	No	Viable	Northern Alberta	NAB1	No	No	August 2014	8/18/2014	13	3	August	19184	0			120.3869455				Unmarked	2014	1	0	1	0	13	0					157	0	0	0	0	0	0	0	0	0	625000	5.84703254	Detected
209	209	Original	No	No	No	No	Not Viable	Northern Alberta	NAB1	Yes	Yes	August 2014	8/18/2014	13	3	August					82.94020438									1	5						200	1	0.5								0	4.89279003	Not Detected
210	210	Original	No	No	No	No	Not Viable	Northern Alberta	NAB1	Yes	No	August 2014	8/18/2014	13	3	August					82.73608798									1	5						200	0	0								1015625	6.038918066	Detected
211	211	Original	No	No	No	No	Viable	Northern Alberta	NAB1	No	Yes	August 2014	8/18/2014	13	3	August	28379	10221			76.23792899				Green	Original	0	0	0	0	13	3.616438356					200	0	0	0	0	0	0	0	0	0	546875	5.795880017	Detected
212	212	Original	No	No	No	No	Viable	Northern Alberta	NAB1	No	No	August 2014	8/18/2014	13	3	August	17731	10322			47.48110338				Green	Original	0	0	0	0	13	3.616438356					200	1	0.5	0	0	0	0	0	0	0	468750	5.73788807	Detected
213	213	Original	No	No	No	No	Viable	Northern Alberta	NAB1	Yes	Yes	August 2014	8/18/2014	13	3	August	24708	2606			55.46160102				Unmarked	2014	1	0	1	0	13	0					200	0	0	0	0	0	0	0	0	0	7343750	6.870513636	Detected
214	214	Original	No	No	No	No	Viable	Northern Alberta	NAB1	Yes	No	August 2014	8/18/2014	13	3	August	15991	0			8.40052384				Unmarked	2014	1	0	1	0	13	0					200	0	0	0	0	0	0	0	0	0	1562500	6.215009325	Detected
215	215	Original	No	No	No	No	Viable	Northern Alberta	NAB1	No	Yes	August 2014	8/18/2014	13	3	August	30459	4200			113.9314242				Unmarked	2014	1	0	1	0	13	0					200	0	0	0	0	0	0	0	0	0	2968750	6.483854637	Detected
216	216	Original	No	No	No	No	Viable	Northern Alberta	NAB1	No	No	August 2014	8/18/2014	13	3	August	33852	14472			75.9993396				Green	Original	0	0	0	0	13	3.616438356					200	0	0	0	0	0	0	0	0	0	390625	5.670941281	Detected
217	217	Original	No	No	No	No	Viable	Northern Alberta	NAB1	Yes	Yes	August 2014	8/18/2014	13	3	August	12450	11410			68.55045178				Green	Original	0	0	0	0	13	3.616438356					200	0	0	0	0	0	0	0	0	0	1484375	6.193820026	Detected
218	218	Original	No	No	No	No	Not Viable	Northern Alberta	NAB1	Yes	No	August 2014	8/18/2014	13	3	August					101.0739054									1	5						200	1	0.5								2656250	6.436858075	Detected
219	219	Original	No	No	No	No	Viable	Northern Alberta	NAB1	No	Yes	August 2014	8/18/2014	13	3	August	7056	3593			59.15837582				QR	2014	1	0	1	0	13	0					200	0	0	0	0	0	0	0	0	0	5546875	6.750122527	Detected
220	220	Original	No	No	No	No	Viable	Northern Alberta	NAB1	No	No	August 2014	8/18/2014	13	3	August	5777	6097			46.33079406				QR	Original	0	0	0	0	13	3.616438356					200	0	0	0	0	0	0	0	0	0	2500000	6.41130397	Detected
221	221	Original	No	No	No	No	Viable	Northern Alberta	NAB1	Yes	Yes	August 2014	8/18/2014	13	3	August	10405	531			110.651954				QR	Original	0	0	0	0	13	3.616438356					200	1	0.5	0	0	0	0	0	0	0	1875000	6.290730039	Detected
222	222	Original	No	No	No	No	Viable	Northern Alberta	NAB1	Yes	No	August 2014	8/18/2014	13	3	August	18000	9791			119.3173756				Green	Original	0	0	0	0	13	3.616438356					200	1	0.5	0	0	0	0	0	0	0	0	4.89279003	Not Detected
223	223	Original	No	No	No	No	Viable	Northern Alberta	NAB1	No	Yes	August 2014	8/18/2014	13	3	August	17313	8880			88.95301994				Green	Original	0	0	0	0	13	3.616438356					200	2	1	0	0	0	0	0	0	0	859375	5.971971276	Detected
224	224	Original	No	No	No	No	Viable	Northern Alberta	NAB1	No	No	August 2014	8/18/2014	13	3	August	10805	10778			71.3327851				QR	2014	1	0	1	0	13	0					200	3	1.5	0	0	0	0	0	0	0	0	4.89279003	Not Detected
225	225	Original	No	No	No	No	Viable	Northern Alberta	NAB1	Yes	Yes	August 2014	8/18/2014	13	3	August	34861	0			165.1165598				Recent Spercere	2014	1	0	1	0	13	0					200	0	0	0	0	0	0	0	0	0	546875	5.795880017	Detected
226	226	Original	No	No	No	No	Not Viable	Northern Alberta	NAB1	Yes	No	August 2014	8/18/2014	13	3	August					142.6682918									1	5						200	0	0								390625	5.670941281	Detected
227	227	Original	No	No	No	No	Viable	Northern Alberta	NAB1	No	Yes	August 2014	8/18/2014	13	3	August	17383	4175			123.3625091				Green	Original	0	0	0	0	13	3.616438356					200	0	0	0	0	0	0	0	0	0	234375	5.494850022	Detected
228	228	Original	No	No	No	No	Viable	Northern Alberta	NAB1	No	No	August 2014	8/18/2014	13	3	August	27144	12220			154.3764085				Green	Original	0	0	0	0	13	3.616438356					200	0	0	0	0	0	0	0	0	0	2968750	6.483854637	Detected
229	229	Original	No	No	No	No	Viable	Northern Alberta	NAB1	Yes	Yes	August 2014	8/18/2014	13	3	August	37845	9513			134.7404108				Green	Original	0	0	0	0	13	3.616438356					200	0	0	0	0	0	0	0	0	0	937500	6.006733383	Detected
230	230	Original	No	No	No	No	Viable	Northern Alberta	NAB1	Yes	No	August 2014	8/18/2014	13	3	August	27292	11537			162.1500682				Green	Original	0	0	0	0	13	3.616438356					200	0	0	0	0	0	0	0	0	0	0	4.89279003	Not Detected
231	231	Original	No	No	No	No	Viable	Northern Alberta	NAB1	No	Yes	August 2014	8/18/2014	13	3	August	27918	12574			190.1203652				Green	Original	0	0	0	0	13	3.616438356					200	0	0	0	0	0	0	0	0	0	390625	5.670941281	Detected
232	232	Original	No	No	No	No	Viable	Northern Alberta	NAB1	No	No	August 2014	8/18/2014	13	3	August	25613	9538			174.0650228				Green	Original	0	0	0	0	13	3.616438356					200	1	0.5	0	0	0	0	0	0	0	546875	5.795880017	Detected
233	233	Original	No	No	No	No	Viable	Northern Alberta	NAB1	Yes	Yes	August 2014	8/18/2014	13	3	August	25500	7464			63.25975469				Green	Original	0	0	0	0	13	3.616438356					200	0	0	0	0	0	0	0	0	0	6640625	6.827288482	Detected
234	234	Original	No	No	No	No	Viable	Northern Alberta	NAB1	Yes	No	August 2014	8/18/2014	13	3	August	37775	11132			167.193104				Green	Original	0	0	0	0	13	3.616438356					200	0	0	0	0	0	0	0	0	0	3593750	6.564887888	Detected
235	235	Original	No	No	No	No	Viable	Northern Alberta	NAB1	No	Yes	August 2014	8/18/2014	13	3	August	33652	10373			115.631487				Unmarked	2014	1	0	1	0	13	0					200	0	0	0	0	0	0	0	0	0	937500	6.006733383	Detected
236	236	Original	No	No	No	No	Viable	Northern Alberta	NAB1	No	No	August 2014	8/18/2014	13	3	August	42299	10247			168.1665124				Green	Original	0	0	0	0	13	3.616438356					200	1	0.5	0	0	0	0	0	0	0	0	4.89279003	Not Detected
237	237	Original	No	No	No	No	Viable	Northern Alberta	NAB1	Yes	Yes	August 2014	8/18/2014	13	3	August	24456	12979			163.9027476				Green	Original	0	0	0	0	13	3.616438356					200	0	0	0	0	0	0	0	0	0	1484375	6.193820026	Detected
238	238	Original	No	No	No	No	Viable	Northern Alberta	NAB1	Yes	No	August 2014	8/18/2014	13	3	August	32094	1417			186.598677				Virgin	2014	1	0	1	0	13	0					200	1	0.5	0	0	0	0	0	0	0	2031250	6.324153795	Detected
239	239	Original	No	No	No	No	Viable	Northern Alberta	NAB1	No	Yes	August 2014	8/18/2014	13	3	August	30293	0			181.1029563				Brooless	Qeenless	1	0	1	0	13	0					200	0	0	0	0	0	0	0	0	0	3671875	6.574031268	Detected
240	240	Original	No	No	No	No	Viable	Northern Alberta	NAB1	No	No	August 2014	8/18/2014	13	3	August	14068	0			80.66317254				Qeenless	Qeenless	1	0	1	0	13	0					200	1	0.5	0	0	0	0	0	0	0	234375	5.494850022	Detected
241	241	Original	No	No	No	No	Viable	Northern Alberta	NAB2	Yes	Yes	August 2014	8/18/2014	13	3	August	29893	455			126.2546116				Unmarked	2014	1	0	1	0	13	0					200	0	0	0	0	0	0	0	0	0	0	4.89279003	Not Detected
242	242	Original	No	No	No	No	Not Viable	Northern Alberta	NAB2	Yes	No	August 2014	8/18/2014	13	3	August					122.0516282									1	5						170	0	0								4843750	6.69213058	Detected
243	243	Original	No	No	No	No	Viable	Northern Alberta	NAB2	No	Yes	August 2014	8/18/2014	13	3	August	37662	5414			144.1678669				Unmarked	2014	1	0	1	0	13	0					200	1	0.5	0	0	0	0	0	0	0	0	4.89279003	Not Detected
244	244	Original	No	No	No	No	Viable	Northern Alberta	NAB2	No	No	August 2014	8/18/2014	13	3	August	25883	3643			114.8712668				Unmarked	2014	1	0	1	0	13	0					200	0	0	0	0	0	0	0	0	0	0	4.89279003	Not Detected
245	245	Original	No	No	No	No	Viable	Northern Alberta	NAB2	Yes	Yes	August 2014	8/18/2014	13	3	August	16182	25			86.43921307				Virgin	2014	1	0	1	0	13	0					200	2	1	0	0	0	0	0	0	0	0	4.89279003	Not Detected
246	246	Original	No	No	No	No	Viable	Northern Alberta	NAB2	Yes	No	August 2014	8/18/2014	13	3	August	17557	0			84.26650739				Virgin	2014	1	0	1	0	13	0					200	0	0	0	0	0	0	0	0	0	5937500	6.779280756	Detected
247	247	Original	No	No	No	No	Viable	Northern Alberta	NAB2	No	Yes	August 2014	8/18/2014	13	3	August	34870	2910			161.986775				Recent Spercere	2014	1	0	1	0	13	0					165	0	0	0	0	0	0	0	0	0	0	4.89279003	Not Detected
248	248	Original	No	No	No	No	Viable	Northern Alberta	NAB2	No	No	August 2014	8/18/2014	13	3	August	17661	0			102.5426363				Virgin	2014	1	0	1	0	13	0					200	0	0	0	0	0	0	0	0	0	1484375	6.193820026	Detected
249	249	Original	No	No	No	No	Viable	Northern Alberta	NAB2	Yes	Yes	August 2014	8/18/2014	13	3	August	21254	8476			118.6642031				Green	Original	0	0	0	0	13	3.616438356					200	1	0.5	0	0	0	0	0	0	0	4453125	6.656218024	Detected
250	250	Original	No	No	No	No	Viable	Northern Alberta	NAB2	Yes	No	August 2014	8/18/2014	13	3	August	33852	3770			138.5460477				Green	Original	0	0	0	0	13	3.616438356					200	1	0.5	0	0	0	0	0	0	0	0	4.89279003	Not Detected
251	251	Original	No	No	No	No	Viable	Northern Alberta	NAB2	No	Yes	August 2014	8/18/2014	13	3	August	27022	6426			134.4392257				Virgin	2014	1	0	1	0	13	0					200	5	2.5	0	0	0	0	0	1	1	13500000	7.132839802	Detected
252	252	Original	No	No	No	No	Viable	Northern Alberta	NAB2	No	No	August 2014	8/18/2014	13	3	August	34217	13131			119.8825512				Green	Original	0	0	0	0	13	3.616438356					196	0	0	0	0	0	0	0	0	0	4453125	6.656218024	Detected
253	253	Original	No	No	No	No	Viable	Northern Alberta	NAB2	Yes	Yes	August 2014	8/18/2014	13	3	August	5751	76			67.03364013				Unmarked	2014	1	0	1	0	13	0					200	0	0	0	0	0	0	0	0	0	13250000	7.124769057	Detected
254	254	Original	No	No	No	No	Viable	Northern Alberta	NAB2	Yes	No	August 2014	8/18/2014	13	3	August	23977	9260			114.2693502				Green	2014	0	0	0	0	13	2.926027397					200	0	0	0	0	0	0	0	0	0	78125	5.193820026	Detected
255	255	Original	No	No	No	No	Viable	Northern Alberta	NAB2	No	Yes	August 2014	8/18/2014	13	3	August	29711	0			126.493201				Recent Spercere	2014	1	0	1	0	13	0					200	1	0.5	0	0	0	0	0	0	0	2578125	6.424268947	Detected
256	256	Original	No	No	No	No	Viable	Northern Alberta	NAB2	No	No	August 2014	8/18/2014	13	3	August	16608	9614			112.195074				Green	Original	0	0	0	0	13	3.616438356					200	1	0.5	0	0	0	0	0	0	0	78125	5.193820026	Detected
257	257	Original	No	No	No	No	Viable	Northern Alberta	NAB2	Yes	Yes	August 2014	8/18/2014	13	3	August	38019	9665			115.4409784				Virgin	2014	1	0	1	0	13	0					200	0	0	0	0	0	0	0	0	0	3203125	6.516039321	Detected
258	258	Original	No	No	No	No	Viable	Northern Alberta	NAB2	Yes	No	August 2014	8/18/2014	13	3	August	27440	11587			120.1447274				Green	Original	0	0	0	0	13	3.616438356					200	0	0	0	0	0	0	0	0	0	1406250	6.171543631	Detected
259	259	Original	No	No	No	No	Viable	Northern Alberta	NAB2	No	Yes	August 2014	8/18/2014	13	3	August	26057	2454			110.2546074				Unmarked	2014	1	0	1	0	13	0					200	0	0	0	0	0	0	0	0	0	5156250	6.718864833	Detected
260	260	Original	No	No	No	No	Viable	Northern Alberta	NAB2	No	No	August 2014	8/18/2014	13	3	August	25482	13611			43.6301073				Green	Original	0	0	0	0	13	3.616438356					200	0	0	0	0	0	0	0	0	0	3906250	6.600360206	Detected
261	261	Original	No	No	No	No	Not Viable	Northern Alberta	NAB2	Yes	Yes	August 2014	8/18/2014	13	3	August					81.02967488									1	5						200	0	0								1640625	6.235212711	Detected
262	262	Original	No	No	No	No	Viable	Northern Alberta	NAB2	Yes	No	August 2014	8/18/2014	13	3	August	35061	9336			129.7527132				Green	Original	0	0	0	0	13	3.616438356					200	0	0	0	0	0	0	0	0	0	3984375	6.608793374	Detected
263	263	Original	No	No	No	No	Viable	Northern Alberta	NAB2	No	Yes	August 2014	8/18/2014	13	3	August	32068	8703			148.541401				Green	Original	0	0	0	0	13	3.616438356					161	3	1.863354037	0	0	0	0	0	0	0	3906250	6.600360206	Detected
264	264	Original	No	No	No	No	Viable	Northern Alberta	NAB2	No	No	August 2014	8/18/2014	13	3	August	26396	9159			93.64769714				Green	2014	0	0	0	0	13	3.616438356					161	0	0	0	0	0	0	0	0	0	1406250	6.171543631	Detected
265	265	Original	No	No	No	No	Viable	Northern Alberta	NAB2	Yes	Yes	August 2014	8/18/2014	13	3	August	21176	0			112.1832806				Unmarked	2014	1	0	1	0	13	0					200	0	0	0	0	0	0	0	0	0	0	4.89279003	Not Detected
266	266	Original	No	No	No	No	Viable	Northern Alberta	NAB2	Yes	No	August 2014	8/18/2014	13	3	August	48433	253			160.3556582				Unmarked	2014	1	0	1	0	13	0					200	1	0.5	0	0	0	0	0	0	0	78125	5.193820026	Detected
267	267	Original	No	No	No	No	Not Viable	Northern Alberta	NAB2	No	Yes	August 2014	8/18/2014	13	3	August					78.81070282									1	5						200	2	1								468750	5.73788807	Detected
268	268	Original	No	No	No	No	Viable	Northern Alberta	NAB2	No	No	August 2014	8/18/2014	13	3	August	36488	13611			132.8380459				Green	Original	0	0	0	0	13	3.616438356					200	0	0	0	0	0	0	0	0	0	1484375	6.193820026	Detected
269	269	Original	No	No	No	No	Viable	Northern Alberta	NAB2	Yes	Yes	August 2014	8/18/2014	13	3	August	18140	11714			145.613011				Green	Original	0	0	0	0	13	3.616438356					200	0	0	0	0	0	0	0	0	0	1171875	6.096910013	Detected
270	270	Original	No	No	No	No	Viable	Northern Alberta	NAB2	Yes	No	August 2014	8/18/2014	13	3	August	18653	13738			132.5695195				Green	Original	0	0	0	0	13	3.616438356					200	1	0.5	0	0	0	0	0	0	0	0	4.89279003	Not Detected
271	271	Original	No	No	No	No	Viable	Northern Alberta	NAB2	No	Yes	August 2014	8/18/2014	13	3	August	26344	9842			164.8933926				Green	Original	0	0	0	0	13	3.616438356					200	0	0	0	0	0	0	0	0	0	78125	5.193820026	Detected
272	272	Original	No	No	No	No	Viable	Northern Alberta	NAB2	No	No	August 2014	8/18/2014	13	3	August	25978	7261			148.8598226				Green	Original	0	0	0	0	13	3.616438356					200	1	0.5	0	0	0	0	0	0	0	937500	6.006733383	Detected
273	273	Original	No	No	No	No	Viable	Northern Alberta	NAB2	Yes	Yes	August 2014	8/18/2014	13	3	August	19436	13232			176.3892282				Green	Original	0	0	0	0	13	3.616438356					200	1	0.5	0	0	0	0	0	0	0	1015625	6.038918066	Detected
274	274	Original	No	No	No	No	Not Viable	Northern Alberta	NAB2	Yes	No	August 2014	8/18/2014	13	3	August					109.6721953									1	5						200	1	0.5								1718750	6.254517866	Detected
275	275	Original	No	No	No	No	Viable	Northern Alberta	NAB2	No	Yes	August 2014	8/18/2014	13	3	August	32651	177			158.8379394				Unmarked	2014	1	0	1	0	13	0					117	0	0	0	0	0	0	0	0	0	625000	5.84703254	Detected
276	276	Original	No	No	No	No	Viable	Northern Alberta	NAB2	No	No	August 2014	8/18/2014	13	3	August	24395	4756			111.2851685				Virgin	2014	1	0	1	0	13	0					200	0	0	0	0	0	0	0	0	0	156250	5.369911285	Detected
277	277	Original	No	No	No	No	Not Viable	Northern Alberta	NAB2	Yes	Yes	August 2014	8/18/2014	13	3	August					8.89493912									1	5						172	0	0								4218750	6.63315272	Detected
278	278	Original	No	No	No	No	Viable	Northern Alberta	NAB2	Yes	No	August 2014	8/18/2014	13	3	August	49373	10500			165.8232562				Green	Original	0	0	0	0	13	3.616438356					200	0	0	0	0	0	0	0	0	0	0	4.89279003	Not Detected
279	279	Original	No	No	No	No	Viable	Northern Alberta	NAB2	No	Yes	August 2014	8/18/2014	13	3	August	19679	0			104.8786351				Unmarked	2014	1	0	1	0	13	0					200	0	0	0	0	0	0	0	0	0	2578125	6.424268947	Detected
280	280	Original	No	No	No	No	Viable	Northern Alberta	NAB2	No	No	August 2014	8/18/2014	13	3	August	23829	15534			160.5507028				Green	Original	0	0	0	0	13	3.616438356					200	2	1	0	0	0	0	0	0	0	937500	6.006733383	Detected
281	281	Original	No	No	No	No	Viable	Northern Alberta	NAB3	Yes	Yes	August 2014	8/18/2014	13	3	August	29545	13434			114.5782464				Green	Original	0	0	0	0	13	3.616438356					200	1	0.5	0	0	0	0	0	0	0	156250	5.369911285	Detected
282	282	Original	No	No	No	No	Viable	Northern Alberta	NAB3	Yes	No	August 2014	8/18/2014	13	3	August	47989	1037			95.31600851				Virgin	2014	1	0	1	0	13	0					200	1	0.5	0	0	0	0	0	0	0	1640625	6.235212711	Detected
283	283	Original	No	No	No	No	Viable	Northern Alberta	NAB3	No	Yes	August 2014	8/18/2014	13	3	August	34113	12701			126.9676583				Green	Original	0	0	0	0	13	3.616438356					200	0	0	0	0	0	0	0	0	0	156250	5.369911285	Detected
284	284	Original	No	No	No	No	Viable	Northern Alberta	NAB3	No	No	August 2014	8/18/2014	13	3	August	16582	0			76.38579998				Virgin	2014	1	0	1	0	13	0					200	0	0	0	0	0	0	0	0	0	1171875	6.096910013	Detected
285	285	Original	No	No	No	No	Viable	Northern Alberta	NAB3	Yes	Yes	August 2014	8/18/2014	13	3	August	36557	253			117.1773285				Unmarked	2014	1	0	1	0	13	0					200	0	0	0	0	0	0	0	0	0	937500	6.006733383	Detected
286	286	Original	No	No	No	No	Not Viable	Northern Alberta	NAB3	Yes	No	August 2014	8/18/2014	13	3	August					53.19001229									1	5						200	0	0								1562500	6.215009325	Detected
287	287	Original	No	No	No	No	Viable	Northern Alberta	NAB3	No	Yes	August 2014	8/18/2014	13	3	August	60395	10196			136.5647578				Green	Original	0	0	0	0	13	3.616438356					200	0	0	0	0	0	0	0	0	0	1562500	6.215009325	Detected
288	288	Original	No	No	No	No	Viable	Northern Alberta	NAB3	No	No	August 2014	8/18/2014	13	3	August	27161	76			94.04232218				Virgin	2014	1	0	1	0	13	0					200	0	0	0	0	0	0	0	0	0	0	4.89279003	Not Detected
289	289	Original	No	No	No	No	Viable	Northern Alberta	NAB3	Yes	Yes	August 2014	8/18/2014	13	3	August	22707	5895			85.4794124				Green	Original	0	0	0	0	13	3.616438356					200	0	0	0	0	0	0	0	0	0	937500	6.006733383	Detected
290	290	Original	No	No	No	No	Viable	Northern Alberta	NAB3	Yes	No	August 2014	8/18/2014	13	3	August	22437	14725			114.5800608				Green	2014	0	0	0	0	13	2.926027397					200	0	0	0	0	0	0	0	0	0	703125	5.89279003	Detected
291	291	Original	No	No	No	No	Viable	Northern Alberta	NAB3	No	Yes	August 2014	8/18/2014	13	3	August	20158	8096			80.78927112				Unmarked	2014	1	0	1	0	13	0					200	0	0	0	0	0	0	0	0	0	78125	5.193820026	Detected
292	292	Original	No	No	No	No	Viable	Northern Alberta	NAB3	No	No	August 2014	8/18/2014	13	3	August	19636	9842			115.0019013				Green	Original	0	0	0	0	13	3.616438356					200	0	0	0	0	0	0	0	0	0	78125	5.193820026	Detected
293	293	Original	No	No	No	No	Viable	Northern Alberta	NAB3	Yes	Yes	August 2014	8/18/2014	13	3	August	14268	11132			87.51331893				Green	Original	0	0	0	0	13	3.616438356					200	1	0.5	0	0	0	0	0	0	0	78125	5.193820026	Detected
294	294	Original	No	No	No	No	Viable	Northern Alberta	NAB3	Yes	No	August 2014	8/18/2014	13	3	August	16469	6679			105.4311101				Unmarked	2014	1	0	1	0	13	0					200	1	0.5	0	0	0	0	0	0	0	2656250	6.436858075	Detected
295	295	Original	No	No	No	No	Viable	Northern Alberta	NAB3	No	Yes	August 2014	8/18/2014	13	3	August	14164	9665			124.9518954				Unmarked	2014	1	0	1	0	13	0					200	0	0	0	0	0	0	0	0	0	5781250	6.767851294	Detected
296	296	Original	No	No	No	No	Viable	Northern Alberta	NAB3	No	No	August 2014	8/18/2014	13	3	August	19044	12625			86.32218634				Green	Original	0	0	0	0	13	3.616438356					200	0	0	0	0	0	0	0	0	0	0	4.89279003	Not Detected
297	297	Original	No	No	No	No	Viable	Northern Alberta	NAB3	Yes	Yes	August 2014	8/18/2014	13	3	August	29528	14320			84.76455141				Green	2014	0	0	0	0	13	2.926027397					200	1	0.5	0	0	0	0	0	0	0	0	4.89279003	Not Detected
298	298	Original	No	No	No	No	Not Viable	Northern Alberta	NAB3	Yes	No	August 2014	8/18/2014	13	3	August					90.34010427									1	5						200	0	0								5468750	6.744048379	Detected
299	299	Original	No	No	No	No	Viable	Northern Alberta	NAB3	No	Yes	August 2014	8/18/2014	13	3	August	25361	11410			105.3086403				Green	Original	0	0	0	0	13	3.616438356					200	0	0	0	0	0	0	0	0	0	5625000	6.75611289	Detected
300	300	Original	No	No	No	No	Viable	Northern Alberta	NAB3	No	No	August 2014	8/18/2014	13	3	August	19323	4175			104.5856146				Unmarked	2014	1	0	1	0	13	0					200	0	0	0	0	0	0	0	0	0	1171875	6.096910013	Detected
301	301	Original	No	No	No	No	Viable	Northern Alberta	NAB3	Yes	Yes	August 2014	8/18/2014	13	3	August	38306	6780			138.8055023				Green	Original	0	0	0	0	13	3.616438356					200	0	0	0	0	0	0	0	0	0	78125	5.193820026	Detected
302	302	Original	No	No	No	No	Viable	Northern Alberta	NAB3	Yes	No	August 2014	8/18/2014	13	3	August	35009	12397			132.8797764				Green	Original	0	0	0	0	13	3.616438356					200	0	0	0	0	0	0	0	0	0	3359375	6.536242707	Detected
303	303	Original	No	No	No	No	Viable	Northern Alberta	NAB3	No	Yes	August 2014	8/18/2014	13	3	August	35461	14446			102.275017				Green	Original	0	0	0	0	13	3.616438356					200	0	0	0	0	0	0	0	0	0	0	4.89279003	Not Detected
304	304	Original	No	No	No	No	Viable	Northern Alberta	NAB3	No	No	August 2014	8/18/2014	13	3	August	28875	11360			91.00597733				Green	Original	0	0	0	0	13	3.616438356					200	0	0	0	0	0	0	0	0	0	390625	5.670941281	Detected
306	306	Original	No	No	No	No	Viable	Northern Alberta	NAB3	Yes	No	August 2014	8/18/2014	13	3	August	23368	10171			112.3919329					Original	0	0	0	0	13	3.616438356					200	1	0.5	0	0	0	0	0	0	0	1875000	6.290730039	Detected
307	307	Original	No	No	No	No	Viable	Northern Alberta	NAB3	No	Yes	August 2014	8/18/2014	13	3	August	24282	1240			78.64105941				Unmarked	2014	1	0	1	0	13	0					200	0	0	0	0	0	0	0	1	1	3359375	6.536242707	Detected
308	308	Original	No	No	No	No	Viable	Northern Alberta	NAB3	No	No	August 2014	8/18/2014	13	3	August	25047	11537			58.10332083				Green	Original	0	0	0	0	13	3.616438356					200	0	0	0	0	0	0	0	0	0	3046875	6.494850022	Detected
309	309	Original	No	No	No	No	Viable	Northern Alberta	NAB3	Yes	Yes	August 2014	8/18/2014	13	3	August	12946	9867			53.26258701				Green	Original	0	0	0	0	13	3.616438356					200	0	0	0	0	0	0	0	0	0	1953125	6.307763378	Detected
310	310	Original	No	No	No	No	Viable	Northern Alberta	NAB3	Yes	No	August 2014	8/18/2014	13	3	August	24673	9867			146.8245553				Green	Original	0	0	0	0	13	3.616438356					200	0	0	0	0	0	0	0	0	0	3828125	6.591760035	Detected
312	312	Original	No	No	No	No	Viable	Northern Alberta	NAB3	No	No	August 2014	8/18/2014	13	3	August	17557	14674			68.73823886				Unmarked	2014	0	0	0	0	13	1.775342466					200	0	0	0	0	0	0	0	0	0	625000	5.84703254	Detected
313	313	Original	No	No	No	No	Viable	Northern Alberta	NAB3	Yes	Yes	August 2014	8/18/2014	13	3	August	33512	1189			183.5977123				Virgin	2014	1	0	1	0	13	0					191	0	0	0	0	0	0	0	0	0	3984375	6.608793374	Detected
314	314	Original	No	No	No	No	Viable	Northern Alberta	NAB3	Yes	No	August 2014	8/18/2014	13	3	August	12606	6679			74.88531765					Qeenless	1	0	1	0	13	0					200	1	0.5	0	0	0	0	0	0	0	1640625	6.235212711	Detected
315	315	Original	No	No	No	No	Viable	Northern Alberta	NAB3	No	Yes	August 2014	8/18/2014	13	3	August	15025	7818			99.73399459				QR	Original	0	0	0	0	13	3.616438356					200	0	0	0	0	0	0	0	0	0	78125	5.193820026	Detected
316	316	Original	No	No	No	No	Not Viable	Northern Alberta	NAB3	No	No	August 2014	8/18/2014	13	3	August					93.4626316									1	5						200	0	0								1093750	6.068881289	Detected
317	317	Original	No	No	No	No	Viable	Northern Alberta	NAB3	Yes	Yes	August 2014	8/18/2014	13	3	August	21959	10424			119.8226771				Green	Original	0	0	0	0	13	3.616438356					200	0	0	0	0	0	0	0	0	0	3515625	6.555547862	Detected
318	318	Original	No	No	No	No	Viable	Northern Alberta	NAB3	Yes	No	August 2014	8/18/2014	13	3	August	16130	9513			108.9609631				Green	Original	0	0	0	0	13	3.616438356					200	0	0	0	0	0	0	0	0	0	1875000	6.290730039	Detected
319	319	Original	No	No	No	No	Viable	Northern Alberta	NAB3	No	Yes	August 2014	8/18/2014	13	3	August	21263	11562			125.5787596				Green	Original	0	0	0	0	13	3.616438356					200	1	0.5	0	0	0	0	0	0	0	1796875	6.273001272	Detected
320	320	Original	No	No	No	No	Viable	Northern Alberta	NAB3	No	No	August 2014	8/18/2014	13	3	August	25195	4503			145.6629061				Green	Original	0	0	0	0	13	3.616438356					200	0	0	0	0	0	0	0	0	0	3046875	6.494850022	Detected
321	321	Original	No	No	No	No	Viable	Northern Alberta	NAB3	Yes	Yes	August 2014	8/18/2014	13	3	August	17226	202			76.32411147				Virgin	2014	1	0	1	0	13	0					200	0	0	0	0	0	0	0	0	0	390625	5.670941281	Detected
322	322	Original	No	No	No	No	Viable	Northern Alberta	NAB3	Yes	No	August 2014	8/18/2014	13	3	August	16121	1442			95.58181342				QR	2014	1	0	1	0	13	0					200	0	0	0	0	0	0	0	0	0	1171875	6.096910013	Detected
323	323	Original	No	No	No	No	Viable	Northern Alberta	NAB3	No	Yes	August 2014	8/18/2014	13	3	August	34165	9488			97.98040792				QR	Original	0	0	0	0	13	3.616438356					200	1	0.5	0	0	0	0	0	0	0	390625	5.670941281	Detected
324	324	Original	No	No	No	No	Viable	Northern Alberta	NAB3	No	No	August 2014	8/18/2014	13	3	August	19314	76			69.09385499					Original	0	0	0	0	13	3.616438356					200	1	0.5	0	0	0	0	0	0	0	1093750	6.068881289	Detected
325	325	Original	No	No	No	No	Not Viable	Northern Alberta	NAB3	Yes	Yes	August 2014	8/18/2014	13	3	August					35.69496885									1	5						200	0	0								1328125	6.148062535	Detected
401	401	Original	No	Yes	No	2015	Viable	Prince Edward Island	PEI1a	Yes	Yes	August 2014	8/21/2014	7	3	August	15138	19835							Original	Original	0	0	0	0	7	3.715068493					200	0	0	0	0	0	0	0	0	0	7500000	6.879561765	Detected
402	402	Original	No	No	No	No	Viable	Prince Edward Island	PEI1a	Yes	No	August 2014	8/21/2014	7	3	August	13781	19430							QR	Original	0	0	0	0	7	3.715068493					180	0	0	3	0	0	0	0	0	3	546875	5.795880017	Detected
403	403	Original	No	No	No	No	Viable	Prince Edward Island	PEI1a	No	Yes	August 2014	8/21/2014	7	3	August	6090	2429							Original	Original	0	0	0	0	7	3.715068493					200	0	0	0	0	0	0	1	0	1	2109375	6.339948062	Detected
404	404	Original	No	Yes	No	2015	Viable	Prince Edward Island	PEI1a	No	No	August 2014	8/21/2014	7	3	August	7934	16597							QR	Original	0	0	0	0	7	3.715068493					200	0	0	2	1	0	0	0	0	3	234375	5.494850022	Detected
405	405	Original	No	No	No	No	Viable	Prince Edward Island	PEI1a	Yes	Yes	August 2014	8/21/2014	7	3	August	17574	23225							QR	Original	0	0	0	0	7	3.715068493					200	0	0	3	0	0	0	0	0	3	1562500	6.215009325	Detected
406	406	Original	No	No	No	No	Viable	Prince Edward Island	PEI1a	Yes	No	August 2014	8/21/2014	7	3	August	6508	5870							QR	2014	1	0	1	0	7	0					198	0	0	0	0	0	0	0	0	0	1718750	6.254517866	Detected
407	407	Original	No	No	No	No	Viable	Prince Edward Island	PEI1a	No	Yes	August 2014	8/21/2014	7	3	August	13607	22871							QR	Original	0	0	0	0	7	3.715068493					200	0	0	0	0	0	0	0	0	0	4609375	6.670941281	Detected
408	408	Original	Yes	Yes	2014	2015	Viable	Prince Edward Island	PEI1a	No	No	August 2014	8/21/2014	7	3	August	11240	19683							Original	Original	0	0	0	0	7	3.715068493					200	0	0	0	2	0	0	0	0	2	4218750	6.63315272	Detected
409	409	Original	Yes	Yes	2014	2015	Viable	Prince Edward Island	PEI1a	Yes	Yes	August 2014	8/21/2014	7	3	August	14651	24086							Original	Original	0	0	0	0	7	3.715068493					200	0	0	0	0	0	0	0	0	0	2343750	6.384151724	Detected
410	410	Original	Yes	Yes	2014	No	Viable	Prince Edward Island	PEI1a	Yes	No	August 2014	8/21/2014	7	3	August	15068	21050							QR	Original	0	0	0	0	7	3.715068493					188	0	0	0	0	0	0	0	0	0	0	4.89279003	Not Detected
411	411	Original	Yes	Yes	2014	No	Viable	Prince Edward Island	PEI1a	No	Yes	August 2014	8/21/2014	7	3	August	16078	22163							QR	Original	0	0	0	0	7	3.715068493					200	0	0	3	0	0	0	0	0	3	78125	5.193820026	Detected
412	412	Original	No	No	No	No	Viable	Prince Edward Island	PEI1a	No	No	August 2014	8/21/2014	7	3	August	20410	23074							Original	Original	0	0	0	0	7	3.715068493					186	0	0	0	0	0	0	0	0	0	3828125	6.591760035	Detected
413	413	Original	Yes	Yes	2014	No	Viable	Prince Edward Island	PEI1a	Yes	Yes	August 2014	8/21/2014	7	3	August	12493	24996							Original	Original	0	0	0	0	7	3.715068493					200	3	1.5	0	2	0	0	0	0	2	2734375	6.449092531	Detected
414	414	Original	No	No	No	No	Viable	Prince Edward Island	PEI1a	Yes	No	August 2014	8/21/2014	7	3	August	11884	23377							Original	Original	0	0	0	0	7	3.715068493					173	0	0	0	0	3	0	0	0	3	0	4.89279003	Not Detected
415	415	Original	No	No	No	No	Viable	Prince Edward Island	PEI1a	No	Yes	August 2014	8/21/2014	7	3	August	6925	20594							QR	Original	0	0	0	0	7	3.715068493					162	0	0	3	0	0	0	0	0	3	78125	5.193820026	Detected
416	416	Original	Yes	Yes	2014	No	Viable	Prince Edward Island	PEI1a	No	No	August 2014	8/21/2014	7	3	August	13990	23175							QR	Original	0	0	0	0	7	3.715068493					200	0	0	0	0	0	0	0	0	0	2109375	6.339948062	Detected
417	417	Original	Yes	Yes	2014	2015	Viable	Prince Edward Island	PEI1a	Yes	Yes	August 2014	8/21/2014	7	3	August	15347	22264							Original	Original	0	0	0	0	7	3.715068493					200	0	0	0	0	0	0	0	0	0	390625	5.670941281	Detected
418	418	Original	No	No	No	No	Viable	Prince Edward Island	PEI1a	Yes	No	August 2014	8/21/2014	7	3	August	21611	28741							QR	Original	0	0	0	0	7	3.715068493					200	0	0	0	0	0	0	0	0	0	625000	5.84703254	Detected
420	420	Original	No	No	No	No	Viable	Prince Edward Island	PEI1a	No	No	August 2014	8/21/2014	7	3	August	10196	23074							Original	Original	0	0	0	0	7	3.715068493					200	1	0.5	0	0	0	0	0	0	0	1250000	6.123238952	Detected
422	422	Original	No	Yes	No	2015	Viable	Prince Edward Island	PEI1a	Yes	No	August 2014	8/21/2014	7	3	August	10858	16597							QR	Original	0	0	0	0	7	3.715068493					200	1	0.5	0	0	0	0	0	0	0	1640625	6.235212711	Detected
423	423	Original	No	Yes	No	2015	Viable	Prince Edward Island	PEI1a	No	Yes	August 2014	8/21/2014	7	3	August	14668	24187							Original	Original	0	0	0	0	7	3.715068493					200	1	0.5	1	2	0	0	0	0	3	3437500	6.546002544	Detected
424	424	Original	No	Yes	No	2015	Viable	Prince Edward Island	PEI1a	No	No	August 2014	8/21/2014	7	3	August	18026	26919							Original	Original	0	0	0	0	7	3.715068493					191	0	0	3	2	0	0	0	0	5	2812500	6.460991754	Detected
436	436	Original	No	No	No	No	Viable	Prince Edward Island	PEI2a	No	No	August 2014	8/21/2014	7	3	August	5707	1822							Original	Original	0	0	0	0	7	3.715068493					146	0	0	0	0	0	0	2	0	2	2421875	6.397940009	Detected
437	437	Original	Yes	Yes	2014	No	Viable	Prince Edward Island	PEI2a	Yes	Yes	August 2014	8/21/2014	7	3	August	15443	23782							Original	Original	0	0	0	0	7	3.715068493					158	6	3.797468354	2	0	0	0	0	0	2	156250	5.369911285	Detected
438	438	Original	No	No	No	No	Viable	Prince Edward Island	PEI2a	Yes	No	August 2014	8/21/2014	7	3	August	14094	18924							Original	Original	0	0	0	0	7	3.715068493					200	1	0.5	1	0	0	0	0	0	1	1093750	6.068881289	Detected
439	439	Original	No	No	No	No	Viable	Prince Edward Island	PEI2a	No	Yes	August 2014	8/21/2014	7	3	August	11919	17002							Original	Original	0	0	0	0	7	3.715068493					200	0	0	2	1	0	0	0	0	3	0	4.89279003	Not Detected
441	441	Original	Yes	Yes	2014	No	Viable	Prince Edward Island	PEI2a	Yes	Yes	August 2014	8/21/2014	7	3	August	10353	16293							Original	Original	0	0	0	0	7	3.715068493					200	0	0	0	0	0	0	0	0	0	7656250	6.888425225	Detected
447	447	Original	No	No	No	No	Viable	Prince Edward Island	PEI1a	No	Yes	August 2014	8/21/2014	7	3	August	17557	22669							QR	Original	0	0	0	0	7	3.715068493					200	0	0	0	0	0	0	0	0	0	78125	5.193820026	Detected
448	448	Original	Yes	Yes	2014	No	Viable	Prince Edward Island	PEI1a	No	No	August 2014	8/21/2014	7	3	August	13502	19026							Original	Original	0	0	0	0	7	3.715068493					200	0	0	0	0	0	0	0	0	0	4140625	6.62518379	Detected
449	449	Original	Yes	Yes	2014	No	Viable	Prince Edward Island	PEI1a	Yes	Yes	August 2014	8/21/2014	7	3	August	9883	22011							Original	Original	0	0	0	0	7	3.715068493					143	0	0	0	0	0	0	0	0	0	2421875	6.397940009	Detected
450	450	Original	Yes	Yes	2014	2015	Viable	Prince Edward Island	PEI1a	Yes	No	August 2014	8/21/2014	7	3	August	9727	21404							QR	Original	0	0	0	0	7	3.715068493					179	0	0	2	0	0	0	0	0	2	2187500	6.355188028	Detected
451	451	Original	No	No	No	No	Viable	Prince Edward Island	PEI1a	No	Yes	August 2014	8/21/2014	7	3	August	21245	19026							QR	Original	0	0	0	0	7	3.715068493					200	0	0	0	0	0	0	0	0	0	3359375	6.536242707	Detected
453	453	Original	No	No	No	No	Viable	Prince Edward Island	PEI1a	Yes	Yes	August 2014	8/21/2014	7	3	August	10249	26110							QR	Original	0	0	0	0	7	3.715068493					200	0	0	2	0	0	0	0	0	2	0	4.89279003	Not Detected
454	454	Original	No	Yes	No	2015	Viable	Prince Edward Island	PEI1a	Yes	No	August 2014	8/21/2014	7	3	August	13572	26211							QR	Original	0	0	0	0	7	3.715068493					200	0	0	0	0	0	0	0	0	0	0	4.89279003	Not Detected
455	455	Original	No	No	No	No	Viable	Prince Edward Island	PEI1b	No	Yes	August 2014	8/21/2014	7	3	August	9553	16394							QR	Original	0	0	0	0	7	3.715068493					163	2	1.226993865	0	0	0	0	0	0	0	1484375	6.193820026	Detected
457	457	Original	Yes	Yes	2014	No	Viable	Prince Edward Island	PEI1b	Yes	Yes	August 2014	8/21/2014	7	3	August	11797	21050							Original	Original	0	0	0	0	7	3.715068493					200	0	0	0	2	0	0	0	0	2	1015625	6.038918066	Detected
459	459	Original	Yes	Yes	2014	No	Viable	Prince Edward Island	PEI1b	No	Yes	August 2014	8/21/2014	7	3	August	10283	25553							Original	Original	0	0	0	0	7	3.715068493					200	0	0	0	0	0	0	0	0	0	1718750	6.254517866	Detected
460	460	Original	Yes	Yes	2014	No	Viable	Prince Edward Island	PEI1b	No	No	August 2014	8/21/2014	7	3	August	6281	17609							Original	Original	0	0	0	0	7	3.715068493					185	0	0								4843750	6.69213058	Detected
462	462	Original	Yes	Yes	2014	No	Viable	Prince Edward Island	PEI1b	Yes	No	August 2014	8/21/2014	7	3	August	4072	11132							QR	Original	0	0	0	0	7	3.715068493					192	0	0	3	0	0	0	0	0	3	3046875	6.494850022	Detected
463	463	Original	No	No	No	No	Viable	Prince Edward Island	PEI1b	No	Yes	August 2014	8/21/2014	7	3	August	12615	17255							QR	Original	0	0	0	0	7	3.715068493					200	0	0	0	0	0	0	0	0	0	0	4.89279003	Not Detected
465	465	Original	Yes	Yes	2014	No	Viable	Prince Edward Island	PEI1b	Yes	Yes	August 2014	8/21/2014	7	3	August	13433	25654							Original	Original	0	0	0	0	7	3.715068493					161	1	0.621118012	0	0	0	0	0	0	0	6406250	6.811868123	Detected
468	468	Original	No	No	No	No	Viable	Prince Edward Island	PEI2a	No	No	August 2014	8/21/2014	7	3	August	15556	20544							Original	Original	0	0	0	0	7	3.715068493					200	0	0	0	0	0	0	0	0	0	4765625	6.68518172	Detected
470	470	Original	Yes	Yes	2014	No	Viable	Prince Edward Island	PEI2a	Yes	No	August 2014	8/21/2014	7	3	August	11658	15939							Original	Original	0	0	0	0	7	3.715068493					200	3	1.5	0	0	0	0	0	0	0	234375	5.494850022	Detected
471	471	Original	Yes	Yes	2014	No	Viable	Prince Edward Island	PEI2a	No	Yes	August 2014	8/21/2014	7	3	August	12545	17356							QR	Original	0	0	0	0	7	3.715068493					200	0	0	0	0	0	0	0	0	0	7031250	6.851831423	Detected
472	472	Original	No	No	No	No	Viable	Prince Edward Island	PEI2a	No	No	August 2014	8/21/2014	7	3	August	17435	19380							QR	Original	0	0	0	0	7	3.715068493					200	1	0.5	0	0	0	0	0	0	0	3281250	6.526258486	Detected
475	475	Original	No	No	No	No	Viable	Prince Edward Island	PEI2a	No	Yes	August 2014	8/21/2014	7	3	August	6038	12954							Original	Original	0	0	0	0	7	3.715068493					200	0	0	0	0	0	0	0	0	0	1328125	6.148062535	Detected
476	476	Original	Yes	Yes	2014	No	Viable	Prince Edward Island	PEI2a	No	No	August 2014	8/21/2014	7	3	August	13937	20240							Original	Original	0	0	0	0	7	3.715068493					186	1	0.537634409	2	0	0	0	0	0	2	3984375	6.608793374	Detected
477	477	Original	Yes	Yes	2014	No	Viable	Prince Edward Island	PEI2a	Yes	Yes	August 2014	8/21/2014	7	3	August	6542	10019							QR	Original	0	0	0	0	7	3.715068493					193	0	0	0	0	0	0	0	0	0	6250000	6.801275049	Detected
478	478	Original	Yes	Yes	2014	No	Viable	Prince Edward Island	PEI2a	Yes	No	August 2014	8/21/2014	7	3	August	12702	20240							Original	Original	0	0	0	0	7	3.715068493					199	0	0	0	0	0	0	0	0	0	2656250	6.436858075	Detected
479	479	Original	Yes	Yes	2014	No	Viable	Prince Edward Island	PEI2a	No	Yes	August 2014	8/21/2014	7	3	August	5638	16445							QR	Original	0	0	0	0	7	3.715068493					200	1	0.5	0	0	0	0	1	0	1	13359375	7.128318477	Detected
480	480	Original	No	No	No	No	Viable	Prince Edward Island	PEI2a	No	No	August 2014	8/21/2014	7	3	August	13328	18874							QR	Original	0	0	0	0	7	3.715068493					200	0	0	0	0	0	0	0	0	0	78125	5.193820026	Detected
481	481	Original	Yes	Yes	2014	No	Viable	Prince Edward Island	PEI1b	Yes	Yes	August 2014	8/21/2014	7	3	August	8561	23327							QR	Original	0	0	0	0	7	3.715068493					200	0	0	0	0	0	1	0	0	1	10000000	7.003379741	Detected
482	482	Original	Yes	Yes	2014	No	Viable	Prince Edward Island	PEI1b	Yes	No	August 2014	8/21/2014	7	3	August	6612	0							Replacement	2014	1	0	1	0	7	0					200	0	0	0	0	0	0	0	0	0	1250000	6.123238952	Detected
483	483	Original	Yes	Yes	2014	No	Viable	Prince Edward Island	PEI1b	No	Yes	August 2014	8/21/2014	7	3	August	5864	19329							QR	Original	0	0	0	0	7	3.715068493					200	0	0	0	1	0	0	0	0	1	0	4.89279003	Not Detected
484	484	Original	No	No	No	No	Viable	Prince Edward Island	PEI1b	No	No	August 2014	8/21/2014	7	3	August	5568	20038							Original	Original	0	0	0	0	7	3.715068493					200	0	0	0	0	0	0	0	0	0	0	4.89279003	Not Detected
485	485	Original	Yes	Yes	2014	No	Viable	Prince Edward Island	PEI1b	Yes	Yes	August 2014	8/21/2014	7	3	August	14355	24541							Original	Original	0	0	0	0	7	3.715068493					200	2	1	2	0	0	0	0	0	2	703125	5.89279003	Detected
487	487	Original	No	No	No	No	Viable	Prince Edward Island	PEI1b	No	Yes	August 2014	8/21/2014	7	3	August	3619	6831							Original	Original	0	0	0	0	7	3.715068493					147	1	0.680272109	0	0	0	3	0	0	3	78125	5.193820026	Detected
489	489	Original	Yes	Yes	2014	No	Not Viable	Prince Edward Island	PEI1b	Yes	Yes	August 2014	8/21/2014	7	3	August	8004	11132							Qeenless	Qeenless				1	0	0					197	0	0	0	0	0	0	0	0	0	312500	5.591760035	Detected
490	490	Original	No	No	No	No	Viable	Prince Edward Island	PEI1b	Yes	No	August 2014	8/21/2014	7	3	August	12006	22770							Replacement	2014	1	0	1	0	7	0					200	1	0.5	3	0	0	0	0	0	3	937500	6.006733383	Detected
491	491	Original	Yes	Yes	2014	No	Viable	Prince Edward Island	PEI1b	No	Yes	August 2014	8/21/2014	7	3	August	9953	20948							Original	Original	0	0	0	0	7	3.715068493					200	0	0	2	0	0	0	0	0	2	2265625	6.369911285	Detected
496	496	Original	No	No	No	No	Viable	Prince Edward Island	PEI1b	No	No	August 2014	8/21/2014	7	3	August	11867	20240							QR	Original	0	0	0	0	7	3.715068493					200	0	0	0	0	3	0	0	0	3	1796875	6.273001272	Detected
498	498	Original	No	No	No	No	Viable	Prince Edward Island	PEI1b	Yes	No	August 2014	8/21/2014	7	3	August	9379	15332							Original	Original	0	0	0	0	7	3.715068493					200	0	0	0	0	0	0	0	0	0	1484375	6.193820026	Detected
499	499	Original	Yes	Yes	2014	No	Viable	Prince Edward Island	PEI1b	No	Yes	August 2014	8/21/2014	7	3	August	11423	24743							QR	Original	0	0	0	0	7	3.715068493					200	0	0	0	1	0	0	0	0	1	8281250	6.922173808	Detected
501	501	Original	Yes	Yes	2014	No	Viable	Prince Edward Island	PEI1b	Yes	Yes	August 2014	8/21/2014	7	3	August	10927	28589							Original	Original	0	0	0	0	7	3.715068493					164	0	0	3	0	3	0	0	0	6	234375	5.494850022	Detected
503	503	Original	Yes	Yes	2014	No	Viable	Prince Edward Island	PEI1b	No	Yes	August 2014	8/21/2014	7	3	August	7795	15990							Original	Original	0	0	0	0	7	3.715068493					200	0	0	2	0	0	0	0	0	2	0	4.89279003	Not Detected
504	504	Original	No	No	No	No	Viable	Prince Edward Island	PEI1b	No	No	August 2014	8/21/2014	7	3	August	12806	19279							QR	Original	0	0	0	0	7	3.715068493					200	1	0.5	0	1	3	0	0	0	4	1718750	6.254517866	Detected
505	505	Original	No	No	No	No	Viable	Prince Edward Island	PEI1b	Yes	Yes	August 2014	8/21/2014	7	3	August	18809	18924							Replacement	2014	1	0	1	0	7	0					170	0	0	0	0	0	0	0	0	0	1718750	6.254517866	Detected
506	506	Original	No	No	No	No	Viable	Prince Edward Island	PEI1b	Yes	No	August 2014	8/21/2014	7	3	August	1114	76							Original	Original	0	0	0	0	7	3.715068493					169	2	1.183431953	0	0	0	0	0	0	0	14500000	7.16370167	Detected
507	507	Original	No	No	No	No	Viable	Prince Edward Island	PEI1b	No	Yes	August 2014	8/21/2014	7	3	August	17296	8096							QR	Original	0	0	0	0	7	3.715068493					200	1	0.5	0	0	2	0	0	0	2	937500	6.006733383	Detected
512	512	Original	No	No	No	No	Viable	Prince Edward Island	PEI2a	No	No	August 2014	8/21/2014	7	3	August	8317	14978							QR	Original	0	0	0	0	7	3.715068493					200	0	0	0	0	0	0	0	0	0	1875000	6.290730039	Detected
513	513	Original	No	No	No	No	Viable	Prince Edward Island	PEI2a	Yes	Yes	August 2014	8/21/2014	7	3	August	4385	5971							Replacement	2014	1	0	1	0	7	0					200	0	0	0	0	0	0	0	0	0	703125	5.89279003	Detected
514	514	Original	No	No	No	No	Viable	Prince Edward Island	PEI2a	Yes	No	August 2014	8/21/2014	7	3	August	10997	11942							Original	Original	0	0	0	0	7	3.715068493					200	0	0	2	2	0	0	0	0	4	1015625	6.038918066	Detected
516	516	Original	Yes	Yes	2014	No	Viable	Prince Edward Island	PEI2a	No	No	August 2014	8/21/2014	7	3	August	13224	17558							Original	Original	0	0	0	0	7	3.715068493					200	0	0	0	0	0	0	0	0	0	2734375	6.449092531	Detected
517	517	Original	No	No	No	No	Viable	Prince Edward Island	PEI2a	Yes	Yes	August 2014	8/21/2014	7	3	August	6716	13864							QR	Original	0	0	0	0	7	3.715068493					200	0	0	1	0	0	0	0	0	1	546875	5.795880017	Detected
518	518	Original	Yes	Yes	2014	No	Viable	Prince Edward Island	PEI2a	Yes	No	August 2014	8/21/2014	7	3	August	11658	3137							Original	Original	0	0	0	0	7	3.715068493					200	0	0	0	0	0	0	0	0	0	1093750	6.068881289	Detected
519	519	Original	No	No	No	No	Viable	Prince Edward Island	PEI2a	No	Yes	August 2014	8/21/2014	7	3	August	15016	13763							Original	Original	0	0	0	0	7	3.715068493					200	0	0	0	0	0	0	0	0	0	859375	5.971971276	Detected
408sp1 (2014)	408	2014	Yes	Yes	2014	2015	Viable	Prince Edward Island	PEI2b	No	No	August 2014	8/21/2014	0	3	August	12041								2014	2014	0	0	0	0	0	0
409sp1 (2014)	409	2014	Yes	Yes	2014	2015	Viable	Prince Edward Island	PEI2b	Yes	Yes	August 2014	8/21/2014	0	3	August	13154								2014	2014	0	0	0	0	0	0
410sp1 (2014)	410	2014	Yes	Yes	2014	No	Viable	Prince Edward Island	PEI2b	Yes	No	August 2014	8/21/2014	0	3	August	2958								2014	2014	0	0	0	0	0	0
411sp1 (2014)	411	2014	Yes	Yes	2014	No	Viable	Prince Edward Island	PEI2b	No	Yes	August 2014	8/21/2014	0	3	August	7030								2014	2014	0	0	0	0	0	0
413sp1 (2014)	413	2014	Yes	Yes	2014	No	Not Viable	Prince Edward Island	PEI2b	Yes	Yes	August 2014	8/21/2014	0.5	3	August	4211								Qeenless	Qeenless	0	0	0	1	0
416sp1 (2014)	416	2014	Yes	Yes	2014	No	Viable	Prince Edward Island	PEI2b	No	No	August 2014	8/21/2014	0	3	August	4159								2014	2014	0	0	0	0	0	0
417sp1 (2014)	417	2014	Yes	Yes	2014	2015	Viable	Prince Edward Island	PEI2b	Yes	Yes	August 2014	8/21/2014	0	3	August	4246								2014	2014	0	0	0	0	0	0
437sp1 (2014)	437	2014	Yes	Yes	2014	No	Viable	Prince Edward Island	PEI2b	Yes	Yes	August 2014	8/21/2014	0	3	August	1810								2014	2014	0	0	0	0	0	0
441sp1 (2014)	441	2014	Yes	Yes	2014	No	Viable	Prince Edward Island	PEI2b	Yes	Yes	August 2014	8/21/2014	0	3	August	5638								2014	2014	0	0	0	0	0	0
448sp1 (2014)	448	2014	Yes	Yes	2014	No	Viable	Prince Edward Island	PEI2b	No	No	August 2014	8/21/2014	0	3	August	8978								2014	2014	0	0	0	0	0	0
449sp1 (2014)	449	2014	Yes	Yes	2014	No	Viable	Prince Edward Island	PEI2b	Yes	Yes	August 2014	8/21/2014	0	3	August	5986								2014	2014	0	0	0	0	0	0
450sp1 (2014)	450	2014	Yes	Yes	2014	2015	Viable	Prince Edward Island	PEI2b	Yes	No	August 2014	8/21/2014	0	3	August	9361								2014	2014	0	0	0	0	0	0
457sp1 (2014)	457	2014	Yes	Yes	2014	No	Viable	Prince Edward Island	PEI2b	Yes	Yes	August 2014	8/21/2014	0	3	August	3550								2014	2014	0	0	0	0	0	0
459sp1 (2014)	459	2014	Yes	Yes	2014	No	Viable	Prince Edward Island	PEI2b	No	Yes	August 2014	8/21/2014	0	3	August	10457								2014	2014	0	0	0	0	0	0
460sp1 (2014)	460	2014	Yes	Yes	2014	No	Viable	Prince Edward Island	PEI2b	No	No	August 2014	8/21/2014	0	3	August	1601								2014	2014	0	0	0	0	0	0
462sp1 (2014)	462	2014	Yes	Yes	2014	No	Viable	Prince Edward Island	PEI2b	Yes	No	August 2014	8/21/2014	0	3	August	8213								2014	2014	0	0	0	0	0	0
465sp1 (2014)	465	2014	Yes	Yes	2014	No	Viable	Prince Edward Island	PEI2b	Yes	Yes	August 2014	8/21/2014	0	3	August	4889								2014	2014	0	0	0	0	0	0
470sp1 (2014)	470	2014	Yes	Yes	2014	No	Viable	Prince Edward Island	PEI2b	Yes	No	August 2014	8/21/2014	0	3	August	6699								2014	2014	0	0	0	0	0	0
471sp1 (2014)	471	2014	Yes	Yes	2014	No	Viable	Prince Edward Island	PEI2b	No	Yes	August 2014	8/21/2014	0	3	August	4106								2014	2014	0	0	0	0	0	0
476sp1 (2014)	476	2014	Yes	Yes	2014	No	Viable	Prince Edward Island	PEI2b	No	No	August 2014	8/21/2014	0	3	August	3271								2014	2014	0	0	0	0	0	0
477sp1 (2014)	477	2014	Yes	Yes	2014	No	Viable	Prince Edward Island	PEI2b	Yes	Yes	August 2014	8/21/2014	0	3	August	6455								2014	2014	0	0	0	0	0	0
478sp1 (2014)	478	2014	Yes	Yes	2014	No	Viable	Prince Edward Island	PEI2b	Yes	No	August 2014	8/21/2014	0	3	August	3967								2014	2014	0	0	0	0	0	0
479sp1 (2014)	479	2014	Yes	Yes	2014	No	Viable	Prince Edward Island	PEI2b	No	Yes	August 2014	8/21/2014	0	3	August	5498								2014	2014	0	0	0	0	0	0
481sp1 (2014)	481	2014	Yes	Yes	2014	No	Viable	Prince Edward Island	PEI2b	Yes	Yes	August 2014	8/21/2014	0	3	August	4594								2014	2014	0	0	0	0	0	0
482sp1 (2014)	482	2014	Yes	Yes	2014	No	Viable	Prince Edward Island	PEI2b	Yes	No	August 2014	8/21/2014	0	3	August	6334								2014	2014	0	0	0	0	0	0
483sp1 (2014)	483	2014	Yes	Yes	2014	No	Viable	Prince Edward Island	PEI2b	No	Yes	August 2014	8/21/2014	0	3	August	6682								2014	2014	0	0	0	0	0	0
485sp1 (2014)	485	2014	Yes	Yes	2014	No	Viable	Prince Edward Island	PEI2b	Yes	Yes	August 2014	8/21/2014	0	3	August	4280								2014	2014	0	0	0	0	0	0
489sp1 (2014)	489	2014	Yes	Yes	2014	No	Viable	Prince Edward Island	PEI2b	Yes	Yes	August 2014	8/21/2014	0	3	August	5846								2014	2014	0	0	0	0	0	0
491sp1 (2014)	491	2014	Yes	Yes	2014	No	Viable	Prince Edward Island	PEI2b	No	Yes	August 2014	8/21/2014	0	3	August	6055								2014	2014	0	0	0	0	0	0
499sp1 (2014)	499	2014	Yes	Yes	2014	No	Viable	Prince Edward Island	PEI2b	No	Yes	August 2014	8/21/2014	0	3	August	3480								2014	2014	0	0	0	0	0	0
501sp1 (2014)	501	2014	Yes	Yes	2014	No	Viable	Prince Edward Island	PEI2b	Yes	Yes	August 2014	8/21/2014	0	3	August	2436								2014	2014	0	0	0	0	0	0
503sp1 (2014)	503	2014	Yes	Yes	2014	No	Viable	Prince Edward Island	PEI2b	No	Yes	August 2014	8/21/2014	0	3	August	5290								2014	2014	0	0	0	0	0	0
516sp1 (2014)	516	2014	Yes	Yes	2014	No	Viable	Prince Edward Island	PEI2b	No	No	August 2014	8/21/2014	0	3	August	7482								2014	2014	0	0	0	0	0	0
518sp1 (2014)	518	2014	Yes	Yes	2014	No	Viable	Prince Edward Island	PEI2b	Yes	No	August 2014	8/21/2014	0	3	August	3758								2014	2014	0	0	0	0	0	0
401sp2 (2015)	401	2015	No	Yes	No	2015	Not Viable	Prince Edward Island	PEI2b	Yes	Yes	August 2014	8/21/2014		3	August															0
404sp2 (2015)	404	2015	No	Yes	No	2015	Not Viable	Prince Edward Island	PEI2b	No	No	August 2014	8/21/2014		3	August															0
408sp2 (2015)	408	2015	No	Yes	2014	2015	Not Viable	Prince Edward Island	PEI2b	No	No	August 2014	8/21/2014		3	August															0
409sp2 (2015)	409	2015	No	Yes	2014	2015	Not Viable	Prince Edward Island	PEI2b	Yes	Yes	August 2014	8/21/2014		3	August															0
417sp2 (2015)	417	2015	No	Yes	2014	2015	Not Viable	Prince Edward Island	PEI2b	Yes	Yes	August 2014	8/21/2014		3	August															0
422sp2 (2015)	422	2015	No	Yes	No	2015	Not Viable	Prince Edward Island	PEI2b	Yes	No	August 2014	8/21/2014		3	August															0
423sp2 (2015)	423	2015	No	Yes	No	2015	Not Viable	Prince Edward Island	PEI2b	No	Yes	August 2014	8/21/2014		3	August															0
424sp2 (2015)	424	2015	No	Yes	No	2015	Not Viable	Prince Edward Island	PEI2b	No	No	August 2014	8/21/2014		3	August															0
450sp2 (2015)	450	2015	No	Yes	2014	2015	Not Viable	Prince Edward Island	PEI2b	Yes	No	August 2014	8/21/2014		3	August															0
454sp2a (2015)	454	2015	No	Yes	No	2015	Not Viable	Prince Edward Island	PEI2b	Yes	No	August 2014	8/21/2014		3	August															0
454sp2b (2015)	454	2015	No	Yes	No	2015	Not Viable	Prince Edward Island	PEI2b	Yes	No	August 2014	8/21/2014		3	August															0
454sp2c (2015)	454	2015	No	Yes	No	2015	Not Viable	Prince Edward Island	PEI2b	Yes	No	August 2014	8/21/2014		3	August															0
1	1	Original	No	No	No	No	Viable	Southern Alberta	SAB1	Yes	Yes	November 2014	10/29/14	23	4	November			19.75	56						Original	0	0	0	0	23	5.983561644					200	0	0	0	0	0	0	0	0	0	1093750	6.068881289	Detected
2	2	Original	No	No	No	No	Viable	Southern Alberta	SAB1	Yes	No	November 2014	10/29/14	23	4	November			17.125	60.8						Original	0	0	0	0	23	5.983561644					200	0	0	0	0	0	0	0	0	0	4921875	6.698970004	Detected
3	3	Original	No	No	No	No	Viable	Southern Alberta	SAB1	No	Yes	November 2014	10/29/14	23	4	November			8.25	55.75						Original	0	0	0	0	23	5.983561644					200	0	0	0	0	0	0	0	0	0	367647.0588	5.649112843	Detected
4	4	Original	No	No	No	No	Viable	Southern Alberta	SAB1	No	No	November 2014	10/29/14	23	4	November			9.25	54.55						Original	0	0	0	0	23	5.983561644					200	0	0	0	0	0	0	0	0	0	0	4.89279003	Not Detected
5	5	Original	No	No	No	No	Viable	Southern Alberta	SAB1	Yes	Yes	November 2014	10/29/14	23	4	November			11.375	51.95						Original	0	0	0	0	23	5.983561644					200	0	0	0	0	0	0	0	0	0	1953125	6.307763378	Detected
6	6	Original	No	No	No	No	Viable	Southern Alberta	SAB1	Yes	No	November 2014	10/29/14	23	4	November			7.625	47.3					QR (in't see)	Original	0	0	0	0	23	5.983561644					179	0	0	3	0	0	0	0	0	3	39483173.08	7.597270533	Detected
8	8	Original	No	No	No	No	Viable	Southern Alberta	SAB1	No	No	November 2014	10/29/14	23	4	November			13.125	59.1						Original	0	0	0	0	23	5.983561644								0	0	0	0	0	0	0	4531250	6.663642042	Detected
9	9	Original	No	No	No	No	Viable	Southern Alberta	SAB1	Yes	Yes	November 2014	10/29/14	23	4	November			12.25	50.1						Original	0	0	0	0	23	5.983561644					200	0	0	0	0	0	0	0	0	0	2109375	6.339948062	Detected
10	10	Original	No	No	No	No	Viable	Southern Alberta	SAB1	Yes	No	November 2014	10/29/14	23	4	November			11.75	59.8						Original	0	0	0	0	23	5.983561644					104	0	0	0	0	0	0	0	0	0	10703125	7.032669117	Detected
11	11	Original	No	No	No	No	Viable	Southern Alberta	SAB1	No	Yes	November 2014	10/29/14	23	4	November			7.75	56.05						Original	0	0	0	0	23	5.983561644								0	0	0	0	0	0	0
12	12	Original	No	No	No	No	Viable	Southern Alberta	SAB1	No	No	November 2014	10/29/14	23	4	November			9.5	55.65						Original	0	0	0	0	23	5.983561644					200	0	0	0	0	0	0	0	0	0	1171875	6.096910013	Detected
13	13	Original	No	No	No	No	Viable	Southern Alberta	SAB1	Yes	Yes	November 2014	10/29/14	23	4	November			9.25	55.75						Original	0	0	0	0	23	5.983561644					200	0	0	0	0	0	0	0	0	0	156250	5.369911285	Detected
14	14	Original	No	No	No	No	Viable	Southern Alberta	SAB1	Yes	No	November 2014	10/29/14	23	4	November			10	63.2						Original	0	0	0	0	23	5.983561644					177	0	0	0	0	0	0	0	0	0	7578125	6.884016106	Detected
15	15	Original	No	No	No	No	Viable	Southern Alberta	SAB1	No	Yes	November 2014	10/29/14	23	4	November			8.75	38.5						Original	0	0	0	0	23	5.983561644					194	0	0	2	0	0	0	0	0	2	878906.25	5.980926119	Detected
16	16	Original	No	No	No	No	Viable	Southern Alberta	SAB1	No	No	November 2014	10/29/14	23	4	November			15	62.4						Original	0	0	0	0	23	5.983561644					184	0	0	0	0	0	0	0	0	0	2968750	6.483854637	Detected
17	17	Original	No	No	No	No	Viable	Southern Alberta	SAB1	Yes	Yes	November 2014	10/29/14	23	4	November			13.25	49.3						Original	0	0	0	0	23	5.983561644					200	0	0	0	0	0	0	0	0	0	4453125	6.656218024	Detected
18	18	Original	No	No	No	No	Viable	Southern Alberta	SAB1	Yes	No	November 2014	10/29/14	23	4	November			14	67.25						Original	0	0	0	0	23	5.983561644					200	0	0	0	0	0	0	0	0	0	11171875	7.051152522	Detected
19	19	Original	No	No	No	No	Viable	Southern Alberta	SAB1	No	Yes	November 2014	10/29/14	23	4	November			7	60						Original	0	0	0	0	23	5.983561644					200	0	0	0	0	0	0	0	0	0	1406250	6.171543631	Detected
20	20	Original	No	No	No	No	Viable	Southern Alberta	SAB1	No	No	November 2014	10/29/14	23	4	November			10.5	55.15						Original	0	0	0	0	23	5.983561644					200	0	0	0	0	0	0	0	0	0	1640625	6.235212711	Detected
21	21	Original	No	No	No	No	Viable	Southern Alberta	SAB1	Yes	Yes	November 2014	10/29/14	23	4	November			12.5	57.35						Original	0	0	0	0	23	5.983561644					200	0	0	0	0	0	0	0	0	0	703125	5.89279003	Detected
22	22	Original	No	No	No	No	Viable	Southern Alberta	SAB1	Yes	No	November 2014	10/29/14	23	4	November			11.25	58.85						Original	0	0	0	0	23	5.983561644					200	0	0	0	0	0	0	0	0	0	1406250	6.171543631	Detected
23	23	Original	No	No	No	No	Viable	Southern Alberta	SAB1	No	Yes	November 2014	10/29/14	23	4	November			11.75	48.9						Original	0	0	0	0	23	5.983561644					200	0	0	0	0	0	0	0	0	0	3125000	6.505573887	Detected
24	24	Original	No	No	No	No	Not Viable	Southern Alberta	SAB1	No	No	November 2014	10/29/14	23	4	November														1	13
25	25	Original	No	No	No	No	Viable	Southern Alberta	SAB1	Yes	Yes	November 2014	10/29/14	23	4	November			15	49.3						Original	0	0	0	0	23	5.983561644					200	0	0	0	0	0	0	0	0	0	78125	5.193820026	Detected
26	26	Original	No	No	No	No	Viable	Southern Alberta	SAB1	Yes	No	November 2014	10/29/14	23	4	November			13.25	58.45					Not Seen	Original	0	0	0	0	23	5.983561644					200	0	0	0	0	0	0	0	0	0	6015625	6.784884633	Detected
27	27	Original	No	No	No	No	Viable	Southern Alberta	SAB1	No	Yes	November 2014	10/29/14	23	4	November			9	54.85						Original	0	0	0	0	23	5.983561644					172	0	0	0	0	0	0	0	0	0	0	4.89279003	Not Detected
28	28	Original	No	No	No	No	Viable	Southern Alberta	SAB1	No	No	November 2014	10/29/14	23	4	November			7.5	52.65						Original	0	0	0	0	23	5.983561644					200	0	0	0	0	0	0	0	0	0	3437500	6.546002544	Detected
29	29	Original	No	No	No	No	Viable	Southern Alberta	SAB1	Yes	Yes	November 2014	10/29/14	23	4	November			9.5	38.3						Original	0	0	0	0	23	5.983561644					200	0	0	0	0	0	0	0	0	0	0	4.89279003	Not Detected
30	30	Original	No	No	No	No	Viable	Southern Alberta	SAB1	Yes	No	November 2014	10/29/14	23	4	November			11.5	58.5					Not Seen	Original	0	0	0	0	23	5.983561644					152	0	0	0	0	0	0	0	0	0	1093750	6.068881289	Detected
31	31	Original	No	No	No	No	Viable	Southern Alberta	SAB1	No	Yes	November 2014	10/29/14	23	4	November			10.75	48.25						Original	0	0	0	0	23	5.983561644					200	0	0	0	0	0	0	0	0	0	625000	5.84703254	Detected
32	32	Original	No	No	No	No	Viable	Southern Alberta	SAB1	No	No	November 2014	10/29/14	23	4	November			7.25	61.1					Not Seen	Original	0	0	0	0	23	5.983561644					200	0	0	0	0	0	0	0	0	0	2890625	6.472573627	Detected
33	33	Original	No	No	No	No	Viable	Southern Alberta	SAB1	Yes	Yes	November 2014	10/29/14	23	4	November			10.875	57.4					Not Seen	2014	0	0	0	0	23	2.301369863					176	0	0	0	0	0	0	0	0	0	312500	5.591760035	Detected
34	34	Original	No	No	No	No	Viable	Southern Alberta	SAB1	Yes	No	November 2014	10/29/14	23	4	November			7.75	47.8						Original	0	0	0	0	23	5.983561644					200	0	0	0	0	0	0	0	0	0	0	4.89279003	Not Detected
35	35	Original	No	No	No	No	Viable	Southern Alberta	SAB1	No	Yes	November 2014	10/29/14	23	4	November			8.5	66.8					Not Seen	Original	0	0	0	0	23	5.983561644					200	0	0	0	0	0	0	0	0	0	1406250	6.171543631	Detected
36	36	Original	No	No	No	No	Viable	Southern Alberta	SAB1	No	No	November 2014	10/29/14	23	4	November			15.5	66.3					Not Seen	2014	0	0	0	0	23	2.301369863					200	0	0	0	0	0	0	0	0	0	2968750	6.483854637	Detected
37	37	Original	No	No	No	No	Viable	Southern Alberta	SAB1	Yes	Yes	November 2014	10/29/14	23	4	November			7.25	59.6					Not Seen	2014	0	0	0	0	23	2.301369863					200	0	0	0	0	0	0	0	0	0	312500	5.591760035	Detected
38	38	Original	No	No	No	No	Not Viable	Southern Alberta	SAB1	Yes	No	November 2014	10/29/14	23	4	November														0	23
39	39	Original	No	No	No	No	Viable	Southern Alberta	SAB1	No	Yes	November 2014	10/29/14	23	4	November			7.5	52.2						Original	0	0	0	0	23	5.983561644					200	0	0	0	0	0	0	0	0	0	156250	5.369911285	Detected
40	40	Original	No	No	No	No	Viable	Southern Alberta	SAB1	No	No	November 2014	10/29/14	23	4	November			11.375	66.55						Original	0	0	0	0	23	5.983561644								0	0	0	0	0	0	0
41	41	Original	No	No	No	No	Viable	Southern Alberta	SAB2	Yes	Yes	November 2014	10/29/14	23	4	November			11.625	54.9						Original	0	0	0	0	23	5.983561644					195	0	0	0	0	0	0	0	0	0	1562500	6.215009325	Detected
43	43	Original	No	No	No	No	Viable	Southern Alberta	SAB2	No	Yes	November 2014	10/29/14	23	4	November			11.125	53.6						Original	0	0	0	0	23	5.983561644					200	0	0	0	0	0	0	0	0	0	0	4.89279003	Not Detected
44	44	Original	No	No	No	No	Not Viable	Southern Alberta	SAB2	No	No	November 2014	10/29/14	23	4	November														1	13
45	45	Original	No	No	No	No	Viable	Southern Alberta	SAB2	Yes	Yes	November 2014	10/29/14	23	4	November			8	40.35						Original	0	0	0	0	23	5.983561644					200	0	0	0	0	0	0	0	0	0	0	4.89279003	Not Detected
46	46	Original	No	No	No	No	Viable	Southern Alberta	SAB2	Yes	No	November 2014	10/29/14	23	4	November			11.625	59.35						Original	0	0	0	0	23	5.983561644					175	0	0	0	0	0	0	0	0	0	0	4.89279003	Not Detected
47	47	Original	No	No	No	No	Viable	Southern Alberta	SAB2	No	Yes	November 2014	10/29/14	23	4	November			14.75	56.95						Original	0	0	0	0	23	5.983561644					200	0	0	0	0	0	0	0	0	0	0	4.89279003	Not Detected
48	48	Original	No	No	No	No	Viable	Southern Alberta	SAB2	No	No	November 2014	10/29/14	23	4	November			12.875	60.35						Original	0	0	0	0	23	5.983561644					184	0	0	0	0	0	0	0	0	0	2031250	6.324153795	Detected
49	49	Original	No	No	No	No	Viable	Southern Alberta	SAB2	Yes	Yes	November 2014	10/29/14	23	4	November			13.625	50.8					Not Seen	nknown 2014	0	0	0	0	23						200	0	0	0	0	0	0	0	0	0	0	4.89279003	Not Detected
50	50	Original	No	No	No	No	Viable	Southern Alberta	SAB2	Yes	No	November 2014	10/29/14	23	4	November			15.75	60.65						Original	0	0	0	0	23	5.983561644					200	0	0	0	0	0	0	0	0	0	1171875	6.096910013	Detected
51	51	Original	No	No	No	No	Viable	Southern Alberta	SAB2	No	Yes	November 2014	10/29/14	23	4	November			9.5	62.55						Original	0	0	0	0	23	5.983561644					196	0	0	0	0	0	0	0	0	0	2187500	6.355188028	Detected
52	52	Original	No	No	No	No	Viable	Southern Alberta	SAB2	No	No	November 2014	10/29/14	23	4	November			12.625	59.35						Original	0	0	0	0	23	5.983561644					200	0	0	0	0	0	0	0	0	0	859375	5.971971276	Detected
53	53	Original	No	No	No	No	Viable	Southern Alberta	SAB2	Yes	Yes	November 2014	10/29/14	23	4	November			11.5	50.85					Not Seen	nknown 2014	1	0	1	0	23						200	0	0	0	0	0	0	0	0	0	2109375	6.339948062	Detected
54	54	Original	No	No	No	No	Viable	Southern Alberta	SAB2	Yes	No	November 2014	10/29/14	23	4	November			15.75	56.65						Original	0	0	0	0	23	5.983561644					200	0	0	0	0	0	0	0	0	0	1093750	6.068881289	Detected
55	55	Original	No	No	No	No	Viable	Southern Alberta	SAB2	No	Yes	November 2014	10/29/14	23	4	November			14	49.5						Original	0	0	0	0	23	5.983561644					200	0	0	0	0	0	0	0	0	0	78125	5.193820026	Detected
56	56	Original	No	No	No	No	Not Viable	Southern Alberta	SAB2	No	No	November 2014	10/29/14	23	4	November														1	13
57	57	Original	No	No	No	No	Viable	Southern Alberta	SAB2	Yes	Yes	November 2014	10/29/14	23	4	November			12	54.5					Not Seen	Original	0	0	0	0	23	5.983561644					174	0	0	0	0	0	0	0	0	0	0	4.89279003	Not Detected
58	58	Original	No	No	No	No	Viable	Southern Alberta	SAB2	Yes	No	November 2014	10/29/14	23	4	November			19.5	65.75					Not Seen	Original	0	0	0	0	23	5.983561644					145	0	0	0	0	0	0	0	0	0	0	4.89279003	Not Detected
59	59	Original	No	No	No	No	Viable	Southern Alberta	SAB2	No	Yes	November 2014	10/29/14	23	4	November			14.375	57.65						Original	0	0	0	0	23	5.983561644					200	0	0	0	0	0	0	0	0	0	0	4.89279003	Not Detected
60	60	Original	No	No	No	No	Viable	Southern Alberta	SAB2	No	No	November 2014	10/29/14	23	4	November			9.5	52.35					Not Seen	2014	0	0	0	0	23	2.301369863					200	0	0	0	0	0	0	0	0	0	0	4.89279003	Not Detected
61	61	Original	No	No	No	No	Viable	Southern Alberta	SAB2	Yes	Yes	November 2014	10/29/14	23	4	November			15.5	60.6						Original	0	0	0	0	23	5.983561644					200	0	0	0	0	0	0	0	0	0	546875	5.795880017	Detected
62	62	Original	No	No	No	No	Not Viable	Southern Alberta	SAB2	Yes	No	November 2014	10/29/14	23	4	November														1	13
63	63	Original	No	No	No	No	Viable	Southern Alberta	SAB2	No	Yes	November 2014	10/29/14	23	4	November			14	54.3						Original	0	0	0	0	23	5.983561644					189	0	0	0	0	0	0	0	0	0	78125	5.193820026	Detected
64	64	Original	No	No	No	No	Viable	Southern Alberta	SAB2	No	No	November 2014	10/29/14	23	4	November			13.75	40.8						Original	0	0	0	0	23	5.983561644					200	0	0	0	0	0	0	0	0	0	2890625	6.472573627	Detected
65	65	Original	No	No	No	No	Viable	Southern Alberta	SAB2	Yes	Yes	November 2014	10/29/14	23	4	November			16.375	51.8						Original	0	0	0	0	23	5.983561644					200	0	0	0	0	0	0	0	0	0	2656250	6.436858075	Detected
66	66	Original	No	No	No	No	Viable	Southern Alberta	SAB2	Yes	No	November 2014	10/29/14	23	4	November			12.875	62.45						Original	0	0	0	0	23	5.983561644					200	0	0	0	0	0	0	0	0	0	1171875	6.096910013	Detected
67	67	Original	No	No	No	No	Viable	Southern Alberta	SAB2	No	Yes	November 2014	10/29/14	23	4	November			10.625	56.15						Original	0	0	0	0	23	5.983561644					200	0	0	0	0	0	0	0	0	0	156250	5.369911285	Detected
68	68	Original	No	No	No	No	Viable	Southern Alberta	SAB2	No	No	November 2014	10/29/14	23	4	November			13.75	46.3						Original	0	0	0	0	23	5.983561644					200	0	0	0	0	0	0	0	0	0	0	4.89279003	Not Detected
69	69	Original	No	No	No	No	Viable	Southern Alberta	SAB2	Yes	Yes	November 2014	10/29/14	23	4	November			15.5	59.15						Original	0	0	0	0	23	5.983561644					200	0	0	0	0	0	0	0	0	0	3828125	6.591760035	Detected
70	70	Original	No	No	No	No	Viable	Southern Alberta	SAB2	Yes	No	November 2014	10/29/14	23	4	November			14	63.95					Not Seen	Original	0	0	0	0	23	5.983561644					200	0	0	0	0	0	0	0	0	0	2578125	6.424268947	Detected
71	71	Original	No	No	No	No	Viable	Southern Alberta	SAB2	No	Yes	November 2014	10/29/14	23	4	November			15.625	61.5						Original	0	0	0	0	23	5.983561644					162	0	0	0	0	0	0	0	0	0	78125	5.193820026	Detected
72	72	Original	No	No	No	No	Viable	Southern Alberta	SAB2	No	No	November 2014	10/29/14	23	4	November			14.875	51.4						Original	0	0	0	0	23	5.983561644					193	0	0	0	0	0	0	0	0	0	0	4.89279003	Not Detected
73	73	Original	No	No	No	No	Viable	Southern Alberta	SAB2	Yes	Yes	November 2014	10/29/14	23	4	November			11.25	58.3					Not Seen	Original	0	0	0	0	23	5.983561644					190	0	0	0	0	0	0	0	0	0	0	4.89279003	Not Detected
74	74	Original	No	No	No	No	Viable	Southern Alberta	SAB2	Yes	No	November 2014	10/29/14	23	4	November			13.875	47.25						Original	0	0	0	0	23	5.983561644					200	0	0	0	0	0	0	0	0	0	156250	5.369911285	Detected
75	75	Original	No	No	No	No	Viable	Southern Alberta	SAB2	No	Yes	November 2014	10/29/14	23	4	November			16.5	44.95						Original	0	0	0	0	23	5.983561644					200	0	0	0	0	0	0	0	0	0	781250	5.934182716	Detected
76	76	Original	No	No	No	No	Not Viable	Southern Alberta	SAB2	No	No	November 2014	10/29/14	23	4	November														0	23
77	77	Original	No	No	No	No	Viable	Southern Alberta	SAB2	Yes	Yes	November 2014	10/29/14	23	4	November			17.75	58.45						Original	0	0	0	0	23	5.983561644					200	0	0	0	0	0	0	0	0	0	390625	5.670941281	Detected
78	78	Original	No	No	No	No	Viable	Southern Alberta	SAB2	Yes	No	November 2014	10/29/14	23	4	November			13.75	64.7						Original	0	0	0	0	23	5.983561644					200	0	0	0	0	0	0	0	0	0	0	4.89279003	Not Detected
79	79	Original	No	No	No	No	Viable	Southern Alberta	SAB2	No	Yes	November 2014	10/29/14	23	4	November			12.75	55.05					Not Seen	2014	0	0	0	0	23	4.142465753					185	0	0	0	0	0	0	0	0	0	0	4.89279003	Not Detected
80	80	Original	No	No	No	No	Viable	Southern Alberta	SAB2	No	No	November 2014	10/29/14	23	4	November			15.5	54.35					Not Seen	2014	0	0	0	0	23	2.301369863					200	0	0	0	0	0	0	0	0	0	78125	5.193820026	Detected
81	81	Original	No	No	No	No	Viable	Southern Alberta	SAB3	Yes	Yes	November 2014	10/29/14	23	4	November			12.75	59.9						Original	0	0	0	0	23	5.983561644					200	0	0	0	0	0	0	0	0	0	1562500	6.215009325	Detected
82	82	Original	No	No	No	No	Viable	Southern Alberta	SAB3	Yes	No	November 2014	10/29/14	23	4	November			14.125	69					Not Seen	nknown 2014	0	0	0	0	23						200	0	0	0	0	0	0	0	0	0	3671875	6.574031268	Detected
83	83	Original	No	No	No	No	Viable	Southern Alberta	SAB3	No	Yes	November 2014	10/29/14	23	4	November			8.625	44.1						Original	0	0	0	0	23	5.983561644					200	0	0	0	0	0	0	0	0	0	0	4.89279003	Not Detected
84	84	Original	No	No	No	No	Viable	Southern Alberta	SAB3	No	No	November 2014	10/29/14	23	4	November			11.375	64.15						Original	0	0	0	0	23	5.983561644					200	0	0	0	0	0	0	0	0	0	546875	5.795880017	Detected
85	85	Original	No	No	No	No	Viable	Southern Alberta	SAB3	Yes	Yes	November 2014	10/29/14	23	4	November			15.625	54.75					Not Seen	nknown 2014	1	0	1	0	23						200	0	0	0	0	0	0	0	0	0	1718750	6.254517866	Detected
86	86	Original	No	No	No	No	Viable	Southern Alberta	SAB3	Yes	No	November 2014	10/29/14	23	4	November			15.25	69.4						Original	0	0	0	0	23	5.983561644					142	0	0	0	0	0	0	0	0	0	2890625	6.472573627	Detected
87	87	Original	No	No	No	No	Viable	Southern Alberta	SAB3	No	Yes	November 2014	10/29/14	23	4	November			15.375	64.25					Not Seen	nknown 2014	1	0	1	0	23						200	0	0	0	0	0	0	0	0	0	625000	5.84703254	Detected
88	88	Original	No	No	No	No	Viable	Southern Alberta	SAB3	No	No	November 2014	10/29/14	23	4	November			9.5	71.75						2014	1	0	1	0	23	0					200	0	0	0	0	0	0	0	0	0	1953125	6.307763378	Detected
89	89	Original	No	No	No	No	Viable	Southern Alberta	SAB3	Yes	Yes	November 2014	10/29/14	23	4	November			12.25	58.55						Original	0	0	0	0	23	5.983561644					200	0	0	0	0	0	0	0	0	0	468750	5.73788807	Detected
90	90	Original	No	No	No	No	Viable	Southern Alberta	SAB3	Yes	No	November 2014	10/29/14	23	4	November			12.5	57.75						Original	0	0	0	0	23	5.983561644					200	0	0	0	0	0	0	0	0	0	1796875	6.273001272	Detected
91	91	Original	No	No	No	No	Viable	Southern Alberta	SAB3	No	Yes	November 2014	10/29/14	23	4	November			14	60.75						Original	0	0	0	0	23	5.983561644					200	0	0	0	0	0	0	0	0	0	546875	5.795880017	Detected
92	92	Original	No	No	No	No	Viable	Southern Alberta	SAB3	No	No	November 2014	10/29/14	23	4	November			12.75	65.65						Original	0	0	0	0	23	5.983561644					200	0	0	0	0	0	0	0	0	0	1015625	6.038918066	Detected
93	93	Original	No	No	No	No	Viable	Southern Alberta	SAB3	Yes	Yes	November 2014	10/29/14	23	4	November			15.375	57.65						Original	0	0	0	0	23	5.983561644					200	0	0	0	0	0	0	0	0	0	1406250	6.171543631	Detected
94	94	Original	No	No	No	No	Viable	Southern Alberta	SAB3	Yes	No	November 2014	10/29/14	23	4	November			12	55.75					Not Seen	nknown 2014	1	0	1	0	23						200	2	1	0	0	0	0	0	0	0	1093750	6.068881289	Detected
95	95	Original	No	No	No	No	Viable	Southern Alberta	SAB3	No	Yes	November 2014	10/29/14	23	4	November			19	58.05					Not Seen	nknown 2014	0	0	0	0	23						200	0	0	0	0	0	0	0	0	0	3515625	6.555547862	Detected
96	96	Original	No	No	No	No	Viable	Southern Alberta	SAB3	No	No	November 2014	10/29/14	23	4	November			15.75	57.15						Original	0	0	0	0	23	5.983561644					200	0	0	0	0	0	0	0	0	0	468750	5.73788807	Detected
97	97	Original	No	No	No	No	Viable	Southern Alberta	SAB3	Yes	Yes	November 2014	10/29/14	23	4	November			11.5	58.6						Original	0	0	0	0	23	5.983561644					200	0	0	0	0	0	0	0	0	0	1484375	6.193820026	Detected
98	98	Original	No	No	No	No	Viable	Southern Alberta	SAB3	Yes	No	November 2014	10/29/14	23	4	November			16.875	61.45						Original	0	0	0	0	23	5.983561644					197	0	0	0	0	0	0	0	0	0	3828125	6.591760035	Detected
99	99	Original	No	No	No	No	Viable	Southern Alberta	SAB3	No	Yes	November 2014	10/29/14	23	4	November			15.75	64.75						Original	0	0	0	0	23	5.983561644					200	0	0	0	0	0	0	0	0	0	1250000	6.123238952	Detected
100	100	Original	No	No	No	No	Viable	Southern Alberta	SAB3	No	No	November 2014	10/29/14	23	4	November			9	52.8					Not Seen	Original	0	0	0	0	23	5.983561644					147	0	0	0	0	0	0	0	0	0	0	4.89279003	Not Detected
101	101	Original	No	No	No	No	Viable	Southern Alberta	SAB3	Yes	Yes	November 2014	10/29/14	23	4	November			18	67.25						Original	0	0	0	0	23	5.983561644					181	0	0	0	0	0	0	0	0	0	156250	5.369911285	Detected
102	102	Original	No	No	No	No	Viable	Southern Alberta	SAB3	Yes	No	November 2014	10/29/14	23	4	November			12.25	63.15						Original	0	0	0	0	23	5.983561644					200	0	0	0	0	0	0	0	0	0	1796875	6.273001272	Detected
103	103	Original	No	No	No	No	Viable	Southern Alberta	SAB3	No	Yes	November 2014	10/29/14	23	4	November			13	60.9						Original	0	0	0	0	23	5.983561644					200	0	0	0	0	0	0	0	0	0	0	4.89279003	Not Detected
104	104	Original	No	No	No	No	Viable	Southern Alberta	SAB3	No	No	November 2014	10/29/14	23	4	November			10.25	64.3					Not Seen	Original	0	0	0	0	23	5.983561644					196	0	0	0	0	0	0	0	0	0	546875	5.795880017	Detected
105	105	Original	No	No	No	No	Viable	Southern Alberta	SAB3	Yes	Yes	November 2014	10/29/14	23	4	November			15.625	54.15						Original	0	0	0	0	23	5.983561644					200	0	0	0	0	0	0	0	0	0	1250000	6.123238952	Detected
106	106	Original	No	No	No	No	Viable	Southern Alberta	SAB3	Yes	No	November 2014	10/29/14	23	4	November			15	53.9						Original	0	0	0	0	23	5.983561644					200	0	0	0	0	0	0	0	0	0	2187500	6.355188028	Detected
107	107	Original	No	No	No	No	Viable	Southern Alberta	SAB3	No	Yes	November 2014	10/29/14	23	4	November			14	58						Original	0	0	0	0	23	5.983561644					200	0	0	0	0	0	0	0	0	0	312500	5.591760035	Detected
108	108	Original	No	No	No	No	Viable	Southern Alberta	SAB3	No	No	November 2014	10/29/14	23	4	November			13.375	53.15						Original	0	0	0	0	23	5.983561644					200	0	0	0	0	0	0	0	0	0	859375	5.971971276	Detected
109	109	Original	No	No	No	No	Viable	Southern Alberta	SAB3	Yes	Yes	November 2014	10/29/14	23	4	November			15.25	56.05						Original	0	0	0	0	23	5.983561644					200	0	0	0	0	0	0	0	0	0	2265625	6.369911285	Detected
111	111	Original	No	No	No	No	Viable	Southern Alberta	SAB3	No	Yes	November 2014	10/29/14	23	4	November			11.625	57.85						Original	0	0	0	0	23	5.983561644					200	1	0.5	0	0	0	0	0	0	0	156250	5.369911285	Detected
112	112	Original	No	No	No	No	Viable	Southern Alberta	SAB3	No	No	November 2014	10/29/14	23	4	November			9.25	53.8						Original	0	0	0	0	23	5.983561644					200	0	0	0	0	0	0	0	0	0	3671875	6.574031268	Detected
113	113	Original	No	No	No	No	Viable	Southern Alberta	SAB3	Yes	Yes	November 2014	10/29/14	23	4	November			15	34.8						Original	0	0	0	0	23	5.983561644					200	0	0	0	0	0	0	0	0	0	1093750	6.068881289	Detected
114	114	Original	No	No	No	No	Viable	Southern Alberta	SAB3	Yes	No	November 2014	10/29/14	23	4	November			13.375	58.15					Not Seen	nknown 2014	0	0	0	0	23						200	0	0	0	0	0	0	0	0	0	0	4.89279003	Not Detected
115	115	Original	No	No	No	No	Viable	Southern Alberta	SAB3	No	Yes	November 2014	10/29/14	23	4	November			10.5	48						Original	0	0	0	0	23	5.983561644					200	0	0	0	0	0	0	0	0	0	78125	5.193820026	Detected
116	116	Original	No	No	No	No	Viable	Southern Alberta	SAB3	No	No	November 2014	10/29/14	23	4	November			10	59.5						Original	0	0	0	0	23	5.983561644					183	0	0	0	0	0	0	0	0	0	8593750	6.938113009	Detected
117	117	Original	No	No	No	No	Viable	Southern Alberta	SAB3	Yes	Yes	November 2014	10/29/14	23	4	November			17	57.3						Original	0	0	0	0	23	5.983561644					200	0	0	0	0	0	0	0	0	0	234375	5.494850022	Detected
118	118	Original	No	No	No	No	Viable	Southern Alberta	SAB3	Yes	No	November 2014	10/29/14	23	4	November			9.375	62.3						Original	0	0	0	0	23	5.983561644					160	0	0	0	0	0	0	0	0	0	1875000	6.290730039	Detected
119	119	Original	No	No	No	No	Viable	Southern Alberta	SAB3	No	Yes	November 2014	10/29/14	23	4	November			13.375	58.3						2014	0	0	0	0	23	4.142465753					200	0	0	0	0	0	0	0	0	0	312500	5.591760035	Detected
120	120	Original	No	No	No	No	Viable	Southern Alberta	SAB3	No	No	November 2014	10/29/14	23	4	November			12.875	59.45						Original	0	0	0	0	23	5.983561644					200	0	0	0	0	0	0	0	0	0	1953125	6.307763378	Detected
201	201	Original	No	No	No	No	Viable	Northern Alberta	NAB1	Yes	Yes	November 2014	10/22/14	22	4	November			14.375	59.99					Unmarked	2014	0	0	0	0	22	2.136986301					200	0	0	0	0	0	0	0	0	0	78125	5.193820026	Detected
202	202	Original	No	No	No	No	Viable	Northern Alberta	NAB1	Yes	No	November 2014	10/22/14	22	4	November			13.125	52.13					Unmarked	2014	0	0	0	0	22	2.136986301					200	0	0	0	0	0	0	0	0	0	1171875	6.096910013	Detected
203	203	Original	No	No	No	No	Viable	Northern Alberta	NAB1	No	Yes	November 2014	10/22/14	22	4	November			13.25	55.18					Not Seen	2014	0	0	0	0	22	2.136986301					200	0	0	0	0	0	0	0	0	0	156250	5.369911285	Detected
204	204	Original	No	No	No	No	Not Viable	Northern Alberta	NAB1	No	No	November 2014	10/22/14	22	4	November														0	22						200	0	0								33500000	7.526056442	Detected
205	205	Original	No	No	No	No	Viable	Northern Alberta	NAB1	Yes	Yes	November 2014	10/22/14	22	4	November			11.25	51.45					Unmarked	2014	0	0	0	0	22	2.136986301					200	0	0	0	0	0	0	0	0	0	156250	5.369911285	Detected
206	206	Original	No	No	No	No	Viable	Northern Alberta	NAB1	Yes	No	November 2014	10/22/14	22	4	November			15.5	55.59					Green	Original	0	0	0	0	22	5.753424658					200	0	0	0	0	0	0	0	0	0	1171875	6.096910013	Detected
207	207	Original	No	No	No	No	Viable	Northern Alberta	NAB1	No	Yes	November 2014	10/22/14	22	4	November			16	55.36					Not Seen	2014	0	0	0	0	22	2.136986301					200	0	0	0	0	0	0	0	0	0	156250	5.369911285	Detected
208	208	Original	No	No	No	No	Viable	Northern Alberta	NAB1	No	No	November 2014	10/22/14	22	4	November			12.875	53.86					Unmarked	2014	0	0	0	0	22	2.136986301					200	1	0.5	0	0	0	0	0	0	0	703125	5.89279003	Detected
209	209	Original	No	No	No	No	Not Viable	Northern Alberta	NAB1	Yes	Yes	November 2014	10/22/14	22	4	November														0	22
210	210	Original	No	No	No	No	Not Viable	Northern Alberta	NAB1	Yes	No	November 2014	10/22/14	22	4	November														0	22						200	0	0								2890625	6.472573627	Detected
211	211	Original	No	No	No	No	Viable	Northern Alberta	NAB1	No	Yes	November 2014	10/22/14	22	4	November			14.125	51.72					Green	Original	0	0	0	0	22	5.753424658					200	0	0	0	0	0	0	0	0	0	781250	5.934182716	Detected
212	212	Original	No	No	No	No	Viable	Northern Alberta	NAB1	No	No	November 2014	10/22/14	22	4	November			9.5	52.18					Not Seen	Original	0	0	0	0	22	5.753424658					200	0	0	0	0	0	0	0	0	0	2578125	6.424268947	Detected
213	213	Original	No	No	No	No	Viable	Northern Alberta	NAB1	Yes	Yes	November 2014	10/22/14	22	4	November			12.75	54.31					Unmarked	2014	0	0	0	0	22	2.136986301					200	0	0	0	0	0	0	0	0	0	312500	5.591760035	Detected
214	214	Original	No	No	No	No	Viable	Northern Alberta	NAB1	Yes	No	November 2014	10/22/14	22	4	November			12.125	58.95					Not Seen	2014	0	0	0	0	22	2.136986301					200	0	0	0	0	0	0	0	0	0	0	4.89279003	Not Detected
215	215	Original	No	No	No	No	Viable	Northern Alberta	NAB1	No	Yes	November 2014	10/22/14	22	4	November			13.125	51.45					Unmarked	2014	0	0	0	0	22	2.136986301					200	0	0	0	0	0	0	0	0	0	5937500	6.779280756	Detected
216	216	Original	No	No	No	No	Viable	Northern Alberta	NAB1	No	No	November 2014	10/22/14	22	4	November			14.875	54.81					Not Seen	Original	0	0	0	0	22	5.753424658					200	0	0	0	0	0	0	0	0	0	3203125	6.516039321	Detected
217	217	Original	No	No	No	No	Viable	Northern Alberta	NAB1	Yes	Yes	November 2014	10/22/14	22	4	November			10.625	56.54					Green	Original	0	0	0	0	22	5.753424658					200	0	0	0	0	0	0	0	0	0	0	4.89279003	Not Detected
218	218	Original	No	No	No	No	Not Viable	Northern Alberta	NAB1	Yes	No	November 2014	10/22/14	22	4	November														0	22						153	0	0								10078125	7.006733383	Detected
219	219	Original	No	No	No	No	Viable	Northern Alberta	NAB1	No	Yes	November 2014	10/22/14	22	4	November			7.625	54.77					Not Seen	2014	0	0	0	0	22	2.136986301					200	0	0	0	0	0	0	0	0	0	0	4.89279003	Not Detected
220	220	Original	No	No	No	No	Viable	Northern Alberta	NAB1	No	No	November 2014	10/22/14	22	4	November			8.375	52.81					Unmarked	2014	1	0	1	0	22	0					200	0	0	0	0	0	0	0	0	0	0	4.89279003	Not Detected
221	221	Original	No	No	No	No	Viable	Northern Alberta	NAB1	Yes	Yes	November 2014	10/22/14	22	4	November			8.25	45.36					Unmarked	2014	1	0	1	0	22	0					200	0	0	0	0	0	0	0	0	0	156250	5.369911285	Detected
222	222	Original	No	No	No	No	Viable	Northern Alberta	NAB1	Yes	No	November 2014	10/22/14	22	4	November			11.875	55.68					Green	Original	0	0	0	0	22	5.753424658					200	1	0.5	0	0	0	0	0	0	0	234375	5.494850022	Detected
223	223	Original	No	No	No	No	Viable	Northern Alberta	NAB1	No	Yes	November 2014	10/22/14	22	4	November			10	54.13					Not Seen	Original	0	0	0	0	22	5.753424658					200	0	0	0	0	0	0	0	0	0	156250	5.369911285	Detected
224	224	Original	No	No	No	No	Viable	Northern Alberta	NAB1	No	No	November 2014	10/22/14	22	4	November			9.875	45.22					Not Seen	2014	0	0	0	0	22	2.136986301					200	5	2.5	0	0	0	0	0	0	0	0	4.89279003	Not Detected
225	225	Original	No	No	No	No	Viable	Northern Alberta	NAB1	Yes	Yes	November 2014	10/22/14	22	4	November			12	62.49					Not Seen	2014	0	0	0	0	22	2.136986301					200	3	1.5	0	0	0	0	0	0	0	0	4.89279003	Not Detected
226	226	Original	No	No	No	No	Not Viable	Northern Alberta	NAB1	Yes	No	November 2014	10/22/14	22	4	November														0	22
227	227	Original	No	No	No	No	Viable	Northern Alberta	NAB1	No	Yes	November 2014	10/22/14	22	4	November			17.125	61.45					Green	Original	0	0	0	0	22	5.753424658					200	0	0	0	0	0	0	0	0	0	0	4.89279003	Not Detected
228	228	Original	No	No	No	No	Viable	Northern Alberta	NAB1	No	No	November 2014	10/22/14	22	4	November			11.875	55.09					Unmarked	2014	1	0	1	0	22	0					200	0	0	0	0	0	0	0	0	0	546875	5.795880017	Detected
229	229	Original	No	No	No	No	Viable	Northern Alberta	NAB1	Yes	Yes	November 2014	10/22/14	22	4	November			15.125	67.04					Green	Original	0	0	0	0	22	5.753424658					200	0	0	0	0	0	0	0	0	0	859375	5.971971276	Detected
230	230	Original	No	No	No	No	Viable	Northern Alberta	NAB1	Yes	No	November 2014	10/22/14	22	4	November			13.625	55.22					Green	Original	0	0	0	0	22	5.753424658					200	0	0	0	0	0	0	0	0	0	0	4.89279003	Not Detected
231	231	Original	No	No	No	No	Viable	Northern Alberta	NAB1	No	Yes	November 2014	10/22/14	22	4	November			11.25	57.59					Not Seen	Original	0	0	0	0	22	5.753424658					200	3	1.5	0	0	0	0	0	0	0	78125	5.193820026	Detected
232	232	Original	No	No	No	No	Viable	Northern Alberta	NAB1	No	No	November 2014	10/22/14	22	4	November			11.625	56.18					Green	Original	0	0	0	0	22	5.753424658					200	0	0	0	0	0	0	0	0	0	625000	5.84703254	Detected
233	233	Original	No	No	No	No	Viable	Northern Alberta	NAB1	Yes	Yes	November 2014	10/22/14	22	4	November			11	55.81					Unmarked	2014	1	0	1	0	22	0					200	0	0	0	0	0	0	0	0	0	546875	5.795880017	Detected
234	234	Original	No	No	No	No	Viable	Northern Alberta	NAB1	Yes	No	November 2014	10/22/14	22	4	November			11.125	61.4					Green	Original	0	0	0	0	22	5.753424658					200	0	0	0	0	0	0	0	0	0	2265625	6.369911285	Detected
235	235	Original	No	No	No	No	Viable	Northern Alberta	NAB1	No	Yes	November 2014	10/22/14	22	4	November			11.375	60.68					Unmarked	2014	0	0	0	0	22	2.136986301					200	0	0	0	0	0	0	0	0	0	0	4.89279003	Not Detected
236	236	Original	No	No	No	No	Viable	Northern Alberta	NAB1	No	No	November 2014	10/22/14	22	4	November			13.75	56.81					Green	Original	0	0	0	0	22	5.753424658					200	1	0.5	0	0	0	0	0	0	0	2265625	6.369911285	Detected
237	237	Original	No	No	No	No	Viable	Northern Alberta	NAB1	Yes	Yes	November 2014	10/22/14	22	4	November			11.875	58.9					Green	Original	0	0	0	0	22	5.753424658					200	2	1	0	0	0	0	0	0	0	546875	5.795880017	Detected
238	238	Original	No	No	No	No	Viable	Northern Alberta	NAB1	Yes	No	November 2014	10/22/14	22	4	November			11.375	54.31					Unmarked	2014	0	0	0	0	22	2.136986301					200	0	0	0	0	0	0	0	0	0	6484375	6.817069316	Detected
239	239	Original	No	No	No	No	Viable	Northern Alberta	NAB1	No	Yes	November 2014	10/22/14	22	4	November			15.375	52.9					Not Seen	2014	0	0	0	0	22	2.136986301					200	0	0	0	0	0	0	0	0	0	1640625	6.235212711	Detected
240	240	Original	No	No	No	No	Viable	Northern Alberta	NAB1	No	No	November 2014	10/22/14	22	4	November			11.125	47.95					Unmarked	2014	0	0	0	0	22	2.136986301					200	0	0	0	0	0	0	0	0	0	0	4.89279003	Not Detected
241	241	Original	No	No	No	No	Viable	Northern Alberta	NAB2	Yes	Yes	November 2014	10/22/14	22	4	November			11.25	68.11					Not Seen	2014	0	0	0	0	22	2.136986301					174	1	0.574712644	0	0	0	0	0	0	0	3750000	6.58298611	Detected
242	242	Original	No	No	No	No	Not Viable	Northern Alberta	NAB2	Yes	No	November 2014	10/22/14	22	4	November														0	22						200	0	0
243	243	Original	No	No	No	No	Viable	Northern Alberta	NAB2	No	Yes	November 2014	10/22/14	22	4	November			10.875	57.13					Unmarked	2014	0	0	0	0	22	2.136986301					200	0	0	0	0	0	0	0	0	0	78125	5.193820026	Detected
244	244	Original	No	No	No	No	Viable	Northern Alberta	NAB2	No	No	November 2014	10/22/14	22	4	November			14.375	67.11					Unmarked	2014	0	0	0	0	22	2.136986301					200	0	0	0	0	0	0	0	0	0	1328125	6.148062535	Detected
245	245	Original	No	No	No	No	Viable	Northern Alberta	NAB2	Yes	Yes	November 2014	10/22/14	22	4	November			9.25	57.76					Unmarked	2014	0	0	0	0	22	2.136986301					200	0	0	0	0	0	0	0	0	0	0	4.89279003	Not Detected
246	246	Original	No	No	No	No	Viable	Northern Alberta	NAB2	Yes	No	November 2014	10/22/14	22	4	November			11.375	58.76					Unmarked	2014	0	0	0	0	22	2.136986301					200	0	0	0	0	0	0	1	0	1	5156250	6.718864833	Detected
247	247	Original	No	No	No	No	Viable	Northern Alberta	NAB2	No	Yes	November 2014	10/22/14	22	4	November			12.625	62.21					Not Seen	2014	0	0	0	0	22	2.136986301					200	0	0	0	0	0	0	0	0	0	0	4.89279003	Not Detected
248	248	Original	No	No	No	No	Viable	Northern Alberta	NAB2	No	No	November 2014	10/22/14	22	4	November			10	55.59					Not Seen	2014	0	0	0	0	22	2.136986301					200	0	0	0	0	0	0	0	0	0	0	4.89279003	Not Detected
249	249	Original	No	No	No	No	Viable	Northern Alberta	NAB2	Yes	Yes	November 2014	10/22/14	22	4	November			12	61.03					Green	Original	0	0	0	0	22	5.753424658					200	2	1	0	0	0	0	0	0	0	2500000	6.41130397	Detected
250	250	Original	No	No	No	No	Viable	Northern Alberta	NAB2	Yes	No	November 2014	10/22/14	22	4	November			14	62.75					Green	Original	0	0	0	0	22	5.753424658					200	1	0.5	0	0	0	0	0	0	0	1171875	6.096910013	Detected
251	251	Original	No	No	No	No	Viable	Northern Alberta	NAB2	No	Yes	November 2014	10/22/14	22	4	November			14.875	52.77					Unmarked	2014	0	0	0	0	22	2.136986301					200	0	0	0	0	0	0	0	0	0	1250000	6.123238952	Detected
252	252	Original	No	No	No	No	Viable	Northern Alberta	NAB2	No	No	November 2014	10/22/14	22	4	November			15.75	63.39					Not Seen	Original	0	0	0	0	22	5.753424658					200	1	0.5	0	0	0	0	0	0	0	1015625	6.038918066	Detected
253	253	Original	No	No	No	No	Viable	Northern Alberta	NAB2	Yes	Yes	November 2014	10/22/14	22	4	November			9.75	50.78					Unmarked	2014	0	0	0	0	22	2.136986301					200	0	0	0	0	0	0	0	0	0	0	4.89279003	Not Detected
254	254	Original	No	No	No	No	Viable	Northern Alberta	NAB2	Yes	No	November 2014	10/22/14	22	4	November			12.875	58.58					Green	2014	0	0	0	0	22	5.063013699					200	0	0	0	0	0	0	0	0	0	312500	5.591760035	Detected
255	255	Original	No	No	No	No	Viable	Northern Alberta	NAB2	No	Yes	November 2014	10/22/14	22	4	November			11.375	62.03					Unmarked	2014	0	0	0	0	22	2.136986301					200	1	0.5	0	0	0	0	0	0	0	390625	5.670941281	Detected
256	256	Original	No	No	No	No	Viable	Northern Alberta	NAB2	No	No	November 2014	10/22/14	22	4	November			11.5	54.41					Green	Original	0	0	0	0	22	5.753424658					200	0	0	0	0	0	0	0	0	0	1093750	6.068881289	Detected
257	257	Original	No	No	No	No	Viable	Northern Alberta	NAB2	Yes	Yes	November 2014	10/22/14	22	4	November			9.625	54.68					Not Seen	2014	0	0	0	0	22	2.136986301					200	0	0	0	0	0	0	0	0	0	0	4.89279003	Not Detected
258	258	Original	No	No	No	No	Viable	Northern Alberta	NAB2	Yes	No	November 2014	10/22/14	22	4	November			10.625	57.67					Green	Original	0	0	0	0	22	5.753424658					200	0	0	0	0	0	0	0	0	0	0	4.89279003	Not Detected
259	259	Original	No	No	No	No	Viable	Northern Alberta	NAB2	No	Yes	November 2014	10/22/14	22	4	November			13.75	59.76					Unmarked	2014	0	0	0	0	22	2.136986301					200	0	0	0	0	0	0	0	0	0	78125	5.193820026	Detected
260	260	Original	No	No	No	No	Viable	Northern Alberta	NAB2	No	No	November 2014	10/22/14	22	4	November			14.875	56.31					Green	Original	0	0	0	0	22	5.753424658					200	1	0.5	0	0	0	0	0	0	0	11015625	7.045078375	Detected
261	261	Original	No	No	No	No	Not Viable	Northern Alberta	NAB2	Yes	Yes	November 2014	10/22/14	22	4	November														0	22
262	262	Original	No	No	No	No	Viable	Northern Alberta	NAB2	Yes	No	November 2014	10/22/14	22	4	November			13	59.31					Green	Original	0	0	0	0	22	5.753424658					200	0	0	0	0	0	0	0	0	0	4453125	6.656218024	Detected
263	263	Original	No	No	No	No	Viable	Northern Alberta	NAB2	No	Yes	November 2014	10/22/14	22	4	November			11.5	55.86					Green	Original	0	0	0	0	22	5.753424658					200	0	0	0	0	0	0	0	0	0	0	4.89279003	Not Detected
264	264	Original	No	No	No	No	Viable	Northern Alberta	NAB2	No	No	November 2014	10/22/14	22	4	November			11	60.4					Not Seen	2014	0	0	0	0	22	5.753424658					200	0	0	0	0	0	0	0	0	0	5312500	6.731639121	Detected
265	265	Original	No	No	No	No	Viable	Northern Alberta	NAB2	Yes	Yes	November 2014	10/22/14	22	4	November			12.875	64.66					Not Seen	2014	0	0	0	0	22	2.136986301					200	0	0	0	0	0	0	0	0	0	0	4.89279003	Not Detected
266	266	Original	No	No	No	No	Viable	Northern Alberta	NAB2	Yes	No	November 2014	10/22/14	22	4	November			13.75	65.29					Not Seen	2014	0	0	0	0	22	2.136986301					200	0	0	0	0	0	0	0	0	0	1562500	6.215009325	Detected
267	267	Original	No	No	No	No	Not Viable	Northern Alberta	NAB2	No	Yes	November 2014	10/22/14	22	4	November														0	22
268	268	Original	No	No	No	No	Viable	Northern Alberta	NAB2	No	No	November 2014	10/22/14	22	4	November			14.25	61.03					Green	Original	0	0	0	0	22	5.753424658					200	0	0	0	0	0	0	0	0	0	2187500	6.355188028	Detected
269	269	Original	No	No	No	No	Viable	Northern Alberta	NAB2	Yes	Yes	November 2014	10/22/14	22	4	November			11.5	53.68					Green	Original	0	0	0	0	22	5.753424658					200	0	0	0	0	0	0	0	0	0	0	4.89279003	Not Detected
270	270	Original	No	No	No	No	Viable	Northern Alberta	NAB2	Yes	No	November 2014	10/22/14	22	4	November			12.375	58.9					Unmarked	2014	1	0	1	0	22	0					200	0	0	0	0	0	0	0	0	0	23500000	7.372509266	Detected
271	271	Original	No	No	No	No	Viable	Northern Alberta	NAB2	No	Yes	November 2014	10/22/14	22	4	November			14.875	61.09					Green	Original	0	0	0	0	22	5.753424658					200	2	1	0	0	0	0	0	0	0	1093750	6.068881289	Detected
272	272	Original	No	No	No	No	Viable	Northern Alberta	NAB2	No	No	November 2014	10/22/14	22	4	November			16.25	59.35					Not Seen	Original	0	0	0	0	22	5.753424658					200	0	0	0	0	0	0	0	0	0	3359375	6.536242707	Detected
273	273	Original	No	No	No	No	Viable	Northern Alberta	NAB2	Yes	Yes	November 2014	10/22/14	22	4	November			12.875	57.36					Not Seen	Original	0	0	0	0	22	5.753424658					200	0	0	0	0	0	0	0	0	0	0	4.89279003	Not Detected
274	274	Original	No	No	No	No	Not Viable	Northern Alberta	NAB2	Yes	No	November 2014	10/22/14	22	4	November														0	22						200	1	0.5								10468750	7.023123799	Detected
275	275	Original	No	No	No	No	Viable	Northern Alberta	NAB2	No	Yes	November 2014	10/22/14	22	4	November			12.75	60.99					Not Seen	2014	0	0	0	0	22	2.136986301					200	0	0	0	0	0	0	0	0	0	0	4.89279003	Not Detected
276	276	Original	No	No	No	No	Viable	Northern Alberta	NAB2	No	No	November 2014	10/22/14	22	4	November			10.375	51.59					Not Seen	2014	0	0	0	0	22	2.136986301					200	0	0	0	0	0	0	0	0	0	6406250	6.811868123	Detected
277	277	Original	No	No	No	No	Not Viable	Northern Alberta	NAB2	Yes	Yes	November 2014	10/22/14	22	4	November														0	22						200	0	0
278	278	Original	No	No	No	No	Viable	Northern Alberta	NAB2	Yes	No	November 2014	10/22/14	22	4	November			14.875	56.09					Green	Original	0	0	0	0	22	5.753424658					200	0	0	0	0	0	0	0	0	0	156250	5.369911285	Detected
279	279	Original	No	No	No	No	Viable	Northern Alberta	NAB2	No	Yes	November 2014	10/22/14	22	4	November			10.875	51.9					Unmarked	2014	0	0	0	0	22	2.136986301					200	2	1	0	0	0	0	0	0	0	0	4.89279003	Not Detected
280	280	Original	No	No	No	No	Viable	Northern Alberta	NAB2	No	No	November 2014	10/22/14	22	4	November			13.5	55.99					Green	Original	0	0	0	0	22	5.753424658					200	0	0	0	0	0	0	0	0	0	781250	5.934182716	Detected
281	281	Original	No	No	No	No	Viable	Northern Alberta	NAB3	Yes	Yes	November 2014	10/22/14	22	4	November			10.875	63.4					Green	Original	0	0	0	0	22	5.753424658					200	0	0	0	0	0	0	0	0	0	78125	5.193820026	Detected
282	282	Original	No	No	No	No	Viable	Northern Alberta	NAB3	Yes	No	November 2014	10/22/14	22	4	November			14.75	60.36					Not Seen	2014	0	0	0	0	22	2.136986301					200	0	0	0	0	0	0	0	0	0	1328125	6.148062535	Detected
283	283	Original	No	No	No	No	Viable	Northern Alberta	NAB3	No	Yes	November 2014	10/22/14	22	4	November			7.5	51.63					Green	Original	0	0	0	0	22	5.753424658					200	0	0	0	0	0	0	0	0	0	0	4.89279003	Not Detected
284	284	Original	No	No	No	No	Viable	Northern Alberta	NAB3	No	No	November 2014	10/22/14	22	4	November			8.625	51.13					Unmarked	2014	0	0	0	0	22	2.136986301					200	1	0.5	0	0	0	0	0	0	0	156250	5.369911285	Detected
285	285	Original	No	No	No	No	Viable	Northern Alberta	NAB3	Yes	Yes	November 2014	10/22/14	22	4	November			13.625	58.49					Unmarked	2014	0	0	0	0	22	2.136986301					200	2	1	0	0	0	0	0	0	0	0	4.89279003	Not Detected
286	286	Original	No	No	No	No	Not Viable	Northern Alberta	NAB3	Yes	No	November 2014	10/22/14	22	4	November														0	22						200	0	0								1250000	6.123238952	Detected
287	287	Original	No	No	No	No	Viable	Northern Alberta	NAB3	No	Yes	November 2014	10/22/14	22	4	November			9.25	55.72					Green	Original	0	0	0	0	22	5.753424658					200	0	0	0	0	0	0	0	0	0	0	4.89279003	Not Detected
288	288	Original	No	No	No	No	Viable	Northern Alberta	NAB3	No	No	November 2014	10/22/14	22	4	November			7.625	47.27					Not Seen	2014	0	0	0	0	22	2.136986301					200	0	0	0	0	0	0	0	0	0	312500	5.591760035	Detected
289	289	Original	No	No	No	No	Viable	Northern Alberta	NAB3	Yes	Yes	November 2014	10/22/14	22	4	November			12.5	55.68					Green	Original	0	0	0	0	22	5.753424658					200	0	0	0	0	0	0	0	0	0	2656250	6.436858075	Detected
290	290	Original	No	No	No	No	Viable	Northern Alberta	NAB3	Yes	No	November 2014	10/22/14	22	4	November			7.75	51.13					Not Seen	2014	0	0	0	0	22	5.063013699					200	0	0	0	0	0	0	0	0	0	10312500	7.016641671	Detected
291	291	Original	No	No	No	No	Viable	Northern Alberta	NAB3	No	Yes	November 2014	10/22/14	22	4	November			5.75	55.63					Not Seen	2014	0	0	0	0	22	2.136986301					200	1	0.5	0	0	0	0	0	0	0	0	4.89279003	Not Detected
292	292	Original	No	No	No	No	Viable	Northern Alberta	NAB3	No	No	November 2014	10/22/14	22	4	November			8	50.72					Green	Original	0	0	0	0	22	5.753424658					200	0	0	0	0	0	0	0	0	0	3203125	6.516039321	Detected
293	293	Original	No	No	No	No	Viable	Northern Alberta	NAB3	Yes	Yes	November 2014	10/22/14	22	4	November			7	55.99					Green	Original	0	0	0	0	22	5.753424658					200	0	0	0	0	0	0	0	0	0	1093750	6.068881289	Detected
294	294	Original	No	No	No	No	Viable	Northern Alberta	NAB3	Yes	No	November 2014	10/22/14	22	4	November			8.375	61.22					Green	2014	0	0	0	0	22	2.136986301					200	0	0	0	0	0	0	0	0	0	2421875	6.397940009	Detected
295	295	Original	No	No	No	No	Viable	Northern Alberta	NAB3	No	Yes	November 2014	10/22/14	22	4	November			6.875	47.04					Not Seen	2014	0	0	0	0	22	2.136986301					200	0	0	0	0	0	0	0	0	0	0	4.89279003	Not Detected
296	296	Original	No	No	No	No	Viable	Northern Alberta	NAB3	No	No	November 2014	10/22/14	22	4	November			10	57.09					Not Seen	2014	1	0	1	0	22	0					200	0	0	0	0	0	0	0	0	0	0	4.89279003	Not Detected
297	297	Original	No	No	No	No	Viable	Northern Alberta	NAB3	Yes	Yes	November 2014	10/22/14	22	4	November			12	51.45					Not Seen	2014	0	0	0	0	22	5.063013699					200	0	0	0	0	0	0	0	0	0	0	4.89279003	Not Detected
298	298	Original	No	No	No	No	Not Viable	Northern Alberta	NAB3	Yes	No	November 2014	10/22/14	22	4	November														0	22
299	299	Original	No	No	No	No	Viable	Northern Alberta	NAB3	No	Yes	November 2014	10/22/14	22	4	November			4.75	48.09					Unmarked	2014	1	0	1	0	22	0					200	0	0	0	0	0	0	0	0	0	0	4.89279003	Not Detected
300	300	Original	No	No	No	No	Viable	Northern Alberta	NAB3	No	No	November 2014	10/22/14	22	4	November			6.875	59.13					Not Seen	2014	0	0	0	0	22	2.136986301					200	0	0	0	0	0	0	0	0	0	1250000	6.123238952	Detected
301	301	Original	No	No	No	No	Viable	Northern Alberta	NAB3	Yes	Yes	November 2014	10/22/14	22	4	November			9.375	57.63					Green	Original	0	0	0	0	22	5.753424658					200	0	0	0	0	0	0	0	0	0	0	4.89279003	Not Detected
302	302	Original	No	No	No	No	Viable	Northern Alberta	NAB3	Yes	No	November 2014	10/22/14	22	4	November			10.375	58.09					Not Seen	Original	0	0	0	0	22	5.753424658					200	0	0	0	0	0	0	0	0	0	5156250	6.718864833	Detected
303	303	Original	No	No	No	No	Viable	Northern Alberta	NAB3	No	Yes	November 2014	10/22/14	22	4	November			9.125	58.81					Green	Original	0	0	0	0	22	5.753424658					200	0	0	0	0	0	0	0	0	0	1015625	6.038918066	Detected
304	304	Original	No	No	No	No	Viable	Northern Alberta	NAB3	No	No	November 2014	10/22/14	22	4	November			7.875	51.63					Green	Original	0	0	0	0	22	5.753424658					200	0	0	0	0	0	0	0	0	0	546875	5.795880017	Detected
306	306	Original	No	No	No	No	Viable	Northern Alberta	NAB3	Yes	No	November 2014	10/22/14	22	4	November			8	56.86					Green	Original	0	0	0	0	22	5.753424658					200	0	0	0	0	0	0	0	0	0	10156250	7.010061326	Detected
307	307	Original	No	No	No	No	Viable	Northern Alberta	NAB3	No	Yes	November 2014	10/22/14	22	4	November			7.625	61.18					Unmarked	2014	0	0	0	0	22	2.136986301					200	0	0	0	0	0	0	0	0	0	3593750	6.564887888	Detected
308	308	Original	No	No	No	No	Viable	Northern Alberta	NAB3	No	No	November 2014	10/22/14	22	4	November			9	55.36					Green	Original	0	0	0	0	22	5.753424658					200	0	0	0	0	0	0	0	0	0	0	4.89279003	Not Detected
309	309	Original	No	No	No	No	Viable	Northern Alberta	NAB3	Yes	Yes	November 2014	10/22/14	22	4	November			9.125	51.63					Green	Original	0	0	0	0	22	5.753424658					200	0	0	0	0	0	0	0	0	0	0	4.89279003	Not Detected
310	310	Original	No	No	No	No	Viable	Northern Alberta	NAB3	Yes	No	November 2014	10/22/14	22	4	November			9.75	57.54					Green	Original	0	0	0	0	22	5.753424658					200	0	0	0	0	0	0	0	0	0	2812500	6.460991754	Detected
312	312	Original	No	No	No	No	Viable	Northern Alberta	NAB3	No	No	November 2014	10/22/14	22	4	November			7	49.45					Unmarked	2014	0	0	0	0	22	3.912328767					200	0	0	0	0	0	0	0	0	0	2343750	6.384151724	Detected
313	313	Original	No	No	No	No	Viable	Northern Alberta	NAB3	Yes	Yes	November 2014	10/22/14	22	4	November			8	56.86					Unmarked	2014	0	0	0	0	22	2.136986301					200	0	0	0	0	0	0	0	0	0	390625	5.670941281	Detected
314	314	Original	No	No	No	No	Not Viable	Northern Alberta	NAB3	Yes	No	November 2014	10/22/14	22	4	November														1	13
315	315	Original	No	No	No	No	Viable	Northern Alberta	NAB3	No	Yes	November 2014	10/22/14	22	4	November			7.125	49.15					Unmarked	2014	1	0	1	0	22	0					200	0	0	0	0	0	0	0	0	0	0	4.89279003	Not Detected
316	316	Original	No	No	No	No	Not Viable	Northern Alberta	NAB3	No	No	November 2014	10/22/14	22	4	November														0	22
317	317	Original	No	No	No	No	Viable	Northern Alberta	NAB3	Yes	Yes	November 2014	10/22/14	22	4	November			5.625	53.86					Not Seen	Original	0	0	0	0	22	5.753424658					200	0	0	0	0	0	0	0	0	0	0	4.89279003	Not Detected
318	318	Original	No	No	No	No	Viable	Northern Alberta	NAB3	Yes	No	November 2014	10/22/14	22	4	November			8.75	48.96					Green	Original	0	0	0	0	22	5.753424658					200	0	0	0	0	0	0	0	0	0	6484375	6.817069316	Detected
319	319	Original	No	No	No	No	Viable	Northern Alberta	NAB3	No	Yes	November 2014	10/22/14	22	4	November			9	58.85					Green	Original	0	0	0	0	22	5.753424658					200	0	0	0	0	0	0	0	0	0	0	4.89279003	Not Detected
320	320	Original	No	No	No	No	Viable	Northern Alberta	NAB3	No	No	November 2014	10/22/14	22	4	November			7.5	55.22					Green	Original	0	0	0	0	22	5.753424658					200	0	0	0	0	0	0	0	0	0	2187500	6.355188028	Detected
321	321	Original	No	No	No	No	Viable	Northern Alberta	NAB3	Yes	Yes	November 2014	10/22/14	22	4	November			8.625	39.94					Unmarked	2014	0	0	0	0	22	2.136986301					175	0	0	0	0	0	0	0	0	0	0	4.89279003	Not Detected
322	322	Original	No	No	No	No	Viable	Northern Alberta	NAB3	Yes	No	November 2014	10/22/14	22	4	November			9	49.15					Not Seen	2014	0	0	0	0	22	2.136986301					200	0	0	0	0	0	0	0	0	0	5390625	6.73788807	Detected
323	323	Original	No	No	No	No	Viable	Northern Alberta	NAB3	No	Yes	November 2014	10/22/14	22	4	November			11.125	42.8					Unmarked	2014	1	0	1	0	22	0					200	0	0	0	0	0	0	0	0	0	0	4.89279003	Not Detected
324	324	Original	No	No	No	No	Viable	Northern Alberta	NAB3	No	No	November 2014	10/22/14	22	4	November			9.5	59.22					Unmarked	2014	1	0	1	0	22	0					200	0	0	0	0	0	0	0	0	0	6328125	6.806603883	Detected
325	325	Original	No	No	No	No	Not Viable	Northern Alberta	NAB3	Yes	Yes	November 2014	10/22/14	22	4	November														0	22						200	0	0								1328125	6.148062535	Detected
401	401	Original	No	Yes	No	2015	Viable	Prince Edward Island	PEI1a	Yes	Yes	November 2014	12/06/14	23	4	November			4.125	45.5						2014	1	0	1	0	23	0					200	5	2.5								0	4.89279003	Not Detected
402	402	Original	No	No	No	No	Viable	Prince Edward Island	PEI1a	Yes	No	November 2014	12/06/14	23	4	November			8.875	41.7						Original	0	0	0	0	23	7.364383562					200	0	0								0	4.89279003	Not Detected
403	403	Original	No	No	No	No	Not Viable	Prince Edward Island	PEI1a	No	Yes	November 2014	12/06/14	23	4	November														1	7
404	404	Original	No	Yes	No	2015	Viable	Prince Edward Island	PEI1a	No	No	November 2014	12/06/14	23	4	November			5.25	32.7						Original	0	0	0	0	23	7.364383562					200	0	0								0	4.89279003	Not Detected
405	405	Original	No	No	No	No	Viable	Prince Edward Island	PEI1a	Yes	Yes	November 2014	12/06/14	23	4	November			6.5	42.5						Original	0	0	0	0	23	7.364383562					200	0	0								0	4.89279003	Not Detected
406	406	Original	No	No	No	No	Viable	Prince Edward Island	PEI1a	Yes	No	November 2014	12/06/14	23	4	November			7.375	50						2014	0	0	0	0	23	3.649315068					200	4	2								0	4.89279003	Not Detected
407	407	Original	No	No	No	No	Viable	Prince Edward Island	PEI1a	No	Yes	November 2014	12/06/14	23	4	November			10.5	44.8						Original	0	0	0	0	23	7.364383562					200	2	1								1093750	6.068881289	Detected
408	408	Original	No	Yes	2014	2015	Viable	Prince Edward Island	PEI1a	No	No	November 2014	12/06/14	23	4	November			11.375	41.8						Original	0	0	0	0	23	7.364383562					200	3	1.5								0	4.89279003	Not Detected
409	409	Original	No	Yes	2014	2015	Viable	Prince Edward Island	PEI1a	Yes	Yes	November 2014	12/06/14	23	4	November			6.125	43.65						Original	0	0	0	0	23	7.364383562					200	1	0.5								0	4.89279003	Not Detected
410	410	Original	No	Yes	2014	No	Viable	Prince Edward Island	PEI1a	Yes	No	November 2014	12/06/14	23	4	November			7.125	41.75						2014	1	0	1	0	23	0					200	1	0.5								156250	5.369911285	Detected
411	411	Original	No	Yes	2014	No	Viable	Prince Edward Island	PEI1a	No	Yes	November 2014	12/06/14	23	4	November			2.5	36.9						Original	0	0	0	0	23	7.364383562					200	4	2								0	4.89279003	Not Detected
412	412	Original	No	No	No	No	Not Viable	Prince Edward Island	PEI1a	No	No	November 2014	12/06/14	23	4	November														1	7
413	413	Original	No	Yes	2014	No	Viable	Prince Edward Island	PEI1a	Yes	Yes	November 2014	12/06/14	23	4	November			6.625	46.4						Original	0	0	0	0	23	7.364383562					200	25	12.5								0	4.89279003	Not Detected
414	414	Original	No	No	No	No	Not Viable	Prince Edward Island	PEI1a	Yes	No	November 2014	12/06/14	23	4	November														1	7
415	415	Original	No	No	No	No	Viable	Prince Edward Island	PEI1a	No	Yes	November 2014	12/06/14	23	4	November			7.375	43.1						Original	0	0	0	0	23	7.364383562					200	2	1								0	4.89279003	Not Detected
416	416	Original	No	Yes	2014	No	Viable	Prince Edward Island	PEI1a	No	No	November 2014	12/06/14	23	4	November			11.875	45.3						Original	0	0	0	0	23	7.364383562					200	3	1.5								0	4.89279003	Not Detected
417	417	Original	No	Yes	2014	2015	Viable	Prince Edward Island	PEI1a	Yes	Yes	November 2014	12/06/14	23	4	November			9.75	42.55						Original	0	0	0	0	23	7.364383562					200	0	0								0	4.89279003	Not Detected
418	418	Original	No	No	No	No	Viable	Prince Edward Island	PEI1a	Yes	No	November 2014	12/06/14	23	4	November			13.25	44.55						Original	0	0	0	0	23	7.364383562					200	0	0								0	4.89279003	Not Detected
420	420	Original	No	No	No	No	Viable	Prince Edward Island	PEI1a	No	No	November 2014	12/06/14	23	4	November			5.625	39.2						2014	1	0	1	0	23	0					200	0	0								3593750	6.564887888	Detected
422	422	Original	No	Yes	No	2015	Viable	Prince Edward Island	PEI1a	Yes	No	November 2014	12/06/14	23	4	November			6.375	48.25						Original	0	0	0	0	23	7.364383562					200	3	1.5								625000	5.84703254	Detected
423	423	Original	No	Yes	No	2015	Viable	Prince Edward Island	PEI1a	No	Yes	November 2014	12/06/14	23	4	November			7.375	49.45						Original	0	0	0	0	23	7.364383562					200	2	1								0	4.89279003	Not Detected
424	424	Original	No	Yes	No	2015	Viable	Prince Edward Island	PEI1a	No	No	November 2014	12/06/14	23	4	November			7.625	48.45						Original	0	0	0	0	23	7.364383562					200	2	1								0	4.89279003	Not Detected
436	436	Original	No	No	No	No	Not Viable	Prince Edward Island	PEI2a	No	No	November 2014	12/06/14	23	4	November														1	7
437	437	Original	No	Yes	2014	No	Viable	Prince Edward Island	PEI2a	Yes	Yes	November 2014	12/06/14	23	4	November			10.5	41.05						Original	0	0	0	0	23	7.364383562					200	40	20								0	4.89279003	Not Detected
438	438	Original	No	No	No	No	Viable	Prince Edward Island	PEI2a	Yes	No	November 2014	12/06/14	23	4	November			6.5	53.45						Original	0	0	0	0	23	7.364383562					200	1	0.5								312500	5.591760035	Detected
439	439	Original	No	No	No	No	Viable	Prince Edward Island	PEI2a	No	Yes	November 2014	12/06/14	23	4	November			7.5	36.7						Original	0	0	0	0	23	7.364383562					200	4	2								0	4.89279003	Not Detected
441	441	Original	No	Yes	2014	No	Viable	Prince Edward Island	PEI2a	Yes	Yes	November 2014	12/06/14	23	4	November			4.375	42.65						Original	0	0	0	0	23	7.364383562					200	1	0.5								4843750	6.69213058	Detected
447	447	Original	No	No	No	No	Viable	Prince Edward Island	PEI1a	No	Yes	November 2014	12/06/14	23	4	November			9.375	23.6						2014	1	0	1	0	23	0					166	3	1.81								0	4.89279003	Not Detected
448	448	Original	No	Yes	2014	No	Viable	Prince Edward Island	PEI1a	No	No	November 2014	12/06/14	23	4	November			9.5	44.3						Original	0	0	0	0	23	7.364383562					200	1	0.5								0	4.89279003	Not Detected
449	449	Original	No	Yes	2014	No	Viable	Prince Edward Island	PEI1a	Yes	Yes	November 2014	12/06/14	23	4	November			7.25	43.88						Original	0	0	0	0	23	7.364383562					200	2	1								8203125	6.918095896	Detected
450	450	Original	No	Yes	2014	2015	Viable	Prince Edward Island	PEI1a	Yes	No	November 2014	12/06/14	23	4	November			9.25	42						Original	0	0	0	0	23	7.364383562					200	1	0.5								0	4.89279003	Not Detected
451	451	Original	No	No	No	No	Viable	Prince Edward Island	PEI1a	No	Yes	November 2014	12/06/14	23	4	November			7.625	52.5						Original	0	0	0	0	23	7.364383562					200	4	2								0	4.89279003	Not Detected
453	453	Original	No	No	No	No	Viable	Prince Edward Island	PEI1a	Yes	Yes	November 2014	12/06/14	23	4	November			9.625	38.5						Original	0	0	0	0	23	7.364383562					200	1	0.5								0	4.89279003	Not Detected
454	454	Original	No	Yes	No	2015	Viable	Prince Edward Island	PEI1a	Yes	No	November 2014	12/06/14	23	4	November			9.25	51.1						Original	0	0	0	0	23	7.364383562					200	1	0.5								0	4.89279003	Not Detected
455	455	Original	No	No	No	No	Viable	Prince Edward Island	PEI1b	No	Yes	November 2014	12/06/14	23	4	November			12.375	42.3						Original	0	0	0	0	23	7.364383562					200	0	0								0	4.89279003	Not Detected
457	457	Original	No	Yes	2014	No	Viable	Prince Edward Island	PEI1b	Yes	Yes	November 2014	12/06/14	23	4	November			5.625	30.65						Original	0	0	0	0	23	7.364383562					200	3	1.5								0	4.89279003	Not Detected
459	459	Original	No	Yes	2014	No	Viable	Prince Edward Island	PEI1b	No	Yes	November 2014	12/06/14	23	4	November			12.125	42.65						Original	0	0	0	0	23	7.364383562					200	2	1								0	4.89279003	Not Detected
460	460	Original	No	Yes	2014	No	Viable	Prince Edward Island	PEI1b	No	No	November 2014	12/06/14	23	4	November			10	38.85						Original	0	0	0	0	23	7.364383562					200	1	0.5								1718750	6.254517866	Detected
462	462	Original	No	Yes	2014	No	Viable	Prince Edward Island	PEI1b	Yes	No	November 2014	12/06/14	23	4	November			2.125	24.2						Original	0	0	0	0	23	7.364383562					200	2	1								0	4.89279003	Not Detected
463	463	Original	No	No	No	No	Viable	Prince Edward Island	PEI1b	No	Yes	November 2014	12/06/14	23	4	November			11.625	42.95						Original	0	0	0	0	23	7.364383562					200	1	0.5								1406250	6.171543631	Detected
465	465	Original	No	Yes	2014	No	Viable	Prince Edward Island	PEI1b	Yes	Yes	November 2014	12/06/14	23	4	November			5.875	27.05						Original	0	0	0	0	23	7.364383562					200	2	1								0	4.89279003	Not Detected
468	468	Original	No	No	No	No	Viable	Prince Edward Island	PEI2a	No	No	November 2014	12/06/14	23	4	November			8.75	43.1						Original	0	0	0	0	23	7.364383562					200	0	0								0	4.89279003	Not Detected
470	470	Original	No	Yes	2014	No	Viable	Prince Edward Island	PEI2a	Yes	No	November 2014	12/06/14	23	4	November			9.625	40.1						Original	0	0	0	0	23	7.364383562					200	2	1								0	4.89279003	Not Detected
471	471	Original	No	Yes	2014	No	Viable	Prince Edward Island	PEI2a	No	Yes	November 2014	12/06/14	23	4	November			10.125	40.4						Original	0	0	0	0	23	7.364383562					200	2	1								0	4.89279003	Not Detected
472	472	Original	No	No	No	No	Viable	Prince Edward Island	PEI2a	No	No	November 2014	12/06/14	23	4	November			10	43.2						Original	0	0	0	0	23	7.364383562					200	2	1								2578125	6.424268947	Detected
475	475	Original	No	No	No	No	Viable	Prince Edward Island	PEI2a	No	Yes	November 2014	12/06/14	23	4	November			2.375	32.25						Original	0	0	0	0	23	7.364383562					200	1	0.5								0	4.89279003	Not Detected
476	476	Original	No	Yes	2014	No	Viable	Prince Edward Island	PEI2a	No	No	November 2014	12/06/14	23	4	November			6.5	40.2						Original	0	0	0	0	23	7.364383562					200	2	1								1093750	6.068881289	Detected
477	477	Original	No	Yes	2014	No	Viable	Prince Edward Island	PEI2a	Yes	Yes	November 2014	12/06/14	23	4	November			7.75	40.55						Original	0	0	0	0	23	7.364383562					200	1	0.5								234375	5.494850022	Detected
478	478	Original	No	Yes	2014	No	Viable	Prince Edward Island	PEI2a	Yes	No	November 2014	12/06/14	23	4	November										Original	0	0	0	0	23	7.364383562					200	0	0								0	4.89279003	Not Detected
479	479	Original	No	Yes	2014	No	Viable	Prince Edward Island	PEI2a	No	Yes	November 2014	12/06/14	23	4	November			3.625	32.2						2014	1	0	1	0	23	0					200	0	0								2109375	6.339948062	Detected
480	480	Original	No	No	No	No	Viable	Prince Edward Island	PEI2a	No	No	November 2014	12/06/14	23	4	November			8	46.15						Original	0	0	0	0	23	7.364383562					200	3	1.5								0	4.89279003	Not Detected
481	481	Original	No	Yes	2014	No	Viable	Prince Edward Island	PEI1b	Yes	Yes	November 2014	12/06/14	23	4	November			7.375	35.6						Original	0	0	0	0	23	7.364383562					200	0	0								0	4.89279003	Not Detected
482	482	Original	No	Yes	2014	No	Viable	Prince Edward Island	PEI1b	Yes	No	November 2014	12/06/14	23	4	November			4.875	31.95						2014	0	0	0	0	23	3.649315068					200	0	0								0	4.89279003	Not Detected
483	483	Original	No	Yes	2014	No	Viable	Prince Edward Island	PEI1b	No	Yes	November 2014	12/06/14	23	4	November			9.75	39.9						Original	0	0	0	0	23	7.364383562					200	0	0								2187500	6.355188028	Detected
484	484	Original	No	No	No	No	Viable	Prince Edward Island	PEI1b	No	No	November 2014	12/06/14	23	4	November			2.875	38.85						Original	0	0	0	0	23	7.364383562					200	0	0								0	4.89279003	Not Detected
485	485	Original	No	Yes	2014	No	Viable	Prince Edward Island	PEI1b	Yes	Yes	November 2014	12/06/14	23	4	November										Original	0	0	0	0	23	7.364383562					200	11	5.5								0	4.89279003	Not Detected
487	487	Original	No	No	No	No	Not Viable	Prince Edward Island	PEI1b	No	Yes	November 2014	12/06/14	23	4	November														1	7						200	3	1.5								0	4.89279003	Not Detected
489	489	Original	No	Yes	2014	No	Not Viable	Prince Edward Island	PEI1b	Yes	Yes	November 2014	12/06/14	23	4	November			2.375	25.05										0	23						200	0	0								234375	5.494850022	Detected
490	490	Original	No	No	No	No	Viable	Prince Edward Island	PEI1b	Yes	No	November 2014	12/06/14	23	4	November			7.25	40						2014	0	0	0	0	23	3.649315068					200	2	1								234375	5.494850022	Detected
491	491	Original	No	Yes	2014	No	Viable	Prince Edward Island	PEI1b	No	Yes	November 2014	12/06/14	23	4	November			9.375	30.15						Original	0	0	0	0	23	7.364383562					200	1	0.5								78125	5.193820026	Detected
496	496	Original	No	No	No	No	Not Viable	Prince Edward Island	PEI1b	No	No	November 2014	12/06/14	23	4	November														1	7
498	498	Original	No	No	No	No	Viable	Prince Edward Island	PEI1b	Yes	No	November 2014	12/06/14	23	4	November										Original	0	0	0	0	23	7.364383562
499	499	Original	No	Yes	2014	No	Viable	Prince Edward Island	PEI1b	No	Yes	November 2014	12/06/14	23	4	November			6.375	40.25						Original	0	0	0	0	23	7.364383562					200	3	1.5								78125	5.193820026	Detected
501	501	Original	No	Yes	2014	No	Viable	Prince Edward Island	PEI1b	Yes	Yes	November 2014	12/06/14	23	4	November			1.5	22.45						Original	0	0	0	0	23	7.364383562					200	6	3								0	4.89279003	Not Detected
503	503	Original	No	Yes	2014	No	Viable	Prince Edward Island	PEI1b	No	Yes	November 2014	12/06/14	23	4	November										Original	0	0	0	0	23	7.364383562					200	1	0.5								0	4.89279003	Not Detected
504	504	Original	No	No	No	No	Not Viable	Prince Edward Island	PEI1b	No	No	November 2014	12/06/14	23	4	November														1	7
505	505	Original	No	No	No	No	Viable	Prince Edward Island	PEI1b	Yes	Yes	November 2014	12/06/14	23	4	November			7.75	43.5						2014	0	0	0	0	23	3.649315068					200	2	1								234375	5.494850022	Detected
506	506	Original	No	No	No	No	Not Viable	Prince Edward Island	PEI1b	Yes	No	November 2014	12/06/14	23	4	November														1	7
507	507	Original	No	No	No	No	Not Viable	Prince Edward Island	PEI1b	No	Yes	November 2014	12/06/14	23	4	November														1	7
512	512	Original	No	No	No	No	Viable	Prince Edward Island	PEI2a	No	No	November 2014	12/06/14	23	4	November			5.375	51.95						Original	0	0	0	0	23	0					200	1	0.5								0	4.89279003	Not Detected
513	513	Original	No	No	No	No	Viable	Prince Edward Island	PEI2a	Yes	Yes	November 2014	12/06/14	23	4	November			6.75	42.9						2014	0	0	0	0	23	3.649315068					200	1	0.5								2734375	6.449092531	Detected
514	514	Original	No	No	No	No	Viable	Prince Edward Island	PEI2a	Yes	No	November 2014	12/06/14	23	4	November			4.875	44.05						Original	0	0	0	0	23	7.364383562					200	3	1.5								0	4.89279003	Not Detected
516	516	Original	No	Yes	2014	No	Viable	Prince Edward Island	PEI2a	No	No	November 2014	12/06/14	23	4	November			7.125	31.95						Original	0	0	0	0	23	7.364383562					200	3	1.5								0	4.89279003	Not Detected
517	517	Original	No	No	No	No	Viable	Prince Edward Island	PEI2a	Yes	Yes	November 2014	12/06/14	23	4	November			9	40.65						2014	1	0	1	0	23	0					200	1	0.5								2343750	6.384151724	Detected
518	518	Original	No	Yes	2014	No	Viable	Prince Edward Island	PEI2a	Yes	No	November 2014	12/06/14	23	4	November			6.5	33.05						2014	1	0	1	0	23	0					200	1	0.5								3437500	6.546002544	Detected
519	519	Original	No	No	No	No	Viable	Prince Edward Island	PEI2a	No	Yes	November 2014	12/06/14	23	4	November			6.625	41.55						Original	0	0	0	0	23	7.364383562					200	1	0.5								0	4.89279003	Not Detected
408sp1 (2014)	408	2014	No	Yes	2014	2015	Viable	Prince Edward Island	PEI2b	No	No	November 2014	12/06/14	16	4	November			3.25	42.2						2014	0	0	0	0	16	3.649315068
409sp1 (2014)	409	2014	No	Yes	2014	2015	Viable	Prince Edward Island	PEI2b	Yes	Yes	November 2014	12/06/14	16	4	November			4.5	26.85						2014	0	0	0	0	16	3.649315068
410sp1 (2014)	410	2014	No	Yes	2014	No	Viable	Prince Edward Island	PEI2b	Yes	No	November 2014	12/06/14	16	4	November			5	24.95						2014	0	0	0	0	16	3.649315068
411sp1 (2014)	411	2014	No	Yes	2014	No	Viable	Prince Edward Island	PEI2b	No	Yes	November 2014	12/06/14	16	4	November			3.875	37.55						2014	0	0	0	0	16	3.649315068
413sp1 (2014)	413	2014	No	Yes	2014	No	Not Viable	Prince Edward Island	PEI2b	Yes	Yes	November 2014	12/06/14	16	4	November														0	16
416sp1 (2014)	416	2014	No	Yes	2014	No	Viable	Prince Edward Island	PEI2b	No	No	November 2014	12/06/14	16	4	November			2.125	25.55						2014	0	0	0	0	16	3.649315068
417sp1 (2014)	417	2014	No	Yes	2014	2015	Viable	Prince Edward Island	PEI2b	Yes	Yes	November 2014	12/06/14	16	4	November			3.75	30.05						2014	0	0	0	0	16	3.649315068
437sp1 (2014)	437	2014	No	Yes	2014	No	Viable	Prince Edward Island	PEI2b	Yes	Yes	November 2014	12/06/14	16	4	November			3.375	26.45						2014	0	0	0	0	16	3.649315068
441sp1 (2014)	441	2014	No	Yes	2014	No	Viable	Prince Edward Island	PEI2b	Yes	Yes	November 2014	12/06/14	16	4	November			6.625	33.25						2014	0	0	0	0	16	3.649315068
448sp1 (2014)	448	2014	No	Yes	2014	No	Viable	Prince Edward Island	PEI2b	No	No	November 2014	12/06/14	16	4	November			5.125	36.05						2014	0	0	0	0	16	3.649315068
449sp1 (2014)	449	2014	No	Yes	2014	No	Viable	Prince Edward Island	PEI2b	Yes	Yes	November 2014	12/06/14	16	4	November			4.25	28.9						2014	0	0	0	0	16	3.649315068
450sp1 (2014)	450	2014	No	Yes	2014	2015	Viable	Prince Edward Island	PEI2b	Yes	No	November 2014	12/06/14	16	4	November			4.125	29.85						2014	0	0	0	0	16	3.649315068
457sp1 (2014)	457	2014	No	Yes	2014	No	Viable	Prince Edward Island	PEI2b	Yes	Yes	November 2014	12/06/14	16	4	November			3.625	32.25						2014	0	0	0	0	16	3.649315068
459sp1 (2014)	459	2014	No	Yes	2014	No	Viable	Prince Edward Island	PEI2b	No	Yes	November 2014	12/06/14	16	4	November			5.5	45.75						2014	0	0	0	0	16	3.649315068
460sp1 (2014)	460	2014	No	Yes	2014	No	Viable	Prince Edward Island	PEI2b	No	No	November 2014	12/06/14	16	4	November			1.875	30						2014	0	0	0	0	16	3.649315068
462sp1 (2014)	462	2014	No	Yes	2014	No	Viable	Prince Edward Island	PEI2b	Yes	No	November 2014	12/06/14	16	4	November			4.125	33.2						2014	0	0	0	0	16	3.649315068
465sp1 (2014)	465	2014	No	Yes	2014	No	Viable	Prince Edward Island	PEI2b	Yes	Yes	November 2014	12/06/14	16	4	November			3.125	38.3						2014	0	0	0	0	16	3.649315068
470sp1 (2014)	470	2014	No	Yes	2014	No	Viable	Prince Edward Island	PEI2b	Yes	No	November 2014	12/06/14	16	4	November			3	31.85						2014	0	0	0	0	16	3.649315068
471sp1 (2014)	471	2014	No	Yes	2014	No	Not Viable	Prince Edward Island	PEI2b	No	Yes	November 2014	12/06/14	16	4	November														1	0
476sp1 (2014)	476	2014	No	Yes	2014	No	Viable	Prince Edward Island	PEI2b	No	No	November 2014	12/06/14	16	4	November			3.875	38.2						2014	0	0	0	0	16	3.649315068
477sp1 (2014)	477	2014	No	Yes	2014	No	Viable	Prince Edward Island	PEI2b	Yes	Yes	November 2014	12/06/14	16	4	November			5.625	47.95						2014	0	0	0	0	16	3.649315068
478sp1 (2014)	478	2014	No	Yes	2014	No	Viable	Prince Edward Island	PEI2b	Yes	No	November 2014	12/06/14	16	4	November										2014	0	0	0	0	16	3.649315068
479sp1 (2014)	479	2014	No	Yes	2014	No	Viable	Prince Edward Island	PEI2b	No	Yes	November 2014	12/06/14	16	4	November			3.75	35.15						2014	0	0	0	0	16	3.649315068
481sp1 (2014)	481	2014	No	Yes	2014	No	Not Viable	Prince Edward Island	PEI2b	Yes	Yes	November 2014	12/06/14	16	4	November														1	0
482sp1 (2014)	482	2014	No	Yes	2014	No	Not Viable	Prince Edward Island	PEI2b	Yes	No	November 2014	12/06/14	16	4	November														1	0
483sp1 (2014)	483	2014	No	Yes	2014	No	Viable	Prince Edward Island	PEI2b	No	Yes	November 2014	12/06/14	16	4	November			5.625	39.8						2014	0	0	0	0	16	3.649315068
485sp1 (2014)	485	2014	No	Yes	2014	No	Viable	Prince Edward Island	PEI2b	Yes	Yes	November 2014	12/06/14	16	4	November			4	31						2014	0	0	0	0	16	3.649315068
489sp1 (2014)	489	2014	No	Yes	2014	No	Viable	Prince Edward Island	PEI2b	Yes	Yes	November 2014	12/06/14	16	4	November			2.375	34.1						2014	0	0	0	0	16	3.649315068
491sp1 (2014)	491	2014	No	Yes	2014	No	Viable	Prince Edward Island	PEI2b	No	Yes	November 2014	12/06/14	16	4	November			2.75	29.55						2014	0	0	0	0	16	3.649315068
499sp1 (2014)	499	2014	No	Yes	2014	No	Viable	Prince Edward Island	PEI2b	No	Yes	November 2014	12/06/14	16	4	November			4.375	36.5						2014	0	0	0	0	16	3.649315068
501sp1 (2014)	501	2014	No	Yes	2014	No	Viable	Prince Edward Island	PEI2b	Yes	Yes	November 2014	12/06/14	16	4	November			4.875	28.05						2014	0	0	0	0	16	3.649315068
503sp1 (2014)	503	2014	No	Yes	2014	No	Viable	Prince Edward Island	PEI2b	No	Yes	November 2014	12/06/14	16	4	November			2	31.2						2014	0	0	0	0	16	3.649315068
516sp1 (2014)	516	2014	No	Yes	2014	No	Viable	Prince Edward Island	PEI2b	No	No	November 2014	12/06/14	16	4	November			4.75	37						2014	0	0	0	0	16	3.649315068
518sp1 (2014)	518	2014	No	Yes	2014	No	Viable	Prince Edward Island	PEI2b	Yes	No	November 2014	12/06/14	16	4	November			5.5	46.1						2014	0	0	0	0	16	3.649315068
401sp2 (2015)	401	2015	No	Yes	No	2015	Not Viable	Prince Edward Island	PEI2b	Yes	Yes	November 2014	12/06/14		4	November															0
404sp2 (2015)	404	2015	No	Yes	No	2015	Not Viable	Prince Edward Island	PEI2b	No	No	November 2014	12/06/14		4	November															0
408sp2 (2015)	408	2015	No	Yes	2014	2015	Not Viable	Prince Edward Island	PEI2b	No	No	November 2014	12/06/14		4	November															0
409sp2 (2015)	409	2015	No	Yes	2014	2015	Not Viable	Prince Edward Island	PEI2b	Yes	Yes	November 2014	12/06/14		4	November															0
417sp2 (2015)	417	2015	No	Yes	2014	2015	Not Viable	Prince Edward Island	PEI2b	Yes	Yes	November 2014	12/06/14		4	November															0
422sp2 (2015)	422	2015	No	Yes	No	2015	Not Viable	Prince Edward Island	PEI2b	Yes	No	November 2014	12/06/14		4	November															0
423sp2 (2015)	423	2015	No	Yes	No	2015	Not Viable	Prince Edward Island	PEI2b	No	Yes	November 2014	12/06/14		4	November															0
424sp2 (2015)	424	2015	No	Yes	No	2015	Not Viable	Prince Edward Island	PEI2b	No	No	November 2014	12/06/14		4	November															0
450sp2 (2015)	450	2015	No	Yes	2014	2015	Not Viable	Prince Edward Island	PEI2b	Yes	No	November 2014	12/06/14		4	November															0
454sp2a (2015)	454	2015	No	Yes	No	2015	Not Viable	Prince Edward Island	PEI2b	Yes	No	November 2014	12/06/14		4	November															0
454sp2b (2015)	454	2015	No	Yes	No	2015	Not Viable	Prince Edward Island	PEI2b	Yes	No	November 2014	12/06/14		4	November															0
454sp2c (2015)	454	2015	No	Yes	No	2015	Not Viable	Prince Edward Island	PEI2b	Yes	No	November 2014	12/06/14		4	November															0
1	1	Original	No	No	No	No	Viable	Southern Alberta	SAB1	Yes	Yes	April 2015	03/26/15	44	5	April			13.5	36.05					Green	Original	0	0	0	0	44	10.84931507															312500	5.591760035	Detected
2	2	Original	No	No	No	No	Viable	Southern Alberta	SAB1	Yes	No	April 2015	03/26/15	44	5	April			13	41.15					Green	Original	0	0	0	0	44	10.84931507															78125	5.193820026	Detected
3	3	Original	No	No	No	No	Viable	Southern Alberta	SAB1	No	Yes	April 2015	03/26/15	44	5	April			8	43.55					Green	Original	0	0	0	0	44	10.84931507															21250000	7.328952677	Detected
4	4	Original	No	No	No	No	Viable	Southern Alberta	SAB1	No	No	April 2015	03/26/15	44	5	April			13.5	41.3					Green	Original	0	0	0	0	44	10.84931507															78125	5.193820026	Detected
5	5	Original	No	No	No	No	Viable	Southern Alberta	SAB1	Yes	Yes	April 2015	03/26/15	44	5	April			8.25	37.2					Green	Original	0	0	0	0	44	10.84931507															7187500	6.861272979	Detected
6	6	Original	No	No	No	No	Not Viable	Southern Alberta	SAB1	Yes	No	April 2015	03/26/15	44	5	April			1	37.35					1 seam of bees; no qeen recor					1	23
8	8	Original	No	No	No	No	Viable	Southern Alberta	SAB1	No	No	April 2015	03/26/15	44	5	April			7.25	45.2						Original	0	0	0	0	44	10.84931507															78125	5.193820026	Detected
9	9	Original	No	No	No	No	Viable	Southern Alberta	SAB1	Yes	Yes	April 2015	03/26/15	44	5	April			6.75	31.2						Original	0	0	0	0	44	10.84931507															78125	5.193820026	Detected
10	10	Original	No	No	No	No	Viable	Southern Alberta	SAB1	Yes	No	April 2015	03/26/15	44	5	April			13.25	43.4						Original	0	0	0	0	44	10.84931507															468750	5.73788807	Detected
11	11	Original	No	No	No	No	Viable	Southern Alberta	SAB1	No	Yes	April 2015	03/26/15	44	5	April			11.5	43.7						Original	0	0	0	0	44	10.84931507															156250	5.369911285	Detected
12	12	Original	No	No	No	No	Viable	Southern Alberta	SAB1	No	No	April 2015	03/26/15	44	5	April			7.75	41.95						Original	0	0	0	0	44	10.84931507															156250	5.369911285	Detected
13	13	Original	No	No	No	No	Viable	Southern Alberta	SAB1	Yes	Yes	April 2015	03/26/15	44	5	April			9.75	40.55						Original	0	0	0	0	44	10.84931507															3984375	6.608793374	Detected
14	14	Original	No	No	No	No	Viable	Southern Alberta	SAB1	Yes	No	April 2015	03/26/15	44	5	April			10.5	46.45						Original	0	0	0	0	44	10.84931507															14000000	7.148544817	Detected
15	15	Original	No	No	No	No	Viable	Southern Alberta	SAB1	No	Yes	April 2015	03/26/15	44	5	April			4.5	27.35						Original	0	0	0	0	44	10.84931507															234375	5.494850022	Detected
16	16	Original	No	No	No	No	Viable	Southern Alberta	SAB1	No	No	April 2015	03/26/15	44	5	April			11	48.3						Original	0	0	0	0	44	10.84931507															234375	5.494850022	Detected
17	17	Original	No	No	No	No	Viable	Southern Alberta	SAB1	Yes	Yes	April 2015	03/26/15	44	5	April			3.25	36.95						Original	0	0	0	0	44	10.84931507															2734375	6.449092531	Detected
18	18	Original	No	No	No	No	Viable	Southern Alberta	SAB1	Yes	No	April 2015	03/26/15	44	5	April			9	48.8						Original	0	0	0	0	44	10.84931507															2421875	6.397940009	Detected
19	19	Original	No	No	No	No	Viable	Southern Alberta	SAB1	No	Yes	April 2015	03/26/15	44	5	April			6.4	46.85						Original	0	0	0	0	44	10.84931507															0	4.89279003	Not Detected
20	20	Original	No	No	No	No	Viable	Southern Alberta	SAB1	No	No	April 2015	03/26/15	44	5	April			11.5	42.4						Original	0	0	0	0	44	10.84931507															3281250	6.526258486	Detected
21	21	Original	No	No	No	No	Viable	Southern Alberta	SAB1	Yes	Yes	April 2015	03/26/15	44	5	April			12	40.95						Original	0	0	0	0	44	10.84931507															1875000	6.290730039	Detected
22	22	Original	No	No	No	No	Viable	Southern Alberta	SAB1	Yes	No	April 2015	03/26/15	44	5	April			5.5	40.35						Original	0	0	0	0	44	10.84931507															3203125	6.516039321	Detected
23	23	Original	No	No	No	No	Viable	Southern Alberta	SAB1	No	Yes	April 2015	03/26/15	44	5	April			9.25	33.45						Original	0	0	0	0	44	10.84931507															390625	5.670941281	Detected
24	24	Original	No	No	No	No	Not Viable	Southern Alberta	SAB1	No	No	April 2015	03/26/15	44	5	April														0	44
25	25	Original	No	No	No	No	Viable	Southern Alberta	SAB1	Yes	Yes	April 2015	03/26/15	44	5	April			11.25	37.1						Original	0	0	0	0	44	10.84931507															1718750	6.254517866	Detected
26	26	Original	No	No	No	No	Viable	Southern Alberta	SAB1	Yes	No	April 2015	03/26/15	44	5	April			10.25	46.75						Original	0	0	0	0	44	10.84931507															25250000	7.403603041	Detected
27	27	Original	No	No	No	No	Viable	Southern Alberta	SAB1	No	Yes	April 2015	03/26/15	44	5	April			10.75	42.55						Original	0	0	0	0	44	10.84931507															78125	5.193820026	Detected
28	28	Original	No	No	No	No	Viable	Southern Alberta	SAB1	No	No	April 2015	03/26/15	44	5	April			6.25	42.15						Original	0	0	0	0	44	10.84931507															156250	5.369911285	Detected
29	29	Original	No	No	No	No	Viable	Southern Alberta	SAB1	Yes	Yes	April 2015	03/26/15	44	5	April			6.5	28.6						Original	0	0	0	0	44	10.84931507															156250	5.369911285	Detected
30	30	Original	No	No	No	No	Viable	Southern Alberta	SAB1	Yes	No	April 2015	03/26/15	44	5	April			8.75	39.75					Not Seen	Original	0	0	0	0	44	10.84931507															0	4.89279003	Not Detected
31	31	Original	No	No	No	No	Viable	Southern Alberta	SAB1	No	Yes	April 2015	03/26/15	44	5	April			9.25	37.95						Original	0	0	0	0	44	10.84931507															234375	5.494850022	Detected
32	32	Original	No	No	No	No	Viable	Southern Alberta	SAB1	No	No	April 2015	03/26/15	44	5	April			7.5	52.1					Not Seen	Original	0	0	0	0	44	10.84931507															16000000	7.206235401	Detected
33	33	Original	No	No	No	No	Viable	Southern Alberta	SAB1	Yes	Yes	April 2015	03/26/15	44	5	April			8.5	41.6					Not Seen	2014	0	0	0	0	44	7.167123288															0	4.89279003	Not Detected
34	34	Original	No	No	No	No	Viable	Southern Alberta	SAB1	Yes	No	April 2015	03/26/15	44	5	April			11	34.25						Original	0	0	0	0	44	10.84931507															78125	5.193820026	Detected
35	35	Original	No	No	No	No	Viable	Southern Alberta	SAB1	No	Yes	April 2015	03/26/15	44	5	April			9	39.65						Original	0	0	0	0	44	10.84931507															78125	5.193820026	Detected
36	36	Original	No	No	No	No	Viable	Southern Alberta	SAB1	No	No	April 2015	03/26/15	44	5	April			3.75	51.25					Not Seen	2014	0	0	0	0	44	7.167123288															97000000	7.98712138	Detected
37	37	Original	No	No	No	No	Viable	Southern Alberta	SAB1	Yes	Yes	April 2015	03/26/15	44	5	April			7.25	44.2					Not Seen	2014	0	0	0	0	44	7.167123288															156250	5.369911285	Detected
38	38	Original	No	No	No	No	Not Viable	Southern Alberta	SAB1	Yes	No	April 2015	03/26/15	44	5	April														0	44
39	39	Original	No	No	No	No	Viable	Southern Alberta	SAB1	No	Yes	April 2015	03/26/15	44	5	April			8.5	41.7						Original	0	0	0	0	44	10.84931507															0	4.89279003	Not Detected
40	40	Original	No	No	No	No	Viable	Southern Alberta	SAB1	No	No	April 2015	03/26/15	44	5	April			10	51.3						Original	0	0	0	0	44	10.84931507															4140625	6.62518379	Detected
41	41	Original	No	No	No	No	Viable	Southern Alberta	SAB2	Yes	Yes	April 2015	03/26/15	44	5	April			16.75	37.55						Original	0	0	0	0	44	10.84931507															781250	5.934182716	Detected
43	43	Original	No	No	No	No	Viable	Southern Alberta	SAB2	No	Yes	April 2015	03/26/15	44	5	April			9.25	38.75						Original	0	0	0	0	44	10.84931507															0	4.89279003	Not Detected
44	44	Original	No	No	No	No	Not Viable	Southern Alberta	SAB2	No	No	April 2015	03/26/15	44	5	April														0	44
45	45	Original	No	No	No	No	Viable	Southern Alberta	SAB2	Yes	Yes	April 2015	03/26/15	44	5	April			8.5	28.5						Original	0	0	0	0	44	10.84931507															7421875	6.875061263	Detected
46	46	Original	No	No	No	No	Viable	Southern Alberta	SAB2	Yes	No	April 2015	03/26/15	44	5	April			11	40.8						Original	0	0	0	0	44	10.84931507															0	4.89279003	Not Detected
47	47	Original	No	No	No	No	Viable	Southern Alberta	SAB2	No	Yes	April 2015	03/26/15	44	5	April			10.5	39.75						Original	0	0	0	0	44	10.84931507															2109375	6.339948062	Detected
48	48	Original	No	No	No	No	Viable	Southern Alberta	SAB2	No	No	April 2015	03/26/15	44	5	April			10	42.6						Original	0	0	0	0	44	10.84931507															0	4.89279003	Not Detected
49	49	Original	No	No	No	No	Viable	Southern Alberta	SAB2	Yes	Yes	April 2015	03/26/15	44	5	April			10	32.55					Not Seen	nknown 2014	0	0	0	0	44																78125	5.193820026	Detected
50	50	Original	No	No	No	No	Viable	Southern Alberta	SAB2	Yes	No	April 2015	03/26/15	44	5	April			12	40.45						Original	0	0	0	0	44	10.84931507															0	4.89279003	Not Detected
51	51	Original	No	No	No	No	Viable	Southern Alberta	SAB2	No	Yes	April 2015	03/26/15	44	5	April			10.5	41.95						Original	0	0	0	0	44	10.84931507															3828125	6.591760035	Detected
52	52	Original	No	No	No	No	Viable	Southern Alberta	SAB2	No	No	April 2015	03/26/15	44	5	April			11	40.2						Original	0	0	0	0	44	10.84931507															2421875	6.397940009	Detected
53	53	Original	No	No	No	No	Viable	Southern Alberta	SAB2	Yes	Yes	April 2015	03/26/15	44	5	April			8.5	36					Not Seen	nknown 2014	0	0	0	0	44																78125	5.193820026	Detected
54	54	Original	No	No	No	No	Viable	Southern Alberta	SAB2	Yes	No	April 2015	03/26/15	44	5	April			9	37.6						Original	0	0	0	0	44	10.84931507															1171875	6.096910013	Detected
55	55	Original	No	No	No	No	Viable	Southern Alberta	SAB2	No	Yes	April 2015	03/26/15	44	5	April			10.5	35.9						Original	0	0	0	0	44	10.84931507															234375	5.494850022	Detected
56	56	Original	No	No	No	No	Not Viable	Southern Alberta	SAB2	No	No	April 2015	03/26/15	44	5	April														0	44
57	57	Original	No	No	No	No	Not Viable	Southern Alberta	SAB2	Yes	Yes	April 2015	03/26/15	44	5	April			4	33.7										1	23
58	58	Original	No	No	No	No	Viable	Southern Alberta	SAB2	Yes	No	April 2015	03/26/15	44	5	April			17.5	44.8						Original	0	0	0	0	44	10.84931507															8593750	6.938113009	Detected
59	59	Original	No	No	No	No	Viable	Southern Alberta	SAB2	No	Yes	April 2015	03/26/15	44	5	April			11	41.05						Original	0	0	0	0	44	10.84931507															2031250	6.324153795	Detected
60	60	Original	No	No	No	No	Viable	Southern Alberta	SAB2	No	No	April 2015	03/26/15	44	5	April			9	37.3						2014	0	0	0	0	44	7.167123288															156250	5.369911285	Detected
61	61	Original	No	No	No	No	Viable	Southern Alberta	SAB2	Yes	Yes	April 2015	03/26/15	44	5	April			17.5	35.7						Original	0	0	0	0	44	10.84931507															78125	5.193820026	Detected
62	62	Original	No	No	No	No	Not Viable	Southern Alberta	SAB2	Yes	No	April 2015	03/26/15	44	5	April														0	44
63	63	Original	No	No	No	No	Viable	Southern Alberta	SAB2	No	Yes	April 2015	03/26/15	44	5	April			11.75	36.8						Original	0	0	0	0	44	10.84931507															1406250	6.171543631	Detected
64	64	Original	No	No	No	No	Viable	Southern Alberta	SAB2	No	No	April 2015	03/26/15	44	5	April			6.75	26.6						Original	0	0	0	0	44	10.84931507															156250	5.369911285	Detected
65	65	Original	No	No	No	No	Viable	Southern Alberta	SAB2	Yes	Yes	April 2015	03/26/15	44	5	April			13.25	35.95						Original	0	0	0	0	44	10.84931507															390625	5.670941281	Detected
66	66	Original	No	No	No	No	Viable	Southern Alberta	SAB2	Yes	No	April 2015	03/26/15	44	5	April			14.75	47.95						Original	0	0	0	0	44	10.84931507															78125	5.193820026	Detected
67	67	Original	No	No	No	No	Viable	Southern Alberta	SAB2	No	Yes	April 2015	03/26/15	44	5	April			10	40.3						Original	0	0	0	0	44	10.84931507															78125	5.193820026	Detected
68	68	Original	No	No	No	No	Viable	Southern Alberta	SAB2	No	No	April 2015	03/26/15	44	5	April			11.5	31.35						Original	0	0	0	0	44	10.84931507															0	4.89279003	Not Detected
69	69	Original	No	No	No	No	Viable	Southern Alberta	SAB2	Yes	Yes	April 2015	03/26/15	44	5	April			13.5	42.7						Original	0	0	0	0	44	10.84931507															0	4.89279003	Not Detected
70	70	Original	No	No	No	No	Viable	Southern Alberta	SAB2	Yes	No	April 2015	03/26/15	44	5	April			11	45.15					Not Seen	Original	0	0	0	0	44	10.84931507															4296875	6.640978057	Detected
71	71	Original	No	No	No	No	Viable	Southern Alberta	SAB2	No	Yes	April 2015	03/26/15	44	5	April			11.5	47.4						Original	0	0	0	0	44	10.84931507															468750	5.73788807	Detected
72	72	Original	No	No	No	No	Viable	Southern Alberta	SAB2	No	No	April 2015	03/26/15	44	5	April			8	38.45						Original	0	0	0	0	44	10.84931507															0	4.89279003	Not Detected
73	73	Original	No	No	No	No	Viable	Southern Alberta	SAB2	Yes	Yes	April 2015	03/26/15	44	5	April			12.5						Not Seen	Original	0	0	0	0	44	10.84931507															3125000	6.505573887	Detected
74	74	Original	No	No	No	No	Viable	Southern Alberta	SAB2	Yes	No	April 2015	03/26/15	44	5	April			12	28.6						Original	0	0	0	0	44	10.84931507															156250	5.369911285	Detected
75	75	Original	No	No	No	No	Viable	Southern Alberta	SAB2	No	Yes	April 2015	03/26/15	44	5	April			16.25	28.85						Original	0	0	0	0	44	10.84931507															78125	5.193820026	Detected
76	76	Original	No	No	No	No	Not Viable	Southern Alberta	SAB2	No	No	April 2015	03/26/15	44	5	April														0	44
77	77	Original	No	No	No	No	Viable	Southern Alberta	SAB2	Yes	Yes	April 2015	03/26/15	44	5	April			10	39.6						Original	0	0	0	0	44	10.84931507															7109375	6.856577858	Detected
78	78	Original	No	No	No	No	Viable	Southern Alberta	SAB2	Yes	No	April 2015	03/26/15	44	5	April			14	47.9						Original	0	0	0	0	44	10.84931507															468750	5.73788807	Detected
79	79	Original	No	No	No	No	Viable	Southern Alberta	SAB2	No	Yes	April 2015	03/26/15	44	5	April			13.5	42.3						2014	0	0	0	0	44	9.008219178															234375	5.494850022	Detected
80	80	Original	No	No	No	No	Viable	Southern Alberta	SAB2	No	No	April 2015	03/26/15	44	5	April			11.75	39					Not Seen	2014	0	0	0	0	44	7.167123288															11953125	7.080310751	Detected
81	81	Original	No	No	No	No	Viable	Southern Alberta	SAB3	Yes	Yes	April 2015	03/26/15	44	5	April			9.25	34.35						Original	0	0	0	0	44	10.84931507															3281250	6.526258486	Detected
82	82	Original	No	No	No	No	Viable	Southern Alberta	SAB3	Yes	No	April 2015	03/26/15	44	5	April			11.25	52.25					Not Seen	nknown 2014	0	0	0	0	44																859375	5.971971276	Detected
83	83	Original	No	No	No	No	Viable	Southern Alberta	SAB3	No	Yes	April 2015	03/26/15	44	5	April			7.75	32.1						Original	0	0	0	0	44	10.84931507															0	4.89279003	Not Detected
84	84	Original	No	No	No	No	Viable	Southern Alberta	SAB3	No	No	April 2015	03/26/15	44	5	April			9.5	43.1						Original	0	0	0	0	44	10.84931507															0	4.89279003	Not Detected
85	85	Original	No	No	No	No	Viable	Southern Alberta	SAB3	Yes	Yes	April 2015	03/26/15	44	5	April			9	37					Not Seen	nknown 2014	0	0	0	0	44																2656250	6.436858075	Detected
86	86	Original	No	No	No	No	Viable	Southern Alberta	SAB3	Yes	No	April 2015	03/26/15	44	5	April			4.75	51.1						Original	0	0	0	0	44	10.84931507															234375	5.494850022	Detected
87	87	Original	No	No	No	No	Viable	Southern Alberta	SAB3	No	Yes	April 2015	03/26/15	44	5	April			11.75	47.75					Not Seen	nknown 2014	0	0	0	0	44																78125	5.193820026	Detected
88	88	Original	No	No	No	No	Viable	Southern Alberta	SAB3	No	No	April 2015	03/26/15	44	5	April			4.75	61.95						2014	0	0	0	0	44	4.865753425															24500000	7.390548749	Detected
89	89	Original	No	No	No	No	Viable	Southern Alberta	SAB3	Yes	Yes	April 2015	03/26/15	44	5	April			13.25	39.2						Original	0	0	0	0	44	10.84931507															78125	5.193820026	Detected
90	90	Original	No	No	No	No	Viable	Southern Alberta	SAB3	Yes	No	April 2015	03/26/15	44	5	April			9.75	41.35						Original	0	0	0	0	44	10.84931507															1484375	6.193820026	Detected
91	91	Original	No	No	No	No	Viable	Southern Alberta	SAB3	No	Yes	April 2015	03/26/15	44	5	April			10.25	47.65						Original	0	0	0	0	44	10.84931507															859375	5.971971276	Detected
92	92	Original	No	No	No	No	Viable	Southern Alberta	SAB3	No	No	April 2015	03/26/15	44	5	April			11	50.2						Original	0	0	0	0	44	10.84931507															13000000	7.116545484	Detected
93	93	Original	No	No	No	No	Viable	Southern Alberta	SAB3	Yes	Yes	April 2015	03/26/15	44	5	April			13.5	37.4						Original	0	0	0	0	44	10.84931507															4453125	6.656218024	Detected
94	94	Original	No	No	No	No	Viable	Southern Alberta	SAB3	Yes	No	April 2015	03/26/15	44	5	April			11.25	39.15					Not Seen	nknown 2014	0	0	0	0	44																2890625	6.472573627	Detected
95	95	Original	No	No	No	No	Viable	Southern Alberta	SAB3	No	Yes	April 2015	03/26/15	44	5	April			12	40.15					Not Seen	nknown 2014	0	0	0	0	44																78125	5.193820026	Detected
96	96	Original	No	No	No	No	Viable	Southern Alberta	SAB3	No	No	April 2015	03/26/15	44	5	April			11.5	37.2						Original	0	0	0	0	44	10.84931507															0	4.89279003	Not Detected
97	97	Original	No	No	No	No	Viable	Southern Alberta	SAB3	Yes	Yes	April 2015	03/26/15	44	5	April			12.25	40.1						Original	0	0	0	0	44	10.84931507															1640625	6.235212711	Detected
98	98	Original	No	No	No	No	Viable	Southern Alberta	SAB3	Yes	No	April 2015	03/26/15	44	5	April			12.75	39.75						Original	0	0	0	0	44	10.84931507															13250000	7.124769057	Detected
99	99	Original	No	No	No	No	Viable	Southern Alberta	SAB3	No	Yes	April 2015	03/26/15	44	5	April			10.75	35.9						Original	0	0	0	0	44	10.84931507															156250	5.369911285	Detected
100	100	Original	No	No	No	No	Viable	Southern Alberta	SAB3	No	No	April 2015	03/26/15	44	5	April			8.5	40.5					Not Seen	Original	0	0	0	0	44	10.84931507															0	4.89279003	Not Detected
101	101	Original	No	No	No	No	Viable	Southern Alberta	SAB3	Yes	Yes	April 2015	03/26/15	44	5	April			12.75	48.6						Original	0	0	0	0	44	10.84931507															156250	5.369911285	Detected
102	102	Original	No	No	No	No	Viable	Southern Alberta	SAB3	Yes	No	April 2015	03/26/15	44	5	April			15.5	42.75						Original	0	0	0	0	44	10.84931507															0	4.89279003	Not Detected
103	103	Original	No	No	No	No	Viable	Southern Alberta	SAB3	No	Yes	April 2015	03/26/15	44	5	April			11.25	40.25						Original	0	0	0	0	44	10.84931507															78125	5.193820026	Detected
104	104	Original	No	No	No	No	Viable	Southern Alberta	SAB3	No	No	April 2015	03/26/15	44	5	April			12	47.9					Not Seen	Original	0	0	0	0	44	10.84931507															0	4.89279003	Not Detected
105	105	Original	No	No	No	No	Viable	Southern Alberta	SAB3	Yes	Yes	April 2015	03/26/15	44	5	April			9.75	38.4						Original	0	0	0	0	44	10.84931507															11000000	7.044466261	Detected
106	106	Original	No	No	No	No	Viable	Southern Alberta	SAB3	Yes	No	April 2015	03/26/15	44	5	April			11.5	37.15						Original	0	0	0	0	44	10.84931507															17750000	7.25110567	Detected
107	107	Original	No	No	No	No	Viable	Southern Alberta	SAB3	No	Yes	April 2015	03/26/15	44	5	April			12.25	39.7						Original	0	0	0	0	44	10.84931507															9765625	6.993160575	Detected
108	108	Original	No	No	No	No	Viable	Southern Alberta	SAB3	No	No	April 2015	03/26/15	44	5	April			11.25	37.05						Original	0	0	0	0	44	10.84931507															0	4.89279003	Not Detected
109	109	Original	No	No	No	No	Viable	Southern Alberta	SAB3	Yes	Yes	April 2015	03/26/15	44	5	April			8	42.45						Original	0	0	0	0	44	10.84931507															1484375	6.193820026	Detected
111	111	Original	No	No	No	No	Viable	Southern Alberta	SAB3	No	Yes	April 2015	03/26/15	44	5	April			6.75	43.65						Original	0	0	0	0	44	10.84931507															0	4.89279003	Not Detected
112	112	Original	No	No	No	No	Viable	Southern Alberta	SAB3	No	No	April 2015	03/26/15	44	5	April			9.5	38.1						Original	0	0	0	0	44	10.84931507															2109375	6.339948062	Detected
113	113	Original	No	No	No	No	Viable	Southern Alberta	SAB3	Yes	Yes	April 2015	03/26/15	44	5	April			4.5	21.7						Original	0	0	0	0	44	10.84931507															546875	5.795880017	Detected
114	114	Original	No	No	No	No	Viable	Southern Alberta	SAB3	Yes	No	April 2015	03/26/15	44	5	April			10.25	40.6					Not Seen	nknown 2014	0	0	0	0	44																7109375	6.856577858	Detected
115	115	Original	No	No	No	No	Viable	Southern Alberta	SAB3	No	Yes	April 2015	03/26/15	44	5	April			10.75	33.85						Original	0	0	0	0	44	10.84931507															78125	5.193820026	Detected
116	116	Original	No	No	No	No	Viable	Southern Alberta	SAB3	No	No	April 2015	03/26/15	44	5	April			13.25	45.2						Original	0	0	0	0	44	10.84931507															1718750	6.254517866	Detected
117	117	Original	No	No	No	No	Viable	Southern Alberta	SAB3	Yes	Yes	April 2015	03/26/15	44	5	April			12	40.75						Original	0	0	0	0	44	10.84931507															4687500	6.678119865	Detected
118	118	Original	No	No	No	No	Viable	Southern Alberta	SAB3	Yes	No	April 2015	03/26/15	44	5	April			5.75	47.35						Original	0	0	0	0	44	10.84931507															24500000	7.390548749	Detected
119	119	Original	No	No	No	No	Viable	Southern Alberta	SAB3	No	Yes	April 2015	03/26/15	44	5	April			4.25	44.9						2014	0	0	0	0	44	9.008219178															78125	5.193820026	Detected
120	120	Original	No	No	No	No	Viable	Southern Alberta	SAB3	No	No	April 2015	03/26/15	44	5	April			11	45.2						Original	0	0	0	0	44	10.84931507															0	4.89279003	Not Detected
201	201	Original	No	No	No	No	Viable	Northern Alberta	NAB1	Yes	Yes	April 2015	04/10/15	46	5	April			7.875	33.048136					Pink	2014	0	0	0	0	46	7.726027397															20750000	7.318650175	Detected
202	202	Original	No	No	No	No	Viable	Northern Alberta	NAB1	Yes	No	April 2015	04/10/15	46	5	April			5.25	35.316096					Pink	2014	0	0	0	0	46	7.726027397															5000000	6.705703387	Detected
203	203	Original	No	No	No	No	Viable	Northern Alberta	NAB1	No	Yes	April 2015	04/10/15	46	5	April			7	34.1367568					Pink	2014	0	0	0	0	46	7.726027397															4531250	6.663642042	Detected
204	204	Original	No	No	No	No	Not Viable	Northern Alberta	NAB1	No	No	April 2015	04/10/15	46	5	April														0	46
205	205	Original	No	No	No	No	Viable	Northern Alberta	NAB1	Yes	Yes	April 2015	04/10/15	46	5	April			2.875	27.15144					Pink	2014	0	0	0	0	46	7.726027397															25000000	7.399295063	Detected
206	206	Original	No	No	No	No	Viable	Northern Alberta	NAB1	Yes	No	April 2015	04/10/15	46	5	April			0.5	37.6747744					Green	Original	0	0	0	0	46	11.34246575															54750000	7.739003394	Detected
207	207	Original	No	No	No	No	Viable	Northern Alberta	NAB1	No	Yes	April 2015	04/10/15	46	5	April			4.875	41.1220736					Pink	2014	0	0	0	0	46	7.726027397															468750	5.73788807	Detected
208	208	Original	No	No	No	No	Viable	Northern Alberta	NAB1	No	No	April 2015	04/10/15	46	5	April			1.875	36.7675904					Pink	2014	0	0	0	0	46	7.726027397															2968750	6.483854637	Detected
209	209	Original	No	No	No	No	Not Viable	Northern Alberta	NAB1	Yes	Yes	April 2015	04/10/15	46	5	April														0	46
210	210	Original	No	No	No	No	Not Viable	Northern Alberta	NAB1	Yes	No	April 2015	04/10/15	46	5	April														0	46
211	211	Original	No	No	No	No	Viable	Northern Alberta	NAB1	No	Yes	April 2015	04/10/15	46	5	April			4.375	34.4996304					Green	Original	0	0	0	0	46	11.34246575															1484375	6.193820026	Detected
212	212	Original	No	No	No	No	Viable	Northern Alberta	NAB1	No	No	April 2015	04/10/15	46	5	April			0.25	41.9385392					Green	Original	0	0	0	0	46	11.34246575															9453125	6.979149861	Detected
213	213	Original	No	No	No	No	Viable	Northern Alberta	NAB1	Yes	Yes	April 2015	04/10/15	46	5	April			3.5	42.6642864					Pink	2014	0	0	0	0	46	7.726027397															4687500	6.678119865	Detected
214	214	Original	No	No	No	No	Viable	Northern Alberta	NAB1	Yes	No	April 2015	04/10/15	46	5	April			5.75	45.4765568					Pink	2014	0	0	0	0	46	7.726027397															18750000	7.274807073	Detected
215	215	Original	No	No	No	No	Viable	Northern Alberta	NAB1	No	Yes	April 2015	04/10/15	46	5	April			5.375	35.769688					Pink	2014	0	0	0	0	46	7.726027397															1953125	6.307763378	Detected
216	216	Original	No	No	No	No	Viable	Northern Alberta	NAB1	No	No	April 2015	04/10/15	46	5	April			6.75	38.944832					Green	Original	0	0	0	0	46	11.34246575															4062500	6.6170659	Detected
217	217	Original	No	No	No	No	Viable	Northern Alberta	NAB1	Yes	Yes	April 2015	04/10/15	46	5	April			5.75	44.0250624					Green	Original	0	0	0	0	46	11.34246575															1328125	6.148062535	Detected
218	218	Original	No	No	No	No	Not Viable	Northern Alberta	NAB1	Yes	No	April 2015	04/10/15	46	5	April														0	46
219	219	Original	No	No	No	No	Viable	Northern Alberta	NAB1	No	Yes	April 2015	04/10/15	46	5	April			3.75	42.2106944					Pink	2014	0	0	0	0	46	7.726027397															312500	5.591760035	Detected
220	220	Original	No	No	No	No	Viable	Northern Alberta	NAB1	No	No	April 2015	04/10/15	46	5	April			5.375	39.0355504					Pink	2014	0	0	0	0	46	5.589041096															4765625	6.68518172	Detected
221	221	Original	No	No	No	No	Not Viable	Northern Alberta	NAB1	Yes	Yes	April 2015	04/10/15	46	5	April														1	22																4531250	6.663642042	Detected
222	222	Original	No	No	No	No	Viable	Northern Alberta	NAB1	Yes	No	April 2015	04/10/15	46	5	April			7.5	36.0418432					Green	Original	0	0	0	0	46	11.34246575															7265625	6.865917884	Detected
223	223	Original	No	No	No	No	Viable	Northern Alberta	NAB1	No	Yes	April 2015	04/10/15	46	5	April			3.75	37.3119008					Green	Original	0	0	0	0	46	11.34246575															3593750	6.564887888	Detected
224	224	Original	No	No	No	No	Viable	Northern Alberta	NAB1	No	No	April 2015	04/10/15	46	5	April			2.875	32.6852624					Pink	2014	0	0	0	0	46	7.726027397															5000000	6.705703387	Detected
225	225	Original	No	No	No	No	Viable	Northern Alberta	NAB1	Yes	Yes	April 2015	04/10/15	46	5	April			3.625	39.4891424					Pink	2014	0	0	0	0	46	7.726027397															10000000	7.003379741	Detected
226	226	Original	No	No	No	No	Not Viable	Northern Alberta	NAB1	Yes	No	April 2015	04/10/15	46	5	April														0	46
227	227	Original	No	No	No	No	Viable	Northern Alberta	NAB1	No	Yes	April 2015	04/10/15	46	5	April			8.5	38.6726768					Green	Original	0	0	0	0	46	11.34246575															13500000	7.132839802	Detected
228	228	Original	No	No	No	No	Viable	Northern Alberta	NAB1	No	No	April 2015	04/10/15	46	5	April			7.25	31.0523312					Pink	2014	0	0	0	0	46	5.589041096															11750000	7.072915906	Detected
229	229	Original	No	No	No	No	Viable	Northern Alberta	NAB1	Yes	Yes	April 2015	04/10/15	46	5	April			4.25	43.2085968					Green	Original	0	0	0	0	46	11.34246575															3828125	6.591760035	Detected
230	230	Original	No	No	No	No	Viable	Northern Alberta	NAB1	Yes	No	April 2015	04/10/15	46	5	April			6.875	27.15144					Green	Original	0	0	0	0	46	11.34246575															2890625	6.472573627	Detected
231	231	Original	No	No	No	No	Viable	Northern Alberta	NAB1	No	Yes	April 2015	04/10/15	46	5	April			2.75	37.8562112					Green	Original	0	0	0	0	46	11.34246575															5468750	6.744048379	Detected
232	232	Original	No	No	No	No	Viable	Northern Alberta	NAB1	No	No	April 2015	04/10/15	46	5	April			4.375	35.0439408					Green	Original	0	0	0	0	46	11.34246575															19750000	7.297281648	Detected
233	233	Original	No	No	No	No	Viable	Northern Alberta	NAB1	Yes	Yes	April 2015	04/10/15	46	5	April			2	39.7612976					Pink	2014	0	0	0	0	46	5.589041096															13515625	7.133339279	Detected
234	234	Original	No	No	No	No	Viable	Northern Alberta	NAB1	Yes	No	April 2015	04/10/15	46	5	April			5.375	44.4786544					Green	Original	0	0	0	0	46	11.34246575															1406250	6.171543631	Detected
235	235	Original	No	No	No	No	Viable	Northern Alberta	NAB1	No	Yes	April 2015	04/10/15	46	5	April			4.375	39.398424					Pink	2014	0	0	0	0	46	7.726027397															2187500	6.355188028	Detected
236	236	Original	No	No	No	No	Viable	Northern Alberta	NAB1	No	No	April 2015	04/10/15	46	5	April			6.875	40.0334528					Green	Original	0	0	0	0	46	11.34246575															7578125	6.884016106	Detected
237	237	Original	No	No	No	No	Viable	Northern Alberta	NAB1	Yes	Yes	April 2015	04/10/15	46	5	April			6.125	35.769688					Green	Original	0	0	0	0	46	11.34246575															16093750	7.208760376	Detected
238	238	Original	No	No	No	No	Viable	Northern Alberta	NAB1	Yes	No	April 2015	04/10/15	46	5	April			2.125	41.8478208					Pink	2014	0	0	0	0	46	7.726027397															37500000	7.574935107	Detected
239	239	Original	No	No	No	No	Viable	Northern Alberta	NAB1	No	Yes	April 2015	04/10/15	46	5	April			5.375	37.3119008					Pink	2014	0	0	0	0	46	7.726027397															3906250	6.600360206	Detected
240	240	Original	No	No	No	No	Viable	Northern Alberta	NAB1	No	No	April 2015	04/10/15	46	5	April			5.625	35.1346592					Pink	2014	0	0	0	0	46	7.726027397															3281250	6.526258486	Detected
241	241	Original	No	No	No	No	Viable	Northern Alberta	NAB2	Yes	Yes	April 2015	04/10/15	46	5	April			6.125	47.8352352					Pink	2014	0	0	0	0	46	7.726027397															3828125	6.591760035	Detected
242	242	Original	No	No	No	No	Not Viable	Northern Alberta	NAB2	Yes	No	April 2015	04/10/15	46	5	April														0	46
243	243	Original	No	No	No	No	Viable	Northern Alberta	NAB2	No	Yes	April 2015	04/10/15	46	5	April			5.625	39.0355504					Pink	2014	0	0	0	0	46	7.726027397															6171875	6.795880017	Detected
244	244	Original	No	No	No	No	Viable	Northern Alberta	NAB2	No	No	April 2015	04/10/15	46	5	April			4.875	43.2993152					Pink	2014	0	0	0	0	46	7.726027397															32750000	7.516246078	Detected
245	245	Original	No	No	No	No	Viable	Northern Alberta	NAB2	Yes	Yes	April 2015	04/10/15	46	5	April			2.5	40.5777632					Pink	2014	0	0	0	0	46	7.726027397															6953125	6.84703254	Detected
246	246	Original	No	No	No	No	Not Viable	Northern Alberta	NAB2	Yes	No	April 2015	04/10/15	46	5	April														1	22																57500000	7.760257518	Detected
247	247	Original	No	No	No	No	Viable	Northern Alberta	NAB2	No	Yes	April 2015	04/10/15	46	5	April			4.375	37.8562112					Pink	2014	0	0	0	0	46	7.726027397															12265625	7.091447117	Detected
248	248	Original	No	No	No	No	Viable	Northern Alberta	NAB2	No	No	April 2015	04/10/15	46	5	April			7.125	37.9469296					Pink	2014	0	0	0	0	46	7.726027397															24750000	7.394943923	Detected
249	249	Original	No	No	No	No	Not Viable	Northern Alberta	NAB2	Yes	Yes	April 2015	04/10/15	46	5	April														1	22																4375000	6.648664886	Detected
250	250	Original	No	No	No	No	Viable	Northern Alberta	NAB2	Yes	No	April 2015	04/10/15	46	5	April			1.25	36.676872					Green	Original	0	0	0	0	46	11.34246575															38250000	7.583517574	Detected
251	251	Original	No	No	No	No	Viable	Northern Alberta	NAB2	No	Yes	April 2015	04/10/15	46	5	April			0.125	30.4173024					Unmarked	2014	0	0	0	0	46	7.726027397															58250000	7.765878016	Detected
252	252	Original	No	No	No	No	Viable	Northern Alberta	NAB2	No	No	April 2015	04/10/15	46	5	April			11.375	34.408912					Green	Original	0	0	0	0	46	11.34246575															30750000	7.488947111	Detected
253	253	Original	No	No	No	No	Viable	Northern Alberta	NAB2	Yes	Yes	April 2015	04/10/15	46	5	April			2.25	35.4975328					Pink	2014	0	0	0	0	46	7.726027397															26250000	7.420419931	Detected
254	254	Original	No	No	No	No	Viable	Northern Alberta	NAB2	Yes	No	April 2015	04/10/15	46	5	April			5.125	38.4005216					Green	Original	0	0	0	0	46	10.65205479															11750000	7.072915906	Detected
255	255	Original	No	No	No	No	Viable	Northern Alberta	NAB2	No	Yes	April 2015	04/10/15	46	5	April			9.75	45.1136832					Pink	2014	0	0	0	0	46	7.726027397															19250000	7.286189726	Detected
256	256	Original	No	No	No	No	Viable	Northern Alberta	NAB2	No	No	April 2015	04/10/15	46	5	April			5.5	35.8604064					Green	Original	0	0	0	0	46	11.34246575															5937500	6.779280756	Detected
257	257	Original	No	No	No	No	Viable	Northern Alberta	NAB2	Yes	Yes	April 2015	04/10/15	46	5	April			0.125	34.1367568					Unmarked	2014	0	0	0	0	46	7.726027397															33000000	7.519540884	Detected
258	258	Original	No	No	No	No	Viable	Northern Alberta	NAB2	Yes	No	April 2015	04/10/15	46	5	April			6	35.1346592					Green	Original	0	0	0	0	46	11.34246575															42000000	7.624056379	Detected
259	259	Original	No	No	No	No	Viable	Northern Alberta	NAB2	No	Yes	April 2015	04/10/15	46	5	April			8.5	38.944832					Pink	2014	0	0	0	0	46	7.726027397															1484375	6.193820026	Detected
260	260	Original	No	No	No	No	Viable	Northern Alberta	NAB2	No	No	April 2015	04/10/15	46	5	April			3.75	42.9364416					Green	Original	0	0	0	0	46	11.34246575															20250000	7.308097323	Detected
261	261	Original	No	No	No	No	Not Viable	Northern Alberta	NAB2	Yes	Yes	April 2015	04/10/15	46	5	April														0	46
262	262	Original	No	No	No	No	Viable	Northern Alberta	NAB2	Yes	No	April 2015	04/10/15	46	5	April			11	39.6705792					Green	Original	0	0	0	0	46	11.34246575															3593750	6.564887888	Detected
263	263	Original	No	No	No	No	Not Viable	Northern Alberta	NAB2	No	Yes	April 2015	04/10/15	46	5	April														1	22																14609375	7.16694788	Detected
264	264	Original	No	No	No	No	Viable	Northern Alberta	NAB2	No	No	April 2015	04/10/15	46	5	April			2.625	47.0187696					Kona	2015	1	1	0	0	46	0															7890625	6.901390202	Detected
265	265	Original	No	No	No	No	Viable	Northern Alberta	NAB2	Yes	Yes	April 2015	04/10/15	46	5	April			4.125	43.8436256					Pink	2014	0	0	0	0	46	7.726027397															21250000	7.328952677	Detected
266	266	Original	No	No	No	No	Viable	Northern Alberta	NAB2	Yes	No	April 2015	04/10/15	46	5	April			1.375	47.3816432					Pink	2014	0	0	0	0	46	7.726027397															35000000	7.545036371	Detected
267	267	Original	No	No	No	No	Not Viable	Northern Alberta	NAB2	No	Yes	April 2015	04/10/15	46	5	April														0	46
268	268	Original	No	No	No	No	Viable	Northern Alberta	NAB2	No	No	April 2015	04/10/15	46	5	April			4.25	41.666384					Green	Original	0	0	0	0	46	11.34246575															4375000	6.648664886	Detected
269	269	Original	No	No	No	No	Viable	Northern Alberta	NAB2	Yes	Yes	April 2015	04/10/15	46	5	April			6.875	34.0460384					Green	Original	0	0	0	0	46	11.34246575															12000000	7.08199952	Detected
270	270	Original	No	No	No	No	Viable	Northern Alberta	NAB2	Yes	No	April 2015	04/10/15	46	5	April			0.5	39.9427344					Green	2014	0	0	0	0	46	5.589041096															55250000	7.742945953	Detected
271	271	Original	No	No	No	No	Viable	Northern Alberta	NAB2	No	Yes	April 2015	04/10/15	46	5	April			6.125	28.1493424					Green	Original	0	0	0	0	46	11.34246575															7265625	6.865917884	Detected
272	272	Original	No	No	No	No	Not Viable	Northern Alberta	NAB2	No	No	April 2015	04/10/15	46	5	April														1	22
273	273	Original	No	No	No	No	Not Viable	Northern Alberta	NAB2	Yes	Yes	April 2015	04/10/15	46	5	April														1	22																8828125	6.949694882	Detected
274	274	Original	No	No	No	No	Not Viable	Northern Alberta	NAB2	Yes	No	April 2015	04/10/15	46	5	April														0	46
275	275	Original	No	No	No	No	Viable	Northern Alberta	NAB2	No	Yes	April 2015	04/10/15	46	5	April			9.25	42.573568					Pink	2014	0	0	0	0	46	7.726027397															10859375	7.038918066	Detected
276	276	Original	No	No	No	No	Viable	Northern Alberta	NAB2	No	No	April 2015	04/10/15	46	5	April			3	36.5861536					Pink	2014	0	0	0	0	46	7.726027397															47500000	7.677407323	Detected
277	277	Original	No	No	No	No	Not Viable	Northern Alberta	NAB2	Yes	Yes	April 2015	04/10/15	46	5	April														0	46
278	278	Original	No	No	No	No	Viable	Northern Alberta	NAB2	Yes	No	April 2015	04/10/15	46	5	April			4.75	34.9532224					Green	Original	0	0	0	0	46	11.34246575															10500000	7.024408695	Detected
279	279	Original	No	No	No	No	Viable	Northern Alberta	NAB2	No	Yes	April 2015	04/10/15	46	5	April			7.625	31.9595152					Pink	2014	0	0	0	0	46	7.726027397															0	4.89279003	Not Detected
280	280	Original	No	No	No	No	Viable	Northern Alberta	NAB2	No	No	April 2015	04/10/15	46	5	April			4.25	34.1367568					Green	Original	0	0	0	0	46	11.34246575															25750000	7.41209288	Detected
281	281	Original	No	No	No	No	Viable	Northern Alberta	NAB3	Yes	Yes	April 2015	04/10/15	46	5	April			5.375	39.4891424					Green	Original	0	0	0	0	46	11.34246575															11250000	7.054158033	Detected
282	282	Original	No	No	No	No	Viable	Northern Alberta	NAB3	Yes	No	April 2015	04/10/15	46	5	April			5.125	37.4026192					Pink	2014	0	0	0	0	46	7.726027397															19500000	7.291771097	Detected
283	283	Original	No	No	No	No	Viable	Northern Alberta	NAB3	No	Yes	April 2015	04/10/15	46	5	April			3	44.5693728					Green	Original	0	0	0	0	46	11.34246575															1484375	6.193820026	Detected
284	284	Original	No	No	No	No	Viable	Northern Alberta	NAB3	No	No	April 2015	04/10/15	46	5	April			2.75	30.9616128					Pink	2014	0	0	0	0	46	7.726027397															17000000	7.232440188	Detected
285	285	Original	No	No	No	No	Viable	Northern Alberta	NAB3	Yes	Yes	April 2015	04/10/15	46	5	April			1.875	39.398424					Pink	2014	0	0	0	0	46	7.726027397															6953125	6.84703254	Detected
286	286	Original	No	No	No	No	Not Viable	Northern Alberta	NAB3	Yes	No	April 2015	04/10/15	46	5	April														0	46																16328125	7.215009325	Detected
287	287	Original	No	No	No	No	Viable	Northern Alberta	NAB3	No	Yes	April 2015	04/10/15	46	5	April			5.375	39.7612976					Green	Original	0	0	0	0	46	11.34246575															3437500	6.546002544	Detected
288	288	Original	No	No	No	No	Viable	Northern Alberta	NAB3	No	No	April 2015	04/10/15	46	5	April			3.625	34.5903488					Pink	2014	0	0	0	0	46	7.726027397															14000000	7.148544817	Detected
289	289	Original	No	No	No	No	Not Viable	Northern Alberta	NAB3	Yes	Yes	April 2015	04/10/15	46	5	April														1	22																11750000	7.072915906	Detected
290	290	Original	No	No	No	No	Not Viable	Northern Alberta	NAB3	Yes	No	April 2015	04/10/15	46	5	April														1	22
291	291	Original	No	No	No	No	Viable	Northern Alberta	NAB3	No	Yes	April 2015	04/10/15	46	5	April			2.375	39.7612976					Pink	2014	0	0	0	0	46	7.726027397															2109375	6.339948062	Detected
292	292	Original	No	No	No	No	Viable	Northern Alberta	NAB3	No	No	April 2015	04/10/15	46	5	April			6.25	37.4933376					Green	Original	0	0	0	0	46	11.34246575															2656250	6.436858075	Detected
293	293	Original	No	No	No	No	Viable	Northern Alberta	NAB3	Yes	Yes	April 2015	04/10/15	46	5	April			1	41.5756656					Green	Original	0	0	0	0	46	11.34246575															5312500	6.731639121	Detected
294	294	Original	No	No	No	No	Viable	Northern Alberta	NAB3	Yes	No	April 2015	04/10/15	46	5	April			5	41.7571024					Pink	2014	0	0	0	0	46	7.726027397															8125000	6.913979329	Detected
295	295	Original	No	No	No	No	Viable	Northern Alberta	NAB3	No	Yes	April 2015	04/10/15	46	5	April			7.5	36.3139984					Pink	2014	0	0	0	0	46	7.726027397															390625	5.670941281	Detected
296	296	Original	No	No	No	No	Viable	Northern Alberta	NAB3	No	No	April 2015	04/10/15	46	5	April			3.875	40.1241712					Pink	2014	0	0	0	0	46	5.589041096															1093750	6.068881289	Detected
297	297	Original	No	No	No	No	Viable	Northern Alberta	NAB3	Yes	Yes	April 2015	04/10/15	46	5	April			5.875	23.2505488					Green	2014	0	0	0	0	46	10.65205479															2265625	6.369911285	Detected
298	298	Original	No	No	No	No	Not Viable	Northern Alberta	NAB3	Yes	No	April 2015	04/10/15	46	5	April														0	46
299	299	Original	No	No	No	No	Viable	Northern Alberta	NAB3	No	Yes	April 2015	04/10/15	46	5	April			3	33.5924464					Pink	2014	0	0	0	0	46	5.589041096															3984375	6.608793374	Detected
300	300	Original	No	No	No	No	Viable	Northern Alberta	NAB3	No	No	April 2015	04/10/15	46	5	April			8	41.0313552					Pink	2014	0	0	0	0	46	7.726027397															1953125	6.307763378	Detected
301	301	Original	No	No	No	No	Viable	Northern Alberta	NAB3	Yes	Yes	April 2015	04/10/15	46	5	April			7.375	33.2295728					Green	Original	0	0	0	0	46	11.34246575															5000000	6.705703387	Detected
302	302	Original	No	No	No	No	Viable	Northern Alberta	NAB3	Yes	No	April 2015	04/10/15	46	5	April			6.25	35.5882512					Green	Original	0	0	0	0	46	11.34246575															2031250	6.324153795	Detected
303	303	Original	No	No	No	No	Viable	Northern Alberta	NAB3	No	Yes	April 2015	04/10/15	46	5	April			6.25	41.212792					Green	Original	0	0	0	0	46	11.34246575															546875	5.795880017	Detected
304	304	Original	No	No	No	No	Viable	Northern Alberta	NAB3	No	No	April 2015	04/10/15	46	5	April			8.875	38.6726768					Green	Original	0	0	0	0	46	11.34246575															2734375	6.449092531	Detected
306	306	Original	No	No	No	No	Viable	Northern Alberta	NAB3	Yes	No	April 2015	04/10/15	46	5	April			1.125	39.6705792					Green	Original	0	0	0	0	46	11.34246575															156250	5.369911285	Detected
307	307	Original	No	No	No	No	Viable	Northern Alberta	NAB3	No	Yes	April 2015	04/10/15	46	5	April			2.625	47.2909248					Kona	2015	1	1	0	0	46	0															7031250	6.851831423	Detected
308	308	Original	No	No	No	No	Viable	Northern Alberta	NAB3	No	No	April 2015	04/10/15	46	5	April			11.125	36.1325616					Green	Original	0	0	0	0	46	11.34246575															6250000	6.801275049	Detected
309	309	Original	No	No	No	No	Not Viable	Northern Alberta	NAB3	Yes	Yes	April 2015	04/10/15	46	5	April														1	22
310	310	Original	No	No	No	No	Viable	Northern Alberta	NAB3	Yes	No	April 2015	04/10/15	46	5	April			6.875	39.1262688					Green	Original	0	0	0	0	46	11.34246575															5390625	6.73788807	Detected
312	312	Original	No	No	No	No	Viable	Northern Alberta	NAB3	No	No	April 2015	04/10/15	46	5	April			3.5	41.4849472					Pink	2014	0	0	0	0	46	9.501369863															4140625	6.62518379	Detected
313	313	Original	No	No	No	No	Viable	Northern Alberta	NAB3	Yes	Yes	April 2015	04/10/15	46	5	April			3.625	40.2148896					Unmarked	2014	0	0	0	0	46	7.726027397															1406250	6.171543631	Detected
314	314	Original	No	No	No	No	Not Viable	Northern Alberta	NAB3	Yes	No	April 2015	04/10/15	46	5	April														0	46
315	315	Original	No	No	No	No	Viable	Northern Alberta	NAB3	No	Yes	April 2015	04/10/15	46	5	April			5.25	37.3119008					Pink	2014	0	0	0	0	46	5.589041096															0	4.89279003	Not Detected
316	316	Original	No	No	No	No	Not Viable	Northern Alberta	NAB3	No	No	April 2015	04/10/15	46	5	April														0	46
317	317	Original	No	No	No	No	Not Viable	Northern Alberta	NAB3	Yes	Yes	April 2015	04/10/15	46	5	April														1	22
318	318	Original	No	No	No	No	Not Viable	Northern Alberta	NAB3	Yes	No	April 2015	04/10/15	46	5	April														1	22																4453125	6.656218024	Detected
319	319	Original	No	No	No	No	Viable	Northern Alberta	NAB3	No	Yes	April 2015	04/10/15	46	5	April			6.875	36.22328					Kona	2015	1	1	0	0	46	0															7265625	6.865917884	Detected
320	320	Original	No	No	No	No	Viable	Northern Alberta	NAB3	No	No	April 2015	04/10/15	46	5	April			3.625	39.7612976					Green	Original	0	0	0	0	46	11.34246575															18250000	7.263118038	Detected
321	321	Original	No	No	No	No	Not Viable	Northern Alberta	NAB3	Yes	Yes	April 2015	04/10/15	46	5	April														1	22
322	322	Original	No	No	No	No	Not Viable	Northern Alberta	NAB3	Yes	No	April 2015	04/10/15	46	5	April														1	22
323	323	Original	No	No	No	No	Viable	Northern Alberta	NAB3	No	Yes	April 2015	04/10/15	46	5	April			5.375	29.9637104					Pink	2014	0	0	0	0	46	5.589041096															703125	5.89279003	Detected
324	324	Original	No	No	No	No	Viable	Northern Alberta	NAB3	No	No	April 2015	04/10/15	46	5	April			6.25	44.6600912					Pink	2014	0	0	0	0	46	5.589041096															234375	5.494850022	Detected
325	325	Original	No	No	No	No	Not Viable	Northern Alberta	NAB3	Yes	Yes	April 2015	04/10/15	46	5	April														0	46
401	401	Original	No	Yes	No	2015	Viable	Prince Edward Island	PEI1a	Yes	Yes	April 2015	05/23/15	47	5	April			3.875	31.4							0	0	0	0	47
402	402	Original	No	No	No	No	Viable	Prince Edward Island	PEI1a	Yes	No	April 2015	05/23/15	47	5	April			4.125	28.5							0	0	0	0	47
403	403	Original	No	No	No	No	Not Viable	Prince Edward Island	PEI1a	No	Yes	April 2015	05/23/15	47	5	April														0	47
404	404	Original	No	Yes	No	2015	Viable	Prince Edward Island	PEI1a	No	No	April 2015	05/23/15	47	5	April			3.25	23.75							0	0	0	0	47
405	405	Original	No	No	No	No	Viable	Prince Edward Island	PEI1a	Yes	Yes	April 2015	05/23/15	47	5	April			2.25	24.05							0	0	0	0	47
406	406	Original	No	No	No	No	Viable	Prince Edward Island	PEI1a	Yes	No	April 2015	05/23/15	47	5	April			2.625	26.25							0	0	0	0	47
407	407	Original	No	No	No	No	Viable	Prince Edward Island	PEI1a	No	Yes	April 2015	05/23/15	47	5	April			4	26.2							0	0	0	0	47
408	408	Original	No	Yes	2014	2015	Viable	Prince Edward Island	PEI1a	No	No	April 2015	05/23/15	47	5	April			8.625	28							0	0	0	0	47
409	409	Original	No	Yes	2014	2015	Viable	Prince Edward Island	PEI1a	Yes	Yes	April 2015	05/23/15	47	5	April			7.375	29.4							0	0	0	0	47
410	410	Original	No	Yes	2014	No	Viable	Prince Edward Island	PEI1a	Yes	No	April 2015	05/23/15	47	5	April			0.5	22.2							0	0	0	0	47
411	411	Original	No	Yes	2014	No	Not Viable	Prince Edward Island	PEI1a	No	Yes	April 2015	05/23/15	47	5	April														1	23
412	412	Original	No	No	No	No	Not Viable	Prince Edward Island	PEI1a	No	No	April 2015	05/23/15	47	5	April														0	47
413	413	Original	No	Yes	2014	No	Viable	Prince Edward Island	PEI1a	Yes	Yes	April 2015	05/23/15	47	5	April			1.375	24.45							0	0	0	0	47
414	414	Original	No	No	No	No	Not Viable	Prince Edward Island	PEI1a	Yes	No	April 2015	05/23/15	47	5	April														0	47
415	415	Original	No	No	No	No	Viable	Prince Edward Island	PEI1a	No	Yes	April 2015	05/23/15	47	5	April			1.5	23.65							0	0	0	0	47
416	416	Original	No	Yes	2014	No	Viable	Prince Edward Island	PEI1a	No	No	April 2015	05/23/15	47	5	April			0.625	25.45							0	0	0	0	47
417	417	Original	No	Yes	2014	2015	Viable	Prince Edward Island	PEI1a	Yes	Yes	April 2015	05/23/15	47	5	April			5.375	25.1							0	0	0	0	47
418	418	Original	No	No	No	No	Not Viable	Prince Edward Island	PEI1a	Yes	No	April 2015	05/23/15	47	5	April														1	23
420	420	Original	No	No	No	No	Viable	Prince Edward Island	PEI1a	No	No	April 2015	05/23/15	47	5	April			4.75	30.05							0	0	0	0	47
422	422	Original	No	Yes	No	2015	Viable	Prince Edward Island	PEI1a	Yes	No	April 2015	05/23/15	47	5	April			7.375	32.75							0	0	0	0	47
423	423	Original	No	Yes	No	2015	Viable	Prince Edward Island	PEI1a	No	Yes	April 2015	05/23/15	47	5	April			8.75	35.35							0	0	0	0	47
424	424	Original	No	Yes	No	2015	Viable	Prince Edward Island	PEI1a	No	No	April 2015	05/23/15	47	5	April			5.625	32.25							0	0	0	0	47
436	436	Original	No	No	No	No	Not Viable	Prince Edward Island	PEI2a	No	No	April 2015	05/23/15	47	5	April														0	47
437	437	Original	No	Yes	2014	No	Viable	Prince Edward Island	PEI2a	Yes	Yes	April 2015	05/23/15	47	5	April			0.125	24.8							0	0	0	0	47
438	438	Original	No	No	No	No	Viable	Prince Edward Island	PEI2a	Yes	No	April 2015	05/23/15	47	5	April			0.25	35.2							0	0	0	0	47
439	439	Original	No	No	No	No	Viable	Prince Edward Island	PEI2a	No	Yes	April 2015	05/23/15	47	5	April			0.125	22.8							0	0	0	0	47
441	441	Original	No	Yes	2014	No	Viable	Prince Edward Island	PEI2a	Yes	Yes	April 2015	05/23/15	47	5	April			1	21.75							0	0	0	0	47
447	447	Original	No	No	No	No	Viable	Prince Edward Island	PEI1a	No	Yes	April 2015	05/23/15	47	5	April			5.375	21.3							0	0	0	0	47
448	448	Original	No	Yes	2014	No	Viable	Prince Edward Island	PEI1a	No	No	April 2015	05/23/15	47	5	April			4.125	21.7							0	0	0	0	47
449	449	Original	No	Yes	2014	No	Not Viable	Prince Edward Island	PEI1a	Yes	Yes	April 2015	05/23/15	47	5	April														1	23
450	450	Original	No	Yes	2014	2015	Viable	Prince Edward Island	PEI1a	Yes	No	April 2015	05/23/15	47	5	April			6.75	25.3							0	0	0	0	47
451	451	Original	No	No	No	No	Not Viable	Prince Edward Island	PEI1a	No	Yes	April 2015	05/23/15	47	5	April														1	23
453	453	Original	No	No	No	No	Viable	Prince Edward Island	PEI1a	Yes	Yes	April 2015	05/23/15	47	5	April			9.5	25.95							0	0	0	0	47
454	454	Original	No	Yes	No	2015	Viable	Prince Edward Island	PEI1a	Yes	No	April 2015	05/23/15	47	5	April			12.875	34.05							0	0	0	0	47
455	455	Original	No	No	No	No	Viable	Prince Edward Island	PEI1b	No	Yes	April 2015	05/23/15	47	5	April			6.75	30.15							0	0	0	0	47
457	457	Original	No	Yes	2014	No	Not Viable	Prince Edward Island	PEI1b	Yes	Yes	April 2015	05/23/15	47	5	April														1	23
459	459	Original	No	Yes	2014	No	Viable	Prince Edward Island	PEI1b	No	Yes	April 2015	05/23/15	47	5	April			3.75	25.75							0	0	0	0	47
460	460	Original	No	Yes	2014	No	Viable	Prince Edward Island	PEI1b	No	No	April 2015	05/23/15	47	5	April			3.375	24.65							0	0	0	0	47
462	462	Original	No	Yes	2014	No	Not Viable	Prince Edward Island	PEI1b	Yes	No	April 2015	05/23/15	47	5	April														1	23
463	463	Original	No	No	No	No	Viable	Prince Edward Island	PEI1b	No	Yes	April 2015	05/23/15	47	5	April			2.125	25.35							0	0	0	0	47
465	465	Original	No	Yes	2014	No	Not Viable	Prince Edward Island	PEI1b	Yes	Yes	April 2015	05/23/15	47	5	April														1	23
468	468	Original	No	No	No	No	Viable	Prince Edward Island	PEI2a	No	No	April 2015	05/23/15	47	5	April			6.25	27.85							0	0	0	0	47
470	470	Original	No	Yes	2014	No	Viable	Prince Edward Island	PEI2a	Yes	No	April 2015	05/23/15	47	5	April			0.25	22.05							0	0	0	0	47
471	471	Original	No	Yes	2014	No	Viable	Prince Edward Island	PEI2a	No	Yes	April 2015	05/23/15	47	5	April			1.125	22.4							0	0	0	0	47
472	472	Original	No	No	No	No	Viable	Prince Edward Island	PEI2a	No	No	April 2015	05/23/15	47	5	April			1.875	25.45							0	0	0	0	47
475	475	Original	No	No	No	No	Viable	Prince Edward Island	PEI2a	No	Yes	April 2015	05/23/15	47	5	April			1	22.5							0	0	0	0	47
476	476	Original	No	Yes	2014	No	Viable	Prince Edward Island	PEI2a	No	No	April 2015	05/23/15	47	5	April			0	31.6							0	0	0	0	47
477	477	Original	No	Yes	2014	No	Viable	Prince Edward Island	PEI2a	Yes	Yes	April 2015	05/23/15	47	5	April			6.625	29.05							0	0	0	0	47
478	478	Original	No	Yes	2014	No	Viable	Prince Edward Island	PEI2a	Yes	No	April 2015	05/23/15	47	5	April			1.75	24.05							0	0	0	0	47
479	479	Original	No	Yes	2014	No	Viable	Prince Edward Island	PEI2a	No	Yes	April 2015	05/23/15	47	5	April			1.375	18.6							0	0	0	0	47
480	480	Original	No	No	No	No	Viable	Prince Edward Island	PEI2a	No	No	April 2015	05/23/15	47	5	April			10.25	26.85							0	0	0	0	47
481	481	Original	No	Yes	2014	No	Not Viable	Prince Edward Island	PEI1b	Yes	Yes	April 2015	05/23/15	47	5	April														1	23
482	482	Original	No	Yes	2014	No	Viable	Prince Edward Island	PEI1b	Yes	No	April 2015	05/23/15	47	5	April			2.375	22.1							0	0	0	0	47
483	483	Original	No	Yes	2014	No	Viable	Prince Edward Island	PEI1b	No	Yes	April 2015	05/23/15	47	5	April			1.625	23.1							0	0	0	0	47
484	484	Original	No	No	No	No	Viable	Prince Edward Island	PEI1b	No	No	April 2015	05/23/15	47	5	April			0.375	25.85							0	0	0	0	47
485	485	Original	No	Yes	2014	No	Viable	Prince Edward Island	PEI1b	Yes	Yes	April 2015	05/23/15	47	5	April			4.125	27.35							0	0	0	0	47
487	487	Original	No	No	No	No	Not Viable	Prince Edward Island	PEI1b	No	Yes	April 2015	05/23/15	47	5	April														0	47
489	489	Original	No	Yes	2014	No	Not Viable	Prince Edward Island	PEI1b	Yes	Yes	April 2015	05/23/15	47	5	April														0	47
490	490	Original	No	No	No	No	Viable	Prince Edward Island	PEI1b	Yes	No	April 2015	05/23/15	47	5	April			6.75	30.2							0	0	0	0	47
491	491	Original	No	Yes	2014	No	Viable	Prince Edward Island	PEI1b	No	Yes	April 2015	05/23/15	47	5	April			0.25	22.9							0	0	0	0	47
496	496	Original	No	No	No	No	Not Viable	Prince Edward Island	PEI1b	No	No	April 2015	05/23/15	47	5	April														0	47
498	498	Original	No	No	No	No	Viable	Prince Edward Island	PEI1b	Yes	No	April 2015	05/23/15	47	5	April			1.375	26.6							0	0	0	0	47
499	499	Original	No	Yes	2014	No	Viable	Prince Edward Island	PEI1b	No	Yes	April 2015	05/23/15	47	5	April			1.25	27.05							0	0	0	0	47
501	501	Original	No	Yes	2014	No	Viable	Prince Edward Island	PEI1b	Yes	Yes	April 2015	05/23/15	47	5	April			0.5	23.1							0	0	0	0	47
503	503	Original	No	Yes	2014	No	Viable	Prince Edward Island	PEI1b	No	Yes	April 2015	05/23/15	47	5	April			3.5	24.95							0	0	0	0	47
504	504	Original	No	No	No	No	Not Viable	Prince Edward Island	PEI1b	No	No	April 2015	05/23/15	47	5	April														0	47
505	505	Original	No	No	No	No	Viable	Prince Edward Island	PEI1b	Yes	Yes	April 2015	05/23/15	47	5	April			0.5	25.05							0	0	0	0	47
506	506	Original	No	No	No	No	Not Viable	Prince Edward Island	PEI1b	Yes	No	April 2015	05/23/15	47	5	April														0	47
507	507	Original	No	No	No	No	Not Viable	Prince Edward Island	PEI1b	No	Yes	April 2015	05/23/15	47	5	April														0	47
512	512	Original	No	No	No	No	Viable	Prince Edward Island	PEI2a	No	No	April 2015	05/23/15	47	5	April			0	27.35							0	0	0	0	47
513	513	Original	No	No	No	No	Viable	Prince Edward Island	PEI2a	Yes	Yes	April 2015	05/23/15	47	5	April			1.375	20.85							0	0	0	0	47
514	514	Original	No	No	No	No	Viable	Prince Edward Island	PEI2a	Yes	No	April 2015	05/23/15	47	5	April			1	24.1							0	0	0	0	47
516	516	Original	No	Yes	2014	No	Not Viable	Prince Edward Island	PEI2a	No	No	April 2015	05/23/15	47	5	April														1	23
517	517	Original	No	No	No	No	Viable	Prince Edward Island	PEI2a	Yes	Yes	April 2015	05/23/15	47	5	April			1.375	29.05							0	0	0	0	47
518	518	Original	No	Yes	2014	No	Viable	Prince Edward Island	PEI2a	Yes	No	April 2015	05/23/15	47	5	April			0	23.25							0	0	0	0	47
519	519	Original	No	No	No	No	Viable	Prince Edward Island	PEI2a	No	Yes	April 2015	05/23/15	47	5	April			6.5	31.8							0	0	0	0	47
408sp1 (2014)	408	2014	No	Yes	2014	2015	Not Viable	Prince Edward Island	PEI2b	No	No	April 2015	05/23/15	40	5	April														1	16
409sp1 (2014)	409	2014	No	Yes	2014	2015	Not Viable	Prince Edward Island	PEI2b	Yes	Yes	April 2015	05/23/15	40	5	April														1	16
410sp1 (2014)	410	2014	No	Yes	2014	No	Viable	Prince Edward Island	PEI2b	Yes	No	April 2015	05/23/15	40	5	April			3.25	21.5							0	0	0	0	40
411sp1 (2014)	411	2014	No	Yes	2014	No	Not Viable	Prince Edward Island	PEI2b	No	Yes	April 2015	05/23/15	40	5	April														1	16
413sp1 (2014)	413	2014	No	Yes	2014	No	Not Viable	Prince Edward Island	PEI2b	Yes	Yes	April 2015	05/23/15	40	5	April														0	40
416sp1 (2014)	416	2014	No	Yes	2014	No	Not Viable	Prince Edward Island	PEI2b	No	No	April 2015	05/23/15	40	5	April														1	16
417sp1 (2014)	417	2014	No	Yes	2014	2015	Viable	Prince Edward Island	PEI2b	Yes	Yes	April 2015	05/23/15	40	5	April			2	22.75							0	0	0	0	40
437sp1 (2014)	437	2014	No	Yes	2014	No	Not Viable	Prince Edward Island	PEI2b	Yes	Yes	April 2015	05/23/15	40	5	April														1	16
441sp1 (2014)	441	2014	No	Yes	2014	No	Viable	Prince Edward Island	PEI2b	Yes	Yes	April 2015	05/23/15	40	5	April			2.125	28.45							0	0	0	0	40
448sp1 (2014)	448	2014	No	Yes	2014	No	Viable	Prince Edward Island	PEI2b	No	No	April 2015	05/23/15	40	5	April			5.625	24.35							0	0	0	0	40
449sp1 (2014)	449	2014	No	Yes	2014	No	Viable	Prince Edward Island	PEI2b	Yes	Yes	April 2015	05/23/15	40	5	April			0	26.6							0	0	0	0	40
450sp1 (2014)	450	2014	No	Yes	2014	2015	Viable	Prince Edward Island	PEI2b	Yes	No	April 2015	05/23/15	40	5	April			3.75	23.15							0	0	0	0	40
457sp1 (2014)	457	2014	No	Yes	2014	No	Viable	Prince Edward Island	PEI2b	Yes	Yes	April 2015	05/23/15	40	5	April			0.5	21.1							0	0	0	0	40
459sp1 (2014)	459	2014	No	Yes	2014	No	Viable	Prince Edward Island	PEI2b	No	Yes	April 2015	05/23/15	40	5	April			0	29.4							0	0	0	0	40
460sp1 (2014)	460	2014	No	Yes	2014	No	Not Viable	Prince Edward Island	PEI2b	No	No	April 2015	05/23/15	40	5	April														1	16
462sp1 (2014)	462	2014	No	Yes	2014	No	Not Viable	Prince Edward Island	PEI2b	Yes	No	April 2015	05/23/15	40	5	April														1	16
465sp1 (2014)	465	2014	No	Yes	2014	No	Viable	Prince Edward Island	PEI2b	Yes	Yes	April 2015	05/23/15	40	5	April			0.5	25.9							0	0	0	0	40
470sp1 (2014)	470	2014	No	Yes	2014	No	Viable	Prince Edward Island	PEI2b	Yes	No	April 2015	05/23/15	40	5	April			0.625	30							0	0	0	0	40
471sp1 (2014)	471	2014	No	Yes	2014	No	Not Viable	Prince Edward Island	PEI2b	No	Yes	April 2015	05/23/15	40	5	April														0	40
476sp1 (2014)	476	2014	No	Yes	2014	No	Not Viable	Prince Edward Island	PEI2b	No	No	April 2015	05/23/15	40	5	April														1	16
477sp1 (2014)	477	2014	No	Yes	2014	No	Not Viable	Prince Edward Island	PEI2b	Yes	Yes	April 2015	05/23/15	40	5	April														1	16
478sp1 (2014)	478	2014	No	Yes	2014	No	Viable	Prince Edward Island	PEI2b	Yes	No	April 2015	05/23/15	40	5	April			1.625	15.8							0	0	0	0	40
479sp1 (2014)	479	2014	No	Yes	2014	No	Not Viable	Prince Edward Island	PEI2b	No	Yes	April 2015	05/23/15	40	5	April														1	16
481sp1 (2014)	481	2014	No	Yes	2014	No	Not Viable	Prince Edward Island	PEI2b	Yes	Yes	April 2015	05/23/15	40	5	April														0	40
482sp1 (2014)	482	2014	No	Yes	2014	No	Not Viable	Prince Edward Island	PEI2b	Yes	No	April 2015	05/23/15	40	5	April														0	40
483sp1 (2014)	483	2014	No	Yes	2014	No	Viable	Prince Edward Island	PEI2b	No	Yes	April 2015	05/23/15	40	5	April			1.625	27.9							0	0	0	0	40
485sp1 (2014)	485	2014	No	Yes	2014	No	Not Viable	Prince Edward Island	PEI2b	Yes	Yes	April 2015	05/23/15	40	5	April														1	16
489sp1 (2014)	489	2014	No	Yes	2014	No	Viable	Prince Edward Island	PEI2b	Yes	Yes	April 2015	05/23/15	40	5	April			1.125	17.65							0	0	0	0	40
491sp1 (2014)	491	2014	No	Yes	2014	No	Viable	Prince Edward Island	PEI2b	No	Yes	April 2015	05/23/15	40	5	April			0.5	20.75							0	0	0	0	40
499sp1 (2014)	499	2014	No	Yes	2014	No	Viable	Prince Edward Island	PEI2b	No	Yes	April 2015	05/23/15	40	5	April			0.75	24.95							0	0	0	0	40
501sp1 (2014)	501	2014	No	Yes	2014	No	Not Viable	Prince Edward Island	PEI2b	Yes	Yes	April 2015	05/23/15	40	5	April														1	16
503sp1 (2014)	503	2014	No	Yes	2014	No	Viable	Prince Edward Island	PEI2b	No	Yes	April 2015	05/23/15	40	5	April			1.625	18.55							0	0	0	0	40
516sp1 (2014)	516	2014	No	Yes	2014	No	Not Viable	Prince Edward Island	PEI2b	No	No	April 2015	05/23/15	40	5	April														1	16
518sp1 (2014)	518	2014	No	Yes	2014	No	Viable	Prince Edward Island	PEI2b	Yes	No	April 2015	05/23/15	40	5	April			5.125	29.05							0	0	0	0	40
401sp2 (2015)	401	2015	No	Yes	No	2015	Not Viable	Prince Edward Island	PEI2b	Yes	Yes	April 2015	05/23/15		5	April															0
404sp2 (2015)	404	2015	No	Yes	No	2015	Not Viable	Prince Edward Island	PEI2b	No	No	April 2015	05/23/15		5	April															0
408sp2 (2015)	408	2015	No	Yes	2014	2015	Not Viable	Prince Edward Island	PEI2b	No	No	April 2015	05/23/15		5	April															0
409sp2 (2015)	409	2015	No	Yes	2014	2015	Not Viable	Prince Edward Island	PEI2b	Yes	Yes	April 2015	05/23/15		5	April															0
417sp2 (2015)	417	2015	No	Yes	2014	2015	Not Viable	Prince Edward Island	PEI2b	Yes	Yes	April 2015	05/23/15		5	April															0
422sp2 (2015)	422	2015	No	Yes	No	2015	Not Viable	Prince Edward Island	PEI2b	Yes	No	April 2015	05/23/15		5	April															0
423sp2 (2015)	423	2015	No	Yes	No	2015	Not Viable	Prince Edward Island	PEI2b	No	Yes	April 2015	05/23/15		5	April															0
424sp2 (2015)	424	2015	No	Yes	No	2015	Not Viable	Prince Edward Island	PEI2b	No	No	April 2015	05/23/15		5	April															0
450sp2 (2015)	450	2015	No	Yes	2014	2015	Not Viable	Prince Edward Island	PEI2b	Yes	No	April 2015	05/23/15		5	April															0
454sp2a (2015)	454	2015	No	Yes	No	2015	Not Viable	Prince Edward Island	PEI2b	Yes	No	April 2015	05/23/15		5	April															0
454sp2b (2015)	454	2015	No	Yes	No	2015	Not Viable	Prince Edward Island	PEI2b	Yes	No	April 2015	05/23/15		5	April															0
454sp2c (2015)	454	2015	No	Yes	No	2015	Not Viable	Prince Edward Island	PEI2b	Yes	No	April 2015	05/23/15		5	April															0
1	1	Original	No	No	No	No	Viable	Southern Alberta	SAB1	Yes	Yes	May 2015	5/12/2015	51	6	May	30718	19587							Green	Original	0	0	0	0	51	12.42739726					200	0	0	0	0	0	0	0	0	0	1796875	6.273001272	Detected
2	2	Original	No	No	No	No	Viable	Southern Alberta	SAB1	Yes	No	May 2015	5/12/2015	51	6	May	29435								Green	Original	0	0	0	0	51	12.42739726					200	0	0	0	0	0	0	0	0	0	1640625	6.235212711	Detected
3	3	Original	No	No	No	No	Viable	Southern Alberta	SAB1	No	Yes	May 2015	5/12/2015	51	6	May	23804								Green	Original	0	0	0	0	51	12.42739726					190	0	0	0	0	0	0	0	0	0	27750000	7.444483945	Detected
4	4	Original	No	No	No	No	Viable	Southern Alberta	SAB1	No	No	May 2015	5/12/2015	51	6	May	30326								Green	Original	0	0	0	0	51	12.42739726					200	1	0.5	0	0	0	0	0	0	0	0	4.89279003	Not Detected
5	5	Original	No	No	No	No	Viable	Southern Alberta	SAB1	Yes	Yes	May 2015	5/12/2015	51	6	May	17788	15970							Green	Original	0	0	0	0	51	12.42739726					190	0	0	0	0	0	0	0	0	0	7656250	6.888425225	Detected
6	6	Original	No	No	No	No	Not Viable	Southern Alberta	SAB1	Yes	No	May 2015	5/12/2015	51	6	May														0	51
8	8	Original	No	No	No	No	Viable	Southern Alberta	SAB1	No	No	May 2015	5/12/2015	51	6	May	25093	15178							Green	Original	0	0	0	0	51	12.42739726					200	0	0	0	0	0	0	0	0	0	14062500	7.150468605	Detected
9	9	Original	No	No	No	No	Viable	Southern Alberta	SAB1	Yes	Yes	May 2015	5/12/2015	51	6	May	26628								Green	Original	0	0	0	0	51	12.42739726					200	0	0	0	0	0	0	0	0	0	3437500	6.546002544	Detected
10	10	Original	No	No	No	No	Viable	Southern Alberta	SAB1	Yes	No	May 2015	5/12/2015	51	6	May	29440								Green	Original	0	0	0	0	51	12.42739726					200	0	0	0	0	0	0	0	0	0	8906250	6.953487871	Detected
11	11	Original	No	No	No	No	Viable	Southern Alberta	SAB1	No	Yes	May 2015	5/12/2015	51	6	May	17016								Green	Original	0	0	0	0	51	12.42739726					200	0	0	0	0	0	0	0	0	0	2500000	6.41130397	Detected
12	12	Original	No	No	No	No	Viable	Southern Alberta	SAB1	No	No	May 2015	5/12/2015	51	6	May	20892	10544							Green	Original	0	0	0	0	51	12.42739726					200	0	0	0	0	0	0	0	0	0	2421875	6.397940009	Detected
13	13	Original	No	No	No	No	Viable	Southern Alberta	SAB1	Yes	Yes	May 2015	5/12/2015	51	6	May	29341	16527							Green	Original	0	0	0	0	51	12.42739726					200	0	0	0	0	0	0	0	0	0	7578125	6.884016106	Detected
14	14	Original	No	No	No	No	Viable	Southern Alberta	SAB1	Yes	No	May 2015	5/12/2015	51	6	May	27786	17236							Green	Original	0	0	0	0	51	12.42739726					200	0	0	0	0	0	0	0	0	0	2265625	6.369911285	Detected
15	15	Original	No	No	No	No	Viable	Southern Alberta	SAB1	No	Yes	May 2015	5/12/2015	51	6	May	11727	9748							Green	Original	0	0	0	0	51	12.42739726					200	0	0	0	0	0	0	0	0	0	781250	5.934182716	Detected
16	16	Original	No	No	No	No	Viable	Southern Alberta	SAB1	No	No	May 2015	5/12/2015	51	6	May	25470	15676							Green	Original	0	0	0	0	51	12.42739726					141	0	0	0	0	0	0	0	0	0	625000	5.84703254	Detected
17	17	Original	No	No	No	No	Viable	Southern Alberta	SAB1	Yes	Yes	May 2015	5/12/2015	51	6	May	28392	18347							Green	Original	0	0	0	0	51	12.42739726					200	0	0	0	0	0	0	0	0	0	8828125	6.949694882	Detected
18	18	Original	No	No	No	No	Viable	Southern Alberta	SAB1	Yes	No	May 2015	5/12/2015	51	6	May	22602	17740							Green	Original	0	0	0	0	51	12.42739726					200	0	0	0	2	0	0	0	0	2	6171875	6.795880017	Detected
19	19	Original	No	No	No	No	Viable	Southern Alberta	SAB1	No	Yes	May 2015	5/12/2015	51	6	May	26421	16704							Green	Original	0	0	0	0	51	12.42739726					200	0	0	0	0	0	0	0	0	0	1562500	6.215009325	Detected
20	20	Original	No	No	No	No	Viable	Southern Alberta	SAB1	No	No	May 2015	5/12/2015	51	6	May	25220	15951							Green	Original	0	0	0	0	51	12.42739726					200	0	0	1	0	0	0	0	0	1	1562500	6.215009325	Detected
21	21	Original	No	No	No	No	Viable	Southern Alberta	SAB1	Yes	Yes	May 2015	5/12/2015	51	6	May	29560	15917							Green	Original	0	0	0	0	51	12.42739726					200	0	0	0	0	0	0	0	0	0	703125	5.89279003	Detected
22	22	Original	No	No	No	No	Viable	Southern Alberta	SAB1	Yes	No	May 2015	5/12/2015	51	6	May	22956	12319							Green	Original	0	0	0	0	51	12.42739726					200	0	0	3	0	0	0	0	0	3	5625000	6.75611289	Detected
23	23	Original	No	No	No	No	Viable	Southern Alberta	SAB1	No	Yes	May 2015	5/12/2015	51	6	May	26394	15107							Green	Original	0	0	0	0	51	12.42739726					200	0	0	0	0	0	0	0	0	0	390625	5.670941281	Detected
24	24	Original	No	No	No	No	Not Viable	Southern Alberta	SAB1	No	No	May 2015	5/12/2015	51	6	May														0	51
25	25	Original	No	No	No	No	Viable	Southern Alberta	SAB1	Yes	Yes	May 2015	5/12/2015	51	6	May	27848								Green	Original	0	0	0	0	51	12.42739726					199	0	0	0	0	0	0	0	0	0	4531250	6.663642042	Detected
26	26	Original	No	No	No	No	Viable	Southern Alberta	SAB1	Yes	No	May 2015	5/12/2015	51	6	May									Not Seen; Seale Broo an Larvae seen	Original	0	0	0	0	51	12.42739726					200	0	0								12500000	7.099615906	Detected
27	27	Original	No	No	No	No	Viable	Southern Alberta	SAB1	No	Yes	May 2015	5/12/2015	51	6	May	19944								Green	Original	0	0	0	0	51	12.42739726					200	0	0	0	0	0	0	0	0	0	20250000	7.308097323	Detected
28	28	Original	No	No	No	No	Viable	Southern Alberta	SAB1	No	No	May 2015	5/12/2015	51	6	May	17022	10934							Green	Original	0	0	0	0	51	12.42739726					200	0	0	1	0	0	0	0	0	1	4375000	6.648664886	Detected
29	29	Original	No	No	No	No	Viable	Southern Alberta	SAB1	Yes	Yes	May 2015	5/12/2015	51	6	May	18498	11578							Green	Original	0	0	0	0	51	12.42739726					200	0	0	0	0	0	0	0	0	0	15000000	7.178347339	Detected
30	30	Original	No	No	No	No	Not Viable	Southern Alberta	SAB1	Yes	No	May 2015	5/12/2015	51	6	May														1	44	12.42739726
31	31	Original	No	No	No	No	Viable	Southern Alberta	SAB1	No	Yes	May 2015	5/12/2015	51	6	May	28911	15186							Green	Original	0	0	0	0	51	12.42739726					200	0	0	2	0	0	0	0	0	2	3046875	6.494850022	Detected
32	32	Original	No	No	No	No	Viable	Southern Alberta	SAB1	No	No	May 2015	5/12/2015	51	6	May	16067								Not Seen	Original	0	0	0	0	51	12.42739726					198	0	0	0	0	0	0	0	0	0	8671875	6.942008053	Detected
33	33	Original	No	No	No	No	Viable	Southern Alberta	SAB1	Yes	Yes	May 2015	5/12/2015	51	6	May	22206								Not Seen	2014	0	0	0	0	51	8.745205479					124	0	0	0	0	0	0	0	0	0	1484375	6.193820026	Detected
34	34	Original	No	No	No	No	Viable	Southern Alberta	SAB1	Yes	No	May 2015	5/12/2015	51	6	May	23033								Green	Original	0	0	0	0	51	12.42739726					200	0	0	0	0	0	0	0	0	0	3437500	6.546002544	Detected
35	35	Original	No	No	No	No	Viable	Southern Alberta	SAB1	No	Yes	May 2015	5/12/2015	51	6	May									Not Seen	Original	0	0	0	0	51	12.42739726					200	0	0	0	0	0	0	0	0	0	3906250	6.600360206	Detected
36	36	Original	No	No	No	No	Viable	Southern Alberta	SAB1	No	No	May 2015	5/12/2015	51	6	May	7118	7861							Green	2014	0	0	0	0	51	8.745205479					200	0	0	1	0	0	0	0	0	1	6953125	6.84703254	Detected
37	37	Original	No	No	No	No	Viable	Southern Alberta	SAB1	Yes	Yes	May 2015	5/12/2015	51	6	May	21320	12351							Not Seen	2014	0	0	0	0	51	8.745205479					200	0	0	0	0	0	0	0	0	0	5937500	6.779280756	Detected
38	38	Original	No	No	No	No	Not Viable	Southern Alberta	SAB1	Yes	No	May 2015	5/12/2015	51	6	May														0	51
39	39	Original	No	No	No	No	Viable	Southern Alberta	SAB1	No	Yes	May 2015	5/12/2015	51	6	May	22063	13785							Green	Original	0	0	0	0	51	12.42739726					200	0	0	0	0	0	0	0	0	0	5390625	6.73788807	Detected
40	40	Original	No	No	No	No	Viable	Southern Alberta	SAB1	No	No	May 2015	5/12/2015	51	6	May	25587								Green	Original	0	0	0	0	51	12.42739726					200	0	0	0	0	0	0	0	0	0	3593750	6.564887888	Detected
41	41	Original	No	No	No	No	Viable	Southern Alberta	SAB2	Yes	Yes	May 2015	5/12/2015	51	6	May	28289	15370							Green	Original	0	0	0	0	51	12.42739726					200	0	0	0	0	0	0	0	0	0	234375	5.494850022	Detected
43	43	Original	No	No	No	No	Viable	Southern Alberta	SAB2	No	Yes	May 2015	5/12/2015	51	6	May	17287	11035							Green	Original	0	0	0	0	51	12.42739726					177	0	0	0	0	0	0	0	0	0	2109375	6.339948062	Detected
44	44	Original	No	No	No	No	Not Viable	Southern Alberta	SAB2	No	No	May 2015	5/12/2015	51	6	May														0	51
45	45	Original	No	No	No	No	Viable	Southern Alberta	SAB2	Yes	Yes	May 2015	5/12/2015	51	6	May	19948	13321							Green	Original	0	0	0	0	51	12.42739726					200	0	0	0	0	0	0	0	0	0	1250000	6.123238952	Detected
46	46	Original	No	No	No	No	Viable	Southern Alberta	SAB2	Yes	No	May 2015	5/12/2015	51	6	May	26757	17932							Green	Original	0	0	0	0	51	12.42739726					200	0	0	0	0	0	0	0	0	0	625000	5.84703254	Detected
47	47	Original	No	No	No	No	Viable	Southern Alberta	SAB2	No	Yes	May 2015	5/12/2015	51	6	May	22888	11420							Green	Original	0	0	0	0	51	12.42739726					200	0	0	0	0	0	0	0	0	0	13500000	7.132839802	Detected
48	48	Original	No	No	No	No	Viable	Southern Alberta	SAB2	No	No	May 2015	5/12/2015	51	6	May	19830	12738							Green	Original	0	0	0	0	51	12.42739726					198	0	0	0	0	0	0	0	0	0	4375000	6.648664886	Detected
49	49	Original	No	No	No	No	Viable	Southern Alberta	SAB2	Yes	Yes	May 2015	5/12/2015	51	6	May	23779	15435							Not Seen	nknown 2014	0	0	0	0	51						200	0	0	0	0	0	0	0	0	0	2812500	6.460991754	Detected
50	50	Original	No	No	No	No	Viable	Southern Alberta	SAB2	Yes	No	May 2015	5/12/2015	51	6	May	29422	17578							Green	Original	0	0	0	0	51	12.42739726					200	0	0	0	0	0	0	0	0	0	1093750	6.068881289	Detected
51	51	Original	No	No	No	No	Viable	Southern Alberta	SAB2	No	Yes	May 2015	5/12/2015	51	6	May	25024	14036							Green	Original	0	0	0	0	51	12.42739726					200	0	0	0	0	0	0	0	0	0	78125	5.193820026	Detected
52	52	Original	No	No	No	No	Viable	Southern Alberta	SAB2	No	No	May 2015	5/12/2015	51	6	May	25984	14855							Green	Original	0	0	0	0	51	12.42739726					200	0	0	0	0	0	0	0	0	0	6250000	6.801275049	Detected
53	53	Original	No	No	No	No	Viable	Southern Alberta	SAB2	Yes	Yes	May 2015	5/12/2015	51	6	May	25871	14124							Not Seen	nknown 2014	0	0	0	0	51						200	0	0	0	0	0	0	0	0	0	937500	6.006733383	Detected
54	54	Original	No	No	No	No	Viable	Southern Alberta	SAB2	Yes	No	May 2015	5/12/2015	51	6	May	21961	15503							Green	Original	0	0	0	0	51	12.42739726					194	0	0	0	0	0	0	0	0	0	4375000	6.648664886	Detected
55	55	Original	No	No	No	No	Viable	Southern Alberta	SAB2	No	Yes	May 2015	5/12/2015	51	6	May	28118	13515							Green	Original	0	0	0	0	51	12.42739726					200	0	0	0	0	0	0	0	0	0	1406250	6.171543631	Detected
56	56	Original	No	No	No	No	Not Viable	Southern Alberta	SAB2	No	No	May 2015	5/12/2015	51	6	May														0	51
57	57	Original	No	No	No	No	Not Viable	Southern Alberta	SAB2	Yes	Yes	May 2015	5/12/2015	51	6	May														0	51
58	58	Original	No	No	No	No	Viable	Southern Alberta	SAB2	Yes	No	May 2015	5/12/2015	51	6	May	22777	12779							Green	Original	0	0	0	0	51	12.42739726					200	0	0	0	0	0	0	0	0	0	0	4.89279003	Not Detected
59	59	Original	No	No	No	No	Viable	Southern Alberta	SAB2	No	Yes	May 2015	5/12/2015	51	6	May	18256	10890							Green	Original	0	0	0	0	51	12.42739726					200	0	0	0	0	0	0	0	0	0	859375	5.971971276	Detected
60	60	Original	No	No	No	No	Viable	Southern Alberta	SAB2	No	No	May 2015	5/12/2015	51	6	May	19094	9556								2014	0	0	0	0	51	8.745205479					175	0	0	0	0	0	0	0	0	0	6640625	6.827288482	Detected
61	61	Original	No	No	No	No	Viable	Southern Alberta	SAB2	Yes	Yes	May 2015	5/12/2015	51	6	May	24581	14658							Green	Original	0	0	0	0	51	12.42739726					200	0	0	0	0	0	0	0	0	0	8671875	6.942008053	Detected
62	62	Original	No	No	No	No	Not Viable	Southern Alberta	SAB2	Yes	No	May 2015	5/12/2015	51	6	May														0	51
63	63	Original	No	No	No	No	Viable	Southern Alberta	SAB2	No	Yes	May 2015	5/12/2015	51	6	May	30221	15139							Green	Original	0	0	0	0	51	12.42739726					198	0	0	0	0	0	0	0	0	0	1015625	6.038918066	Detected
64	64	Original	No	No	No	No	Viable	Southern Alberta	SAB2	No	No	May 2015	5/12/2015	51	6	May	27630	8716							Green	Original	0	0	0	0	51	12.42739726					187	0	0	0	0	0	0	0	0	0	1406250	6.171543631	Detected
65	65	Original	No	No	No	No	Viable	Southern Alberta	SAB2	Yes	Yes	May 2015	5/12/2015	51	6	May	24305	13877							Green	Original	0	0	0	0	51	12.42739726					200	0	0	0	0	0	0	0	0	0	1796875	6.273001272	Detected
66	66	Original	No	No	No	No	Viable	Southern Alberta	SAB2	Yes	No	May 2015	5/12/2015	51	6	May	20376	15043							Green	Original	0	0	0	0	51	12.42739726					200	0	0	0	0	0	0	0	0	0	1171875	6.096910013	Detected
67	67	Original	No	No	No	No	Viable	Southern Alberta	SAB2	No	Yes	May 2015	5/12/2015	51	6	May	22547	12709							Green	Original	0	0	0	0	51	12.42739726					200	0	0	0	0	0	0	0	0	0	781250	5.934182716	Detected
68	68	Original	No	No	No	No	Viable	Southern Alberta	SAB2	No	No	May 2015	5/12/2015	51	6	May	20604	8273							Green	Original	0	0	0	0	51	12.42739726					185	0	0	0	0	0	0	0	0	0	390625	5.670941281	Detected
69	69	Original	No	No	No	No	Viable	Southern Alberta	SAB2	Yes	Yes	May 2015	5/12/2015	51	6	May	23738	13305							Green	Original	0	0	0	0	51	12.42739726					200	0	0	0	0	0	0	0	0	0	2656250	6.436858075	Detected
70	70	Original	No	No	No	No	Viable	Southern Alberta	SAB2	Yes	No	May 2015	5/12/2015	51	6	May	28924	17150							Not Seen; Seale Broo an Larvae seen	Original	0	0	0	0	51	12.42739726					200	0	0	1	0	0	0	0	0	1	6562500	6.822208956	Detected
71	71	Original	No	No	No	No	Viable	Southern Alberta	SAB2	No	Yes	May 2015	5/12/2015	51	6	May	19844	14255							Green	Original	0	0	0	0	51	12.42739726					200	0	0	0	0	0	0	0	0	0	0	4.89279003	Not Detected
72	72	Original	No	No	No	No	Viable	Southern Alberta	SAB2	No	No	May 2015	5/12/2015	51	6	May	19349	9142							Saw Qeen	Original	0	0	0	0	51	12.42739726					200	0	0	0	0	0	0	0	0	0	0	4.89279003	Not Detected
73	73	Original	No	No	No	No	Not Viable	Southern Alberta	SAB2	Yes	Yes	May 2015	5/12/2015	51	6	May														1	44
74	74	Original	No	No	No	No	Viable	Southern Alberta	SAB2	Yes	No	May 2015	5/12/2015	51	6	May	26259	11663							Green	Original	0	0	0	0	51	12.42739726					200	0	0	3	0	0	0	0	0	3	781250	5.934182716	Detected
75	75	Original	No	No	No	No	Viable	Southern Alberta	SAB2	No	Yes	May 2015	5/12/2015	51	6	May	37312	16759							Green	Original	0	0	0	0	51	12.42739726					200	0	0	0	0	0	0	0	0	0	3515625	6.555547862	Detected
76	76	Original	No	No	No	No	Not Viable	Southern Alberta	SAB2	No	No	May 2015	5/12/2015	51	6	May														0	51
77	77	Original	No	No	No	No	Viable	Southern Alberta	SAB2	Yes	Yes	May 2015	5/12/2015	51	6	May	31514	16165							Green	Original	0	0	0	0	51	12.42739726					200	0	0	0	3	0	0	0	0	3	2500000	6.41130397	Detected
78	78	Original	No	No	No	No	Viable	Southern Alberta	SAB2	Yes	No	May 2015	5/12/2015	51	6	May	25160	15103							Green	Original	0	0	0	0	51	12.42739726					200	0	0	0	0	0	0	0	0	0	1015625	6.038918066	Detected
79	79	Original	No	No	No	No	Viable	Southern Alberta	SAB2	No	Yes	May 2015	5/12/2015	51	6	May	31254	15925							Not Seen	2014	0	0	0	0	51	10.58630137					200	0	0	1	0	0	0	0	0	1	3046875	6.494850022	Detected
80	80	Original	No	No	No	No	Viable	Southern Alberta	SAB2	No	No	May 2015	5/12/2015	51	6	May	26058	16077							Saw Qeen	2014	0	0	0	0	51	8.745205479					200	0	0	0	0	0	0	0	0	0	937500	6.006733383	Detected
81	81	Original	No	No	No	No	Viable	Southern Alberta	SAB3	Yes	Yes	May 2015	5/12/2015	51	6	May	20053	8763							Green	Original	0	0	0	0	51	12.42739726					200	0	0	0	3	0	0	0	0	3	1953125	6.307763378	Detected
82	82	Original	No	No	No	No	Viable	Southern Alberta	SAB3	Yes	No	May 2015	5/12/2015	51	6	May	21938	13932							Not Seen	nknown 2014	0	0	0	0	51						200	0	0	0	0	0	0	0	0	0	6796875	6.837272703	Detected
83	83	Original	No	No	No	No	Viable	Southern Alberta	SAB3	No	Yes	May 2015	5/12/2015	51	6	May	21834	8969							Green	Original	0	0	0	0	51	12.42739726					200	0	0	2	0	0	0	0	0	2	0	4.89279003	Not Detected
84	84	Original	No	No	No	No	Viable	Southern Alberta	SAB3	No	No	May 2015	5/12/2015	51	6	May	24755	11939							Green	Original	0	0	0	0	51	12.42739726					200	0	0	0	0	0	0	0	0	0	3281250	6.526258486	Detected
85	85	Original	No	No	No	No	Viable	Southern Alberta	SAB3	Yes	Yes	May 2015	5/12/2015	51	6	May	19230	11798							Not Seen	nknown 2014	0	0	0	0	51						200	0	0	0	0	0	0	0	0	0	1093750	6.068881289	Detected
86	86	Original	No	No	No	No	Viable	Southern Alberta	SAB3	Yes	No	May 2015	5/12/2015	51	6	May	19906	12368							Green	Original	0	0	0	0	51	12.42739726					200	0	0	0	0	0	0	0	0	0	27000000	7.432618589	Detected
87	87	Original	No	No	No	No	Viable	Southern Alberta	SAB3	No	Yes	May 2015	5/12/2015	51	6	May	26809	11886							Not Seen	nknown 2014	0	0	0	0	51						200	0	0	0	0	0	0	0	0	0	8984375	6.95724802	Detected
88	88	Original	No	No	No	No	Viable	Southern Alberta	SAB3	No	No	May 2015	5/12/2015	51	6	May	15940	11075							Not Seen	2014	0	0	0	0	51	6.443835616					200	0	0	0	0	0	0	0	0	0	2734375	6.449092531	Detected
89	89	Original	No	No	No	No	Viable	Southern Alberta	SAB3	Yes	Yes	May 2015	5/12/2015	51	6	May	31279	16608							Saw Qeen	Original	0	0	0	0	51	12.42739726					200	0	0	0	0	0	0	0	0	0	3750000	6.58298611	Detected
90	90	Original	No	No	No	No	Viable	Southern Alberta	SAB3	Yes	No	May 2015	5/12/2015	51	6	May	25358	12245							Green	Original	0	0	0	0	51	12.42739726					200	0	0	0	0	0	0	0	0	0	23500000	7.372509266	Detected
91	91	Original	No	No	No	No	Viable	Southern Alberta	SAB3	No	Yes	May 2015	5/12/2015	51	6	May	18302	11423							Green	Original	0	0	0	0	51	12.42739726					200	0	0	0	0	0	0	0	0	0	546875	5.795880017	Detected
92	92	Original	No	No	No	No	Viable	Southern Alberta	SAB3	No	No	May 2015	5/12/2015	51	6	May	22651	10577							Green	Original	0	0	0	0	51	12.42739726					200	0	0	0	0	0	0	0	0	0	1953125	6.307763378	Detected
93	93	Original	No	No	No	No	Viable	Southern Alberta	SAB3	Yes	Yes	May 2015	5/12/2015	51	6	May	23938	12625							Green	Original	0	0	0	0	51	12.42739726					200	0	0	0	0	0	0	0	0	0	9750000	6.992470671	Detected
94	94	Original	No	No	No	No	Viable	Southern Alberta	SAB3	Yes	No	May 2015	5/12/2015	51	6	May	24013	13590							Not Seen	nknown 2014	0	0	0	0	51						200	0	0	0	0	0	0	0	0	0	4453125	6.656218024	Detected
95	95	Original	No	No	No	No	Viable	Southern Alberta	SAB3	No	Yes	May 2015	5/12/2015	51	6	May	25622	12411							Not Seen	nknown 2014	0	0	0	0	51						200	0	0	0	0	0	0	0	0	0	312500	5.591760035	Detected
96	96	Original	No	No	No	No	Viable	Southern Alberta	SAB3	No	No	May 2015	5/12/2015	51	6	May	28132	16089							Green	Original	0	0	0	0	51	12.42739726					200	0	0	0	0	0	0	0	0	0	156250	5.369911285	Detected
97	97	Original	No	No	No	No	Viable	Southern Alberta	SAB3	Yes	Yes	May 2015	5/12/2015	51	6	May	25228	12084							Green	Original	0	0	0	0	51	12.42739726					200	0	0	0	0	0	0	0	0	0	1328125	6.148062535	Detected
98	98	Original	No	No	No	No	Viable	Southern Alberta	SAB3	Yes	No	May 2015	5/12/2015	51	6	May	29921	14241							Green	Original	0	0	0	0	51	12.42739726					200	0	0	0	0	0	0	0	0	0	1484375	6.193820026	Detected
99	99	Original	No	No	No	No	Viable	Southern Alberta	SAB3	No	Yes	May 2015	5/12/2015	51	6	May	21492	9667							Green	Original	0	0	0	0	51	12.42739726					200	0	0	0	1	0	0	0	0	1	1484375	6.193820026	Detected
100	100	Original	No	No	No	No	Viable	Southern Alberta	SAB3	No	No	May 2015	5/12/2015	51	6	May	19390	12164							Not Seen	Original	0	0	0	0	51	12.42739726					200	0	0	0	0	0	0	0	0	0	4843750	6.69213058	Detected
101	101	Original	No	No	No	No	Viable	Southern Alberta	SAB3	Yes	Yes	May 2015	5/12/2015	51	6	May	31269	16214							Green	Original	0	0	0	0	51	12.42739726					200	0	0	0	0	0	0	0	0	0	859375	5.971971276	Detected
102	102	Original	No	No	No	No	Viable	Southern Alberta	SAB3	Yes	No	May 2015	5/12/2015	51	6	May	25123	12346							Clippe Wing	Original	0	0	0	0	51	12.42739726					200	0	0	0	0	0	0	0	0	0	1875000	6.290730039	Detected
103	103	Original	No	No	No	No	Viable	Southern Alberta	SAB3	No	Yes	May 2015	5/12/2015	51	6	May	24299	21079							Saw Qeen	Original	0	0	0	0	51	12.42739726					200	0	0	0	0	0	0	0	0	0	0	4.89279003	Not Detected
104	104	Original	No	No	No	No	Viable	Southern Alberta	SAB3	No	No	May 2015	5/12/2015	51	6	May	18764	13752							Not Seen	Original	0	0	0	0	51	12.42739726					200	0	0	0	0	0	0	0	0	0	2187500	6.355188028	Detected
105	105	Original	No	No	No	No	Viable	Southern Alberta	SAB3	Yes	Yes	May 2015	5/12/2015	51	6	May	26716	10327							Green	Original	0	0	0	0	51	12.42739726					35	0	0	0	0	0	0	0	0	0	10625000	7.029510598	Detected
106	106	Original	No	No	No	No	Viable	Southern Alberta	SAB3	Yes	No	May 2015	5/12/2015	51	6	May	26727	12832							Green	Original	0	0	0	0	51	12.42739726					200	0	0	0	0	0	0	0	0	0	3593750	6.564887888	Detected
107	107	Original	No	No	No	No	Viable	Southern Alberta	SAB3	No	Yes	May 2015	5/12/2015	51	6	May	26522	12679							Green	Original	0	0	0	0	51	12.42739726					174	0	0	0	0	0	0	0	0	0	7968750	6.905627255	Detected
108	108	Original	No	No	No	No	Viable	Southern Alberta	SAB3	No	No	May 2015	5/12/2015	51	6	May	28287	15050							Green	Original	0	0	0	0	51	12.42739726					132	0	0	0	0	0	0	0	0	0	14000000	7.148544817	Detected
109	109	Original	No	No	No	No	Viable	Southern Alberta	SAB3	Yes	Yes	May 2015	5/12/2015	51	6	May	23544	14256							Green	Original	0	0	0	0	51	12.42739726					200	0	0	0	0	0	0	0	0	0	1406250	6.171543631	Detected
111	111	Original	No	No	No	No	Viable	Southern Alberta	SAB3	No	Yes	May 2015	5/12/2015	51	6	May	23953	11402							Green	Original	0	0	0	0	51	12.42739726					200	0	0	3	0	0	0	0	0	3	3125000	6.505573887	Detected
112	112	Original	No	No	No	No	Viable	Southern Alberta	SAB3	No	No	May 2015	5/12/2015	51	6	May	23914	11874							Green	Original	0	0	0	0	51	12.42739726					155	0	0	0	0	0	0	0	0	0	2812500	6.460991754	Detected
113	113	Original	No	No	No	No	Viable	Southern Alberta	SAB3	Yes	Yes	May 2015	5/12/2015	51	6	May	10731	4293							Green	Original	0	0	0	0	51	12.42739726					200	0	0	0	0	0	0	0	0	0	9687500	6.989700043	Detected
114	114	Original	No	No	No	No	Viable	Southern Alberta	SAB3	Yes	No	May 2015	5/12/2015	51	6	May	26645	12240							Not Seen	nknown 2014	0	0	0	0	51						200	0	0	0	0	0	0	0	0	0	1250000	6.123238952	Detected
115	115	Original	No	No	No	No	Viable	Southern Alberta	SAB3	No	Yes	May 2015	5/12/2015	51	6	May	21555	11038							Green	Original	0	0	0	0	51	12.42739726					178	0	0	0	0	0	0	0	0	0	78125	5.193820026	Detected
116	116	Original	No	No	No	No	Viable	Southern Alberta	SAB3	No	No	May 2015	5/12/2015	51	6	May	25953	14366							Green	Original	0	0	0	0	51	12.42739726					200	0	0	0	0	0	0	0	0	0	2812500	6.460991754	Detected
117	117	Original	No	No	No	No	Viable	Southern Alberta	SAB3	Yes	Yes	May 2015	5/12/2015	51	6	May	28838	14580							Swarm cell, Green	Original	0	0	0	0	51	12.42739726					200	0	0	0	0	0	0	0	0	0	0	4.89279003	Not Detected
118	118	Original	No	No	No	No	Viable	Southern Alberta	SAB3	Yes	No	May 2015	5/12/2015	51	6	May	5294	0							Green, Brooless	Original	0	0	0	0	51	12.42739726					200	0	0	0	0	0	0	0	0	0
119	119	Original	No	No	No	No	Viable	Southern Alberta	SAB3	No	Yes	May 2015	5/12/2015	51	6	May	12503	8460							Unmarked	2014	0	0	0	0	51	10.58630137					200	0	0	0	0	0	0	0	0	0	0	4.89279003	Not Detected
120	120	Original	No	No	No	No	Viable	Southern Alberta	SAB3	No	No	May 2015	5/12/2015	51	6	May	18620	9777							Green	Original	0	0	0	0	51	12.42739726					149	0	0	0	0	0	0	0	0	0	5781250	6.767851294	Detected
201	201	Original	No	No	No	No	Viable	Northern Alberta	NAB1	Yes	Yes	May 2015	5/12/2015	51	6	May	9462	4960							Pink	2014	0	0	0	0	51	8.778082192					200	0	0	0	0	0	0	0	0	0	21250000	7.328952677	Detected
202	202	Original	No	No	No	No	Viable	Northern Alberta	NAB1	Yes	No	May 2015	5/12/2015	51	6	May	10796	5990							Pink	2014	0	0	0	0	51	8.778082192					200	0	0	0	0	0	0	0	0	0	10000000	7.003379741	Detected
203	203	Original	No	No	No	No	Viable	Northern Alberta	NAB1	No	Yes	May 2015	5/12/2015	51	6	May	18513	11682							Pink	2014	0	0	0	0	51	8.778082192					200	0	0	0	0	0	0	0	0	0	3671875	6.574031268	Detected
204	204	Original	No	No	No	No	Not Viable	Northern Alberta	NAB1	No	No	May 2015	5/12/2015	51	6	May														0	51
205	205	Original	No	No	No	No	Viable	Northern Alberta	NAB1	Yes	Yes	May 2015	5/12/2015	51	6	May	4784	2408							Pink	2014	0	0	0	0	51	8.778082192					200	0	0	0	0	0	0	0	0	0	9296875	6.971971276	Detected
206	206	Original	No	No	No	No	Not Viable	Northern Alberta	NAB1	Yes	No	May 2015	5/12/2015	51	6	May														1	46																8046875	6.90982337	Detected
207	207	Original	No	No	No	No	Viable	Northern Alberta	NAB1	No	Yes	May 2015	5/12/2015	51	6	May	15775	9226							Pink	2014	0	0	0	0	51	8.778082192					200	0	0	0	0	0	0	0	0	0	9765625	6.993160575	Detected
208	208	Original	No	No	No	No	Viable	Northern Alberta	NAB1	No	No	May 2015	5/12/2015	51	6	May	4704	2307							Pink	2014	0	0	0	0	51	8.778082192					200	0	0	0	0	0	0	0	0	0	4531250	6.663642042	Detected
209	209	Original	No	No	No	No	Not Viable	Northern Alberta	NAB1	Yes	Yes	May 2015	5/12/2015	51	6	May														0	51
210	210	Original	No	No	No	No	Not Viable	Northern Alberta	NAB1	Yes	No	May 2015	5/12/2015	51	6	May														0	51
211	211	Original	No	No	No	No	Viable	Northern Alberta	NAB1	No	Yes	May 2015	5/12/2015	51	6	May	12561	7264							Green	Original	0	0	0	0	51	12.39452055					200	0	0	0	0	0	0	0	0	0	3359375	6.536242707	Detected
212	212	Original	No	No	No	No	Not Viable	Northern Alberta	NAB1	No	No	May 2015	5/12/2015	51	6	May														1	46
213	213	Original	No	No	No	No	Viable	Northern Alberta	NAB1	Yes	Yes	May 2015	5/12/2015	51	6	May	4380	2396							Pink	2014	0	0	0	0	51	8.778082192					200	0	0	0	0	0	0	0	0	0	1640625	6.235212711	Detected
214	214	Original	No	No	No	No	Viable	Northern Alberta	NAB1	Yes	No	May 2015	5/12/2015	51	6	May	11148	6156							Pink	2014	0	0	0	0	51	8.778082192					200	0	0	0	0	0	0	0	0	0	10750000	7.034553261	Detected
215	215	Original	No	No	No	No	Viable	Northern Alberta	NAB1	No	Yes	May 2015	5/12/2015	51	6	May	19511	11856							Pink	2014	0	0	0	0	51	8.778082192					200	1	0.5	0	0	0	0	0	0	0	7500000	6.879561765	Detected
216	216	Original	No	No	No	No	Viable	Northern Alberta	NAB1	No	No	May 2015	5/12/2015	51	6	May	20512	13646							Green	Original	0	0	0	0	51	12.39452055					200	0	0	0	0	0	0	0	0	0	9500000	6.981280501	Detected
217	217	Original	No	No	No	No	Viable	Northern Alberta	NAB1	Yes	Yes	May 2015	5/12/2015	51	6	May	12994	8812							Green	Original	0	0	0	0	51	12.39452055					200	0	0	0	0	0	0	0	0	0	2421875	6.397940009	Detected
218	218	Original	No	No	No	No	Not Viable	Northern Alberta	NAB1	Yes	No	May 2015	5/12/2015	51	6	May														0	51
219	219	Original	No	No	No	No	Viable	Northern Alberta	NAB1	No	Yes	May 2015	5/12/2015	51	6	May	6564	3144							Pink	2014	0	0	0	0	51	8.778082192					200	0	0	0	0	0	0	0	0	0	3671875	6.574031268	Detected
220	220	Original	No	No	No	No	Viable	Northern Alberta	NAB1	No	No	May 2015	5/12/2015	51	6	May	10024	3836							Pink	2014	0	0	0	0	51	6.64109589					200	0	0	0	1	0	0	0	0	1	3828125	6.591760035	Detected
221	221	Original	No	No	No	No	Not Viable	Northern Alberta	NAB1	Yes	Yes	May 2015	5/12/2015	51	6	May														0	51
222	222	Original	No	No	No	No	Viable	Northern Alberta	NAB1	Yes	No	May 2015	5/12/2015	51	6	May	16605	11066							Green	Original	0	0	0	0	51	12.39452055					200	0	0	0	0	0	0	0	0	0	6640625	6.827288482	Detected
223	223	Original	No	No	No	No	Viable	Northern Alberta	NAB1	No	Yes	May 2015	5/12/2015	51	6	May	13439	9173							Green	Original	0	0	0	0	51	12.39452055					200	0	0	0	0	0	0	0	0	0	14750000	7.171086238	Detected
224	224	Original	No	No	No	No	Viable	Northern Alberta	NAB1	No	No	May 2015	5/12/2015	51	6	May	7594	5509							Pink	2014	0	0	0	0	51	8.778082192					200	0	0	0	0	0	0	0	0	0	6953125	6.84703254	Detected
225	225	Original	No	No	No	No	Viable	Northern Alberta	NAB1	Yes	Yes	May 2015	5/12/2015	51	6	May	7136	3679							Pink	2014	0	0	0	0	51	8.778082192					200	0	0	0	0	0	0	0	0	0	8906250	6.953487871	Detected
226	226	Original	No	No	No	No	Not Viable	Northern Alberta	NAB1	Yes	No	May 2015	5/12/2015	51	6	May														0	51
227	227	Original	No	No	No	No	Viable	Northern Alberta	NAB1	No	Yes	May 2015	5/12/2015	51	6	May	11527	5970							Green	Original	0	0	0	0	51	12.39452055					200	0	0	0	0	0	0	0	0	0	10234375	7.013363962	Detected
228	228	Original	No	No	No	No	Viable	Northern Alberta	NAB1	No	No	May 2015	5/12/2015	51	6	May	12062	5995							Pink	2014	0	0	0	0	51	6.64109589					200	0	0	0	0	0	0	0	0	0	5156250	6.718864833	Detected
229	229	Original	No	No	No	No	Viable	Northern Alberta	NAB1	Yes	Yes	May 2015	5/12/2015	51	6	May	16377	9081							Green	Original	0	0	0	0	51	12.39452055					200	0	0	0	0	0	0	0	0	0	5703125	6.76202175	Detected
230	230	Original	No	No	No	No	Viable	Northern Alberta	NAB1	Yes	No	May 2015	5/12/2015	51	6	May	16895	10616							Green	Original	0	0	0	0	51	12.39452055					200	1	0.5	0	0	0	0	0	0	0	4765625	6.68518172	Detected
231	231	Original	No	No	No	No	Viable	Northern Alberta	NAB1	No	Yes	May 2015	5/12/2015	51	6	May	14853	8700							Green	Original	0	0	0	0	51	12.39452055					200	0	0	0	0	0	0	0	0	0	2187500	6.355188028	Detected
232	232	Original	No	No	No	No	Viable	Northern Alberta	NAB1	No	No	May 2015	5/12/2015	51	6	May	10730	5878							Green	Original	0	0	0	0	51	12.39452055					200	0	0	0	0	0	0	0	0	0	3359375	6.536242707	Detected
233	233	Original	No	No	No	No	Viable	Northern Alberta	NAB1	Yes	Yes	May 2015	5/12/2015	51	6	May	2379	542								2014	0	0	0	0	51	6.64109589					200	0	0	0	0	0	0	0	0	0	7812500	6.897111404	Detected
234	234	Original	No	No	No	No	Viable	Northern Alberta	NAB1	Yes	No	May 2015	5/12/2015	51	6	May	18690	8398							Green	Original	0	0	0	0	51	12.39452055					200	0	0	0	0	0	0	0	0	0	2968750	6.483854637	Detected
235	235	Original	No	No	No	No	Viable	Northern Alberta	NAB1	No	Yes	May 2015	5/12/2015	51	6	May	12056	4447							Pink	2014	0	0	0	0	51	8.778082192					200	0	0	0	0	0	0	0	0	0	6562500	6.822208956	Detected
236	236	Original	No	No	No	No	Viable	Northern Alberta	NAB1	No	No	May 2015	5/12/2015	51	6	May	10279	6600							Green	Original	0	0	0	0	51	12.39452055					200	0	0	0	0	0	0	0	0	0	6328125	6.806603883	Detected
237	237	Original	No	No	No	No	Viable	Northern Alberta	NAB1	Yes	Yes	May 2015	5/12/2015	51	6	May	16571	9125							Green	Original	0	0	0	0	51	12.39452055					200	0	0	0	0	0	0	0	0	0	22500000	7.353687873	Detected
238	238	Original	No	No	No	No	Not Viable	Northern Alberta	NAB1	Yes	No	May 2015	5/12/2015	51	6	May														1	46
239	239	Original	No	No	No	No	Viable	Northern Alberta	NAB1	No	Yes	May 2015	5/12/2015	51	6	May	15275	9865							Pink	2014	0	0	0	0	51	8.778082192					200	0	0	0	0	0	0	0	0	0	8750000	6.945868474	Detected
240	240	Original	No	No	No	No	Viable	Northern Alberta	NAB1	No	No	May 2015	5/12/2015	51	6	May	11496	8781							Pink	2014	0	0	0	0	51	8.778082192					200	0	0	0	0	0	0	0	0	0	3671875	6.574031268	Detected
241	241	Original	No	No	No	No	Viable	Northern Alberta	NAB2	Yes	Yes	May 2015	5/12/2015	51	6	May	12883	6398							Pink	2014	0	0	0	0	51	8.778082192					200	0	0	0	0	0	0	0	0	0	7578125	6.884016106	Detected
242	242	Original	No	No	No	No	Not Viable	Northern Alberta	NAB2	Yes	No	May 2015	5/12/2015	51	6	May														0	51
243	243	Original	No	No	No	No	Viable	Northern Alberta	NAB2	No	Yes	May 2015	5/12/2015	51	6	May	16686	10904							Pink	2014	0	0	0	0	51	8.778082192					200	0	0	0	0	0	0	0	0	0	5000000	6.705703387	Detected
244	244	Original	No	No	No	No	Viable	Northern Alberta	NAB2	No	No	May 2015	5/12/2015	51	6	May	7916	4963							Pink	2014	0	0	0	0	51	8.778082192					200	0	0	0	0	0	0	0	0	0	7968750	6.905627255	Detected
245	245	Original	No	No	No	No	Viable	Northern Alberta	NAB2	Yes	Yes	May 2015	5/12/2015	51	6	May	7952	4709							Pink	2014	0	0	0	0	51	8.778082192					200	0	0	0	0	0	0	0	0	0	6718750	6.832309283	Detected
246	246	Original	No	No	No	No	Not Viable	Northern Alberta	NAB2	Yes	No	May 2015	5/12/2015	51	6	May														0	51						200	0	0								50000000	7.69964806	Detected
247	247	Original	No	No	No	No	Viable	Northern Alberta	NAB2	No	Yes	May 2015	5/12/2015	51	6	May	7233	4071							Pink	2014	0	0	0	0	51	8.778082192					200	0	0	0	0	0	0	0	0	0	7890625	6.901390202	Detected
248	248	Original	No	No	No	No	Viable	Northern Alberta	NAB2	No	No	May 2015	5/12/2015	51	6	May	12513	6361							Pink	2014	0	0	0	0	51	8.778082192					200	0	0	0	0	0	0	0	0	0	33500000	7.526056442	Detected
249	249	Original	No	No	No	No	Not Viable	Northern Alberta	NAB2	Yes	Yes	May 2015	5/12/2015	51	6	May														0	51
250	250	Original	No	No	No	No	Not Viable	Northern Alberta	NAB2	Yes	No	May 2015	5/12/2015	51	6	May														1	46
251	251	Original	No	No	No	No	Not Viable	Northern Alberta	NAB2	No	Yes	May 2015	5/12/2015	51	6	May														1	46
252	252	Original	No	No	No	No	Viable	Northern Alberta	NAB2	No	No	May 2015	5/12/2015	51	6	May	17048	7925							Green	Original	0	0	0	0	51	12.39452055					200	0	0	0	0	0	0	0	0	0	19500000	7.291771097	Detected
253	253	Original	No	No	No	No	Viable	Northern Alberta	NAB2	Yes	Yes	May 2015	5/12/2015	51	6	May	946	484							Pink	2014	0	0	0	0	51	8.778082192					200	0	0	0	0	0	0	0	0	0	8671875	6.942008053	Detected
254	254	Original	No	No	No	No	Viable	Northern Alberta	NAB2	Yes	No	May 2015	5/12/2015	51	6	May	9328	3898							Green	Original	0	0	0	0	51	11.70410959					200	0	0	0	0	0	0	0	0	0	11328125	7.057142886	Detected
255	255	Original	No	No	No	No	Viable	Northern Alberta	NAB2	No	Yes	May 2015	5/12/2015	51	6	May	19877	10239							Pink	2014	0	0	0	0	51	8.778082192					200	0	0	0	0	0	0	0	0	0	25750000	7.41209288	Detected
256	256	Original	No	No	No	No	Viable	Northern Alberta	NAB2	No	No	May 2015	5/12/2015	51	6	May	6843	3640							Green	Original	0	0	0	0	51	12.39452055					200	0	0	0	0	0	0	0	0	0	12250000	7.090897029	Detected
257	257	Original	No	No	No	No	Not Viable	Northern Alberta	NAB2	Yes	Yes	May 2015	5/12/2015	51	6	May														1	46
258	258	Original	No	No	No	No	Viable	Northern Alberta	NAB2	Yes	No	May 2015	5/12/2015	51	6	May	5068	1756							Green	Original	0	0	0	0	51	12.39452055					200	0	0	0	0	0	0	0	0	0	12000000	7.08199952	Detected
259	259	Original	No	No	No	No	Viable	Northern Alberta	NAB2	No	Yes	May 2015	5/12/2015	51	6	May	23065	13204							Pink	2014	0	0	0	0	51	8.778082192					200	0	0	0	0	0	0	0	0	0	8984375	6.95724802	Detected
260	260	Original	No	No	No	No	Viable	Northern Alberta	NAB2	No	No	May 2015	5/12/2015	51	6	May	4983	2258							Green	Original	0	0	0	0	51	12.39452055					200	0	0	0	0	0	0	0	0	0	57750000	7.762139111	Detected
261	261	Original	No	No	No	No	Not Viable	Northern Alberta	NAB2	Yes	Yes	May 2015	5/12/2015	51	6	May														0	51
262	262	Original	No	No	No	No	Viable	Northern Alberta	NAB2	Yes	No	May 2015	5/12/2015	51	6	May	23904	14674							Green	Original	0	0	0	0	51	12.39452055					200	0	0	0	0	0	0	0	0	0	25500000	7.407868705	Detected
263	263	Original	No	No	No	No	Not Viable	Northern Alberta	NAB2	No	Yes	May 2015	5/12/2015	51	6	May														0	51						200	0	0								13125000	7.120676735	Detected
264	264	Original	No	No	No	No	Viable	Northern Alberta	NAB2	No	No	May 2015	5/12/2015	51	6	May	2369	0							Unmarked	2015	1	0	1	0	51	0					190	0	0	0	0	0	0	0	0	0	18000000	7.257153385	Detected
265	265	Original	No	No	No	No	Viable	Northern Alberta	NAB2	Yes	Yes	May 2015	5/12/2015	51	6	May	191	0							Pink	2014	0	0	0	0	51	8.778082192					48	0	0	0	0	0	0	0	0	0	22343750	7.350671927	Detected
266	266	Original	No	No	No	No	Viable	Northern Alberta	NAB2	Yes	No	May 2015	5/12/2015	51	6	May	1218	803							Pink	2014	0	0	0	0	51	8.778082192					200	0	0	0	0	0	0	0	0	0	10859375	7.038918066	Detected
267	267	Original	No	No	No	No	Not Viable	Northern Alberta	NAB2	No	Yes	May 2015	5/12/2015	51	6	May														0	51
268	268	Original	No	No	No	No	Viable	Northern Alberta	NAB2	No	No	May 2015	5/12/2015	51	6	May	9241	6114							Green	Original	0	0	0	0	51	12.39452055					200	0	0	0	0	0	0	0	0	0	33000000	7.519540884	Detected
269	269	Original	No	No	No	No	Viable	Northern Alberta	NAB2	Yes	Yes	May 2015	5/12/2015	51	6	May	13291	7360							Green	Original	0	0	0	0	51	12.39452055					200	0	0	0	0	0	0	0	0	0	13750000	7.140763297	Detected
270	270	Original	No	No	No	No	Not Viable	Northern Alberta	NAB2	Yes	No	May 2015	5/12/2015	51	6	May														1	46
271	271	Original	No	No	No	No	Viable	Northern Alberta	NAB2	No	Yes	May 2015	5/12/2015	51	6	May	8339	5350							Green	Original	0	0	0	0	51	12.39452055					200	0	0	0	0	0	0	0	0	0	12343750	7.094187155	Detected
272	272	Original	No	No	No	No	Not Viable	Northern Alberta	NAB2	No	No	May 2015	5/12/2015	51	6	May														0	51
[truncated: 1,983 more rows]
[truncated: 11 more columns]
